# Supplementary material for: Plasma Proteome Profiling Identifies Biomarkers and Potential Drug Targets for Non-Small Cell Lung Cancer
Source: Int J Med Sci. 2025 Sep 12;22(15):4036–48. doi: 10.7150/ijms.107109 (PMC12492361; doi:10.7150/ijms.107109)
Supplement: Supplementary file 1 — Supplementary figures and tables. [file ijmsv22p4036s1.zip › Supplementary materials/Supplementary Tables.xlsx]

## Sheet: Table of content
Table S1: Summary of lung cancer (LC), and its subtypes used in the current study.
Table S2: Summary of protein datasets used in the current study.
Table S3: Genetic instruments for plasma proteins.
Table S4: Results of 8 proteome-wide Mendelian randomization identified proteins for non-small cell lung cancer risk.
Table S5: All results of discovery proteome-wide Mendelian randomization for lung adenocarcinoma risk.
Table S6: All results of discovery proteome-wide Mendelian randomization for lung squamous cell carcinoma risk.
Table S7: Mendelian randomization results of 8 proteins with lung adenocarcinoma risk in replication group.
Table S8: Mendelian randomization results of 8 proteins with lung squamous cell carcinoma risk in replication group.
Table S9: Colocalization results.
Table S10: Causal effects of different pathological types of NSCLC on 8 proteins.
Table S11: Druggability of proteins potentially causally associated with non-small cell lung cancer.
Table S12: The pLI score and other traits significantly associated with identified risk proteins

## Sheet: TableS1 LC datasets
Table S1: Summary of lung cancer (LC), and its subtypes used in the current study.
Disease	PMID/Consortium	Ancestry	Cases	Controls
Discovery
LUAD	28604730	European	11273	55483
LUSC	28604730	European	7426	55627
Replication
LUAD	FinnGen	European	1590	314193
LUSC	FinnGen	European	1510	314193

## Sheet: TableS2 Protein datasets
Table S2: Summary of protein datasets used in the current study.
Study	Publication Year	Platform	Number of proteins	Number of pQTLs	Sample size	Population
Suhre et al.	2017	Somalogic	1124	539	1000	European
Sun_1 et al.	2018	Somalogic	2994	1927	3301	European
Yao et al.	2018	xMAP	71	16602	6861	European
Folkersen et al.	2020	Olink	90	451	30000	European
Pietzner et al.	2021	Somalogic	4775	8328	10708	European
Ferkingstad et al.	2021	Somalogic	4719	18084	35559	European
Sun_2 et al.	2023	Olink	1463	10248	54306	European

## Sheet: TableS3 Instruments
Table S3: Genetic instruments for plasma proteins.
Protein	Study	N	SNP	Chr	Pos	Effect allele	Other allele	Eaf	Beta	Se	P	R2	R2_sum	F
A1BG	Pietzner	10708	rs1260326	2	27730940	T	C	0.4	0.09	0.01	3.13e-12	0.0041	0.1175	43.67
A1BG	Pietzner	10708	rs17145750	7	73026378	T	C	0.15	-0.13	0.02	2.19e-13	0.0045	0.1175	48.51
A1BG	Pietzner	10708	rs893184	19	58864479	T	C	0.05	-1.07	0.03	1e-200	0.109	0.1175	1309.29
A1CF	Pietzner	10708	rs2304456	3	186445052	T	G	0.89	-0.53	0.02	3.2e-143	0.0554	0.0554	628.09
A2M	Pietzner	10708	rs12509937	4	187160250	T	C	0.51	0.31	0.01	2.6e-146	0.0474	0.0852	532.87
A2M	Pietzner	10708	rs147233090	15	44028047	T	C	0.03	0.33	0.04	1.98e-17	0.0063	0.0852	67.87
A2M	Pietzner	10708	rs226384	12	9263647	T	C	0.35	-0.14	0.01	7.14e-27	0.0084	0.0852	90.86
A2M	Pietzner	10708	rs75077631	5	176840084	G	GC	0.26	-0.23	0.01	4.61e-57	0.0197	0.0852	214.63
A2M	Pietzner	10708	rs974801	4	106071064	A	G	0.64	-0.09	0.01	8.49e-12	0.0034	0.0852	36.61
A2ML1	Pietzner	10708	rs1558526	12	9009820	A	G	0.26	-0.3	0.02	9.5e-90	0.0356	0.0356	394.76
A4GALT	Pietzner	10708	rs66781836	22	43115519	C	CCTTT	0.47	-0.27	0.01	2.19e-93	0.0366	0.0754	406.59
A4GALT	Pietzner	10708	rs7232	11	59940599	A	T	0.38	0.29	0.01	9.83e-102	0.0388	0.0754	432.3
A4GNT	Pietzner	10708	rs7630163	3	194064298	A	C	0.38	0.15	0.01	2.2e-26	0.0105	0.0105	113.18
AAGAB	Pietzner	10708	rs56882221	10	3138477	T	G	0.38	0.37	0.01	1.05e-187	0.0652	0.0937	746.8
AAGAB	Pietzner	10708	rs72840032	10	101889964	T	C	0.05	0.55	0.03	9.79e-73	0.0285	0.0937	314.4
AARS	Pietzner	10708	rs4985404	16	70191068	A	T	0.97	-0.34	0.04	5.38e-16	0.0068	0.0068	73.38
AARS1	Sun_1	3301	rs62143197	19	54320716	A	G	0.223	0.21	0.03	8.3e-12	0.0153	0.0153	51.2
AARSD1	Sun_2	35571	rs1354034	3	56849749	C	T	0.605	0.07	0.01	4.16e-21	0.0021	0.0106	74.23
AARSD1	Sun_2	35571	rs323500	17	41140545	T	C	0.29	0.13	0.01	4.59e-62	0.0073	0.0106	261.16
AARSD1	Sun_2	35571	rs4759076	12	54729872	C	T	0.457	0.05	0.01	9.14e-13	0.0012	0.0106	44.18
AASDHPPT	Pietzner	10708	rs1329424	1	196646176	T	G	0.39	-0.09	0.01	9.66e-13	0.0041	0.0106	44.24
AASDHPPT	Pietzner	10708	rs1354034	3	56849749	T	C	0.4	-0.12	0.01	3.55e-19	0.0065	0.0106	69.6
ABCC6	Pietzner	10708	rs33944729	1	196652124	T	TA	0.39	-0.16	0.01	1.53e-31	0.012	0.012	130.35
ABHD10	Pietzner	10708	rs698360	3	111681335	T	C	0.48	0.09	0.01	5.22e-13	0.004	0.004	42.5
ABHD12	Ferkingstad	35559	rs10922098	1	196664651	C	T	0.4	0.08	0.01	4.07e-20	0.0031	0.0031	109.58
ABHD14A	Sun_1	3301	rs62143198	19	54320939	A	G	0.215	0.62	0.03	2.9e-103	0.1298	0.1298	491.88
ABHD14B	Sun_2	35571	rs1354034	3	56849749	C	T	0.604	0.06	0.01	1.04e-12	0.0016	0.0047	55.36
ABHD14B	Sun_2	35571	rs6993770	8	106581528	T	A	0.287	-0.06	0.01	6.38e-14	0.0015	0.0047	52.43
ABHD14B	Sun_2	35571	rs7080386	10	65048306	A	C	0.412	0.06	0.01	3.5e-17	0.0017	0.0047	60.09
ABL1	Pietzner	10708	rs201263987	1	196671666	A	AAAAC	0.61	0.12	0.01	1.02e-17	0.0066	0.0066	71.4
ABL2	Suhre	1000	rs9901901	17	26610513	C	T	0.48	0.28	0.04	2.2e-10	0.038	0.038	39.45
ABLIM3	Pietzner	10708	rs114464628	5	148533724	A	G	0.04	-0.45	0.03	3.64e-40	0.0152	0.0198	165.33
ABLIM3	Pietzner	10708	rs12292693	11	64936719	A	C	0.74	0.11	0.02	1.31e-13	0.0046	0.0198	49.17
ABO	Sun_1	3301	rs505922	9	136149229	C	T	0.313	1.3	0.01	1e-200	0.7268	0.7268	8776.61
ACAA1	Ferkingstad	35559	rs2229528	3	38167095	G	A	0.077	-0.6	0.01	1e-200	0.0509	0.0561	1905.59
ACAA1	Ferkingstad	35559	rs4835265	4	146821410	A	C	0.163	0.07	0.01	1.38e-11	0.0013	0.0561	47.53
ACAA1	Ferkingstad	35559	rs72719670	14	74096048	C	T	0.257	-0.08	0.01	8.13e-20	0.0024	0.0561	87.08
ACAA1	Ferkingstad	35559	rs74770429	22	41210141	C	T	0.045	-0.13	0.02	2.24e-11	0.0014	0.0561	51.39
ACADL	Pietzner	10708	rs1801690	17	64208285	C	G	0.94	0.31	0.03	3.24e-27	0.0108	0.0108	117.33
ACADM	Pietzner	10708	rs145024038	1	76195431	T	TG	0.7	-0.51	0.01	1e-200	0.1101	0.1101	1324.57
ACADS	Pietzner	10708	rs34813609	1	196668360	G	GT	0.61	-0.28	0.01	4.96e-97	0.0384	0.06	427.25
ACADS	Pietzner	10708	rs71674639	3	165495142	A	AAAT	0.21	0.26	0.02	1.29e-53	0.0216	0.06	236.08
ACADSB	Pietzner	10708	rs7913063	10	124798683	A	T	0.91	-0.65	0.02	2.59e-188	0.0698	0.0698	803.92
ACADVL	Ferkingstad	35559	rs507506	17	7118322	A	G	0.442	0.05	0.01	1.15e-09	0.0012	0.0012	43.9
ACAN	Sun_2	35571	rs11000138	10	73782022	T	A	0.395	-0.19	0.01	4.7e-169	0.018	0.0482	651.31
ACAN	Sun_2	35571	rs11073804	15	89252012	A	T	0.198	0.13	0.01	2.04e-49	0.0056	0.0482	201.03
ACAN	Sun_2	35571	rs11713838	3	118928491	A	C	0.268	-0.05	0.01	8.03e-11	0.0011	0.0482	37.77
ACAN	Sun_2	35571	rs12684083	9	79148591	A	G	0.237	-0.1	0.01	1.22e-38	0.0039	0.0482	139.72
ACAN	Sun_2	35571	rs1337526	1	47965130	G	A	0.804	0.06	0.01	1.22e-11	0.0012	0.0482	41.83
ACAN	Sun_2	35571	rs17549173	19	36400231	A	G	0.073	0.11	0.01	2.64e-17	0.0016	0.0482	57.98
ACAN	Sun_2	35571	rs186021206	17	7069412	A	G	0.006	0.34	0.05	2.92e-13	0.0015	0.0482	53.3
ACAN	Sun_2	35571	rs2519093	9	136141870	T	C	0.185	0.09	0.01	1.4e-22	0.0023	0.0482	83.19
ACAN	Sun_2	35571	rs55639531	18	394341	G	C	0.285	0.08	0.01	6.92e-21	0.0023	0.0482	81.76
ACAN	Sun_2	35571	rs56278466	10	17875857	G	T	0.661	0.06	0.01	8.21e-19	0.0017	0.0482	61.38
ACAN	Sun_2	35571	rs59379014	11	126228000	T	C	0.073	0.1	0.01	2.63e-14	0.0013	0.0482	47.07
ACAN	Sun_2	35571	rs6461354	7	17914600	T	C	0.394	-0.05	0.01	7.03e-12	0.0011	0.0482	39.16
ACAN	Sun_2	35571	rs828602	3	98473318	A	G	0.415	0.07	0.01	1.84e-25	0.0026	0.0482	92.27
ACAN	Sun_2	35571	rs895734	11	45684254	T	C	0.589	0.09	0.01	7.84e-38	0.0039	0.0482	140.07
ACAP2	Sun_1	3301	rs62143198	19	54320939	A	G	0.215	0.28	0.03	3.7e-20	0.0265	0.0265	89.68
ACAT1	Pietzner	10708	rs112087419	11	107998126	A	G	0.18	0.45	0.02	2.02e-157	0.0592	0.0592	674.26
ACAT2	Pietzner	10708	rs1354034	3	56849749	T	C	0.4	-0.1	0.01	4.18e-15	0.0049	0.0994	52.68
ACAT2	Pietzner	10708	rs25683	6	160196343	A	G	0.43	0.44	0.01	1e-200	0.0945	0.0994	1116.93
ACBD6	Sun_1	3301	rs62143197	19	54320716	A	G	0.223	0.4	0.03	1.1e-41	0.0554	0.0554	193.66
ACBD7	Sun_1	3301	rs10418046	19	54327869	G	T	0.217	0.23	0.03	3.9e-15	0.018	0.018	60.39
ACE	Pietzner	10708	rs11603123	11	126305495	A	G	0.03	0.33	0.04	1.91e-16	0.0065	0.2485	69.54
ACE	Pietzner	10708	rs4353	17	61570422	A	G	0.53	0.7	0.01	1e-200	0.242	0.2485	3418.57
ACE2	Sun_2	35571	rs1047891	2	211540507	A	C	0.313	0.06	0.01	3.93e-15	0.0013	0.0196	46.35
ACE2	Sun_2	35571	rs11065385	12	121423386	G	A	0.693	0.14	0.01	4.95e-94	0.0088	0.0196	316.86
ACE2	Sun_2	35571	rs112875651	8	126506694	A	G	0.39	-0.08	0.01	7.76e-29	0.0029	0.0196	103.3
ACE2	Sun_2	35571	rs28929474	14	94844947	T	C	0.021	0.21	0.02	3.04e-20	0.0018	0.0196	65.24
ACE2	Sun_2	35571	rs340005	15	60878030	A	G	0.623	0.05	0.01	4.98e-11	0.001	0.0196	35.39
ACE2	Sun_2	35571	rs57909886	15	73973662	C	T	0.477	0.05	0.01	1.29e-10	0.001	0.0196	35.97
ACE2	Sun_2	35571	rs72694393	14	24874193	T	G	0.48	0.06	0.01	1.24e-15	0.0016	0.0196	55.77
ACE2	Sun_2	35571	rs72787359	16	51431230	C	A	0.074	-0.09	0.01	1.47e-12	0.0012	0.0196	41.1
ACHE	Pietzner	10708	rs112620863	19	15581119	T	C	0.37	-0.11	0.01	2.15e-14	0.0055	0.0055	59.63
ACLY	Ferkingstad	35559	rs1355538	3	165505177	A	G	0.399	0.07	0.01	7.08e-18	0.0023	0.0023	83.72
ACOT13	Pietzner	10708	rs11753290	6	24714433	A	G	0.22	0.13	0.02	6.58e-17	0.0057	0.0057	61.5
ACOT8	Pietzner	10708	rs1354034	3	56849749	T	C	0.4	-0.11	0.01	6.6e-16	0.0055	0.0227	59.16
ACOT8	Pietzner	10708	rs4477285	1	94876928	A	G	0.42	-0.16	0.01	4.76e-32	0.0117	0.0227	126.8
ACOT8	Pietzner	10708	rs55931834	20	44472163	T	C	0.43	0.11	0.01	5.17e-16	0.0055	0.0227	59.29
ACOX1	Sun_2	35571	rs10852766	17	73951864	C	T	0.658	0.07	0.01	2.24e-20	0.0025	0.0025	87.84
ACP1	Suhre	1000	rs11553746	2	272203	T	C	0.32	1.24	0.03	1e-200	0.6659	0.6659	1989.39
ACP2	Sun_1	3301	rs10139058	14	107141916	T	C	0.383	-0.26	0.03	1.2e-25	0.0319	0.0967	108.88
ACP2	Sun_1	3301	rs28929474	14	94844947	T	C	0.023	1.2	0.08	6.2e-49	0.0647	0.0967	228.27
ACP5	Sun_2	35571	rs10138671	14	65860092	G	A	0.613	0.06	0.01	1.24e-15	0.0015	0.0684	52.98
ACP5	Sun_2	35571	rs10813949	9	33123464	A	G	0.31	-0.06	0.01	3.93e-15	0.0013	0.0684	46.09
ACP5	Sun_2	35571	rs150184782	8	105977868	CTCAGATAAGTTATCTAA	C	0.18	0.08	0.01	1.67e-18	0.0018	0.0684	65.57
ACP5	Sun_2	35571	rs186021206	17	7069412	A	G	0.006	0.34	0.05	2.79e-13	0.0014	0.0684	51.14
ACP5	Sun_2	35571	rs2073333	14	94844562	T	C	0.253	0.11	0.01	8.47e-41	0.0043	0.0684	154.64
ACP5	Sun_2	35571	rs2229498	10	70856852	A	G	0.835	-0.06	0.01	5.62e-12	0.0011	0.0684	37.77
ACP5	Sun_2	35571	rs2305799	19	11687351	T	C	0.123	-0.5	0.01	0	0.0534	0.0684	2008.09
ACP5	Sun_2	35571	rs35382467	11	128199283	A	G	0.098	-0.1	0.01	5.15e-19	0.0017	0.0684	60.55
ACP5	Sun_2	35571	rs78755089	16	79576621	T	G	0.084	0.11	0.01	4.81e-19	0.0018	0.0684	62.98
ACP6	Sun_2	35571	rs2153463	1	147124310	G	T	0.702	1.01	0.01	0	0.4283	0.4298	26650.2
ACP6	Sun_2	35571	rs77542178	1	120515032	C	T	0.021	-0.19	0.03	3.62e-13	0.0014	0.4298	51.1
ACPL2	Pietzner	10708	rs704	17	26694861	A	G	0.47	0.16	0.01	5.03e-31	0.012	0.0334	129.7
ACPL2	Pietzner	10708	rs76258507	1	196666044	T	C	0.39	0.21	0.01	3.71e-55	0.0214	0.0334	233.94
ACPP	Pietzner	10708	rs10922098	1	196664651	T	C	0.61	0.15	0.01	4.04e-28	0.011	0.011	119
ACRV1	Pietzner	10708	rs10922098	1	196664651	T	C	0.61	0.15	0.01	1.93e-26	0.0103	0.0103	111.22
ACTA2	Sun_2	35571	rs5786849	10	90753549	TAA	T	0.498	-0.06	0.01	2.93e-18	0.0019	0.0019	66.3
ACTN1	Pietzner	10708	rs1354034	3	56849749	T	C	0.4	-0.09	0.01	3.54e-13	0.004	0.004	42.72
ACTN2	Ferkingstad	35559	rs12463674	2	179432185	G	A	0.281	0.07	0.01	3.98e-13	0.002	0.0071	70.56
ACTN2	Ferkingstad	35559	rs1799938	17	65052304	A	G	0.106	0.1	0.01	2.57e-13	0.0019	0.0071	67.57
ACTN2	Ferkingstad	35559	rs9318187	13	74110412	T	G	0.488	-0.08	0.01	1.55e-20	0.0032	0.0071	114.08
ACVR2A	Pietzner	10708	rs35186399	19	860766	A	G	0.01	-0.58	0.07	5.67e-17	0.0066	0.0657	71.54
ACVR2A	Pietzner	10708	rs4658046	1	196670757	T	C	0.61	-0.33	0.01	2.72e-132	0.0512	0.0657	577.59
ACVR2A	Pietzner	10708	rs71674639	3	165495142	A	AAAT	0.21	0.15	0.02	1.94e-20	0.0079	0.0657	84.91
ACVR2B	Ferkingstad	35559	rs10922098	1	196664651	C	T	0.4	0.11	0.01	1.05e-41	0.0058	0.0058	207.74
ACVRL1	Sun_2	35571	rs2837988	21	42619544	A	C	0.362	0.08	0.01	1.08e-31	0.0031	0.0513	110.78
ACVRL1	Sun_2	35571	rs77709482	12	52308021	C	T	0.081	0.56	0.01	0	0.047	0.0513	1755.38
ACVRL1	Sun_2	35571	rs9411365	9	136118268	G	C	0.072	0.09	0.01	3.08e-11	0.0011	0.0513	40.89
ACY1	Pietzner	10708	rs150416778	3	52016836	T	C	0.02	-0.59	0.05	1.22e-29	0.0136	0.0136	148.11
ACYP2	Sun_1	3301	rs62143206	19	54326212	T	G	0.213	0.45	0.03	1.1e-53	0.0679	0.0679	240.28
ADA	Sun_2	35571	rs11555566	20	43255220	C	T	0.063	1.27	0.02	0	0.1899	0.1938	8336.56
ADA	Sun_2	35571	rs140373387	2	162868934	C	G	0.005	0.43	0.05	8.43e-19	0.0018	0.1938	62.76
ADA	Sun_2	35571	rs597808	12	111973358	G	A	0.516	-0.05	0.01	3.17e-16	0.0012	0.1938	42.71
ADA	Sun_2	35571	rs60757417	9	135864436	G	C	0.061	-0.09	0.01	8.03e-11	0.0009	0.1938	33.62
ADA2	Sun_1	3301	rs2231495	22	17669306	C	T	0.333	-0.88	0.02	1e-200	0.344	0.344	1730.01
ADAM10	Pietzner	10708	rs4658046	1	196670757	T	C	0.61	-0.23	0.01	6.1e-63	0.0252	0.0252	276.43
ADAM11	Sun_1	3301	rs13402475	2	3639909	G	C	0.808	-0.34	0.03	3.9e-26	0.0359	0.0556	122.73
ADAM11	Sun_1	3301	rs7412	19	45412079	T	C	0.078	-0.37	0.05	6.5e-16	0.0197	0.0556	66.26
ADAM12	Ferkingstad	35559	rs368465	1	196671981	T	C	0.4	0.08	0.01	8.91e-22	0.0031	0.0031	109.53
ADAM15	Sun_2	35571	rs11589479	1	155033308	A	G	0.163	1.02	0.01	0	0.2818	0.3223	13956.4
ADAM15	Sun_2	35571	rs146142570	3	50354287	A	G	0.002	0.53	0.06	2.06e-16	0.0013	0.3223	47.19
ADAM15	Sun_2	35571	rs186021206	17	7069412	A	G	0.006	0.69	0.04	1.49e-63	0.0061	0.3223	216.69
ADAM15	Sun_2	35571	rs3184504	12	111884608	C	T	0.517	-0.06	0.01	2.79e-24	0.0019	0.3223	66.22
ADAM15	Sun_2	35571	rs56278466	10	17875857	G	T	0.661	0.04	0.01	2.56e-12	0.0008	0.3223	28.15
ADAM15	Sun_2	35571	rs62571868	9	113126211	T	A	0.232	0.05	0.01	3.2e-13	0.0009	0.3223	32.99
ADAM15	Sun_2	35571	rs8176759	9	136129647	A	G	0.061	0.51	0.01	0	0.0295	0.3223	1080.88
ADAM17	Ferkingstad	35559	rs10922098	1	196664651	C	T	0.4	0.13	0.01	6.31e-57	0.0081	0.0105	290.82
ADAM17	Ferkingstad	35559	rs1355538	3	165505177	A	G	0.399	0.07	0.01	3.09e-16	0.0023	0.0105	83.72
ADAM22	Sun_2	35571	rs186021206	17	7069412	A	G	0.006	0.33	0.05	7.29e-13	0.0014	0.1658	49.33
ADAM22	Sun_2	35571	rs2279542	7	87564497	G	C	0.505	-0.56	0.01	0	0.1585	0.1658	6697.9
ADAM22	Sun_2	35571	rs2659005	17	79218714	T	C	0.441	0.05	0.01	2.56e-12	0.0012	0.1658	42.16
ADAM22	Sun_2	35571	rs4997081	16	20365234	C	G	0.193	-0.07	0.01	1.9e-17	0.0014	0.1658	51.23
ADAM22	Sun_2	35571	rs61747728	1	179526214	T	C	0.038	0.17	0.02	1.6e-22	0.002	0.1658	71.62
ADAM22	Sun_2	35571	rs75166367	2	162964301	A	G	0.06	-0.11	0.01	6.93e-15	0.0013	0.1658	48.03
ADAM23	Sun_2	35571	rs1294438	6	6752059	T	C	0.359	0.06	0.01	3.93e-15	0.0014	0.1534	49.56
ADAM23	Sun_2	35571	rs186021206	17	7069412	A	G	0.006	0.48	0.04	5.2e-30	0.0029	0.1534	103.66
ADAM23	Sun_2	35571	rs61747728	1	179526214	T	C	0.038	0.12	0.02	9.19e-15	0.0011	0.1534	40.13
ADAM23	Sun_2	35571	rs72933203	2	207311349	A	T	0.103	0.88	0.01	0	0.1424	0.1534	5904.37
ADAM23	Sun_2	35571	rs8176741	9	136131461	A	G	0.061	0.22	0.01	2.2e-65	0.0056	0.1534	201.96
ADAM29	Ferkingstad	35559	rs10922098	1	196664651	C	T	0.4	0.1	0.01	2.82e-37	0.0048	0.0065	171.51
ADAM29	Ferkingstad	35559	rs1706435	3	165461476	G	A	0.37	0.06	0.01	2.51e-11	0.0017	0.0065	59.76
ADAM30	Pietzner	10708	rs528298	1	196660995	A	T	0.39	-0.13	0.01	4.28e-20	0.0074	0.0074	80.19
ADAM32	Pietzner	10708	rs7292000	22	22724394	T	C	0.1	-0.21	0.02	6.69e-18	0.0077	0.0077	83.22
ADAM7	Pietzner	10708	rs704	17	26694861	A	G	0.47	0.33	0.01	9.23e-136	0.0543	0.0543	614.16
ADAM8	Sun_2	35571	rs186021206	17	7069412	A	G	0.007	0.58	0.05	2.15e-33	0.0043	0.1091	154.14
ADAM8	Sun_2	35571	rs2227319	17	38170845	A	G	0.371	-0.08	0.01	3.82e-28	0.0028	0.1091	98.69
ADAM8	Sun_2	35571	rs2995310	10	135082810	T	C	0.894	-0.7	0.01	0	0.0928	0.1091	3638.08
ADAM8	Sun_2	35571	rs4055121	11	126232337	T	C	0.135	-0.09	0.01	3.32e-18	0.0018	0.1091	62.99
ADAM8	Sun_2	35571	rs7137828	12	111932800	T	C	0.516	-0.11	0.01	1.05e-53	0.0058	0.1091	208.44
ADAM8	Sun_2	35571	rs76428106	13	28604007	C	T	0.013	0.25	0.03	4.37e-15	0.0016	0.1091	57.16
ADAMDEC1	Ferkingstad	35559	rs368465	1	196671981	T	C	0.4	0.06	0.01	8.71e-13	0.0017	0.0042	61.53
ADAMDEC1	Ferkingstad	35559	rs6542680	2	3640142	C	T	0.184	0.09	0.01	6.92e-18	0.0024	0.0042	86.55
ADAMTS1	Ferkingstad	35559	rs6542680	2	3640142	C	T	0.184	0.1	0.01	1.29e-22	0.003	0.003	106.91
ADAMTS13	Ferkingstad	35559	rs112814955	12	6225931	A	G	0.099	0.1	0.01	6.92e-14	0.0018	0.1555	63.66
ADAMTS13	Ferkingstad	35559	rs1433210	4	124766956	C	A	0.198	0.08	0.01	5.01e-15	0.002	0.1555	72.42
ADAMTS13	Ferkingstad	35559	rs28647808	9	136305530	G	C	0.106	-0.88	0.01	1e-200	0.1468	0.1555	6116.43
ADAMTS13	Ferkingstad	35559	rs2927608	5	96252432	A	G	0.461	0.07	0.01	5.75e-18	0.0024	0.1555	86.8
ADAMTS13	Ferkingstad	35559	rs3747207	22	44324855	A	G	0.229	0.06	0.01	1.35e-10	0.0013	0.1555	45.3
ADAMTS13	Ferkingstad	35559	rs9957318	18	33039106	G	A	0.397	0.05	0.01	1.74e-11	0.0012	0.1555	42.62
ADAMTS15	Sun_2	35571	rs186021206	17	7069412	A	G	0.006	0.53	0.05	6.11e-25	0.0035	0.02	123.64
ADAMTS15	Sun_2	35571	rs2545801	5	176841339	C	T	0.745	-0.09	0.01	7.06e-32	0.0034	0.02	119.88
ADAMTS15	Sun_2	35571	rs4861708	4	187157233	A	G	0.512	-0.12	0.01	4.08e-69	0.0076	0.02	270.96
ADAMTS15	Sun_2	35571	rs5030062	3	186454180	C	A	0.373	-0.06	0.01	1.24e-15	0.0019	0.02	68.26
ADAMTS15	Sun_2	35571	rs73044885	11	130344063	A	G	0.055	0.19	0.02	5.32e-29	0.0037	0.02	133.75
ADAMTS16	Sun_2	35571	rs40468	5	4982814	G	A	0.338	-0.12	0.01	6.03e-67	0.0066	0.0066	234.59
ADAMTS3	Pietzner	10708	rs704	17	26694861	A	G	0.47	-0.18	0.01	1.7e-41	0.0163	0.0163	177.64
ADAMTS4	Sun_1	3301	rs10418046	19	54327869	G	T	0.217	-0.23	0.03	1.1e-14	0.018	0.018	60.39
ADAMTS5	Suhre	1000	rs2830585	21	28305212	T	C	0.16	-1.07	0.04	3.9e-104	0.3095	0.3095	447.28
ADAMTS8	Sun_2	35571	rs13107325	4	103188709	T	C	0.075	-0.14	0.01	1.62e-28	0.0029	0.1003	103.01
ADAMTS8	Sun_2	35571	rs2131535	11	130281488	A	G	0.731	0.49	0.01	0	0.0943	0.1003	3705
ADAMTS8	Sun_2	35571	rs7209484	17	46143042	C	T	0.242	0.06	0.01	2.44e-14	0.0014	0.1003	48.61
ADAMTS8	Sun_2	35571	rs7529464	1	230412836	C	G	0.25	0.07	0.01	5.52e-17	0.0017	0.1003	59.99
ADAMTSL1	Ferkingstad	35559	rs702208	9	18639743	G	A	0.047	0.55	0.02	1.45e-173	0.027	0.0287	986.26
ADAMTSL1	Ferkingstad	35559	rs72704449	1	179473273	C	T	0.046	0.14	0.02	1.38e-12	0.0017	0.0287	61.02
ADAMTSL2	Pietzner	10708	rs1008250	9	136397834	A	G	0.73	-0.11	0.02	4.47e-12	0.0049	0.0255	53.2
ADAMTSL2	Pietzner	10708	rs2236262	14	69261472	A	G	0.51	0.11	0.01	4.36e-15	0.0057	0.0255	61.61
ADAMTSL2	Pietzner	10708	rs61830291	1	221001142	A	C	0.9	-0.22	0.02	7.68e-22	0.009	0.0255	97.57
ADAMTSL2	Pietzner	10708	rs73045269	19	41825191	T	C	0.17	0.14	0.02	6.93e-15	0.0058	0.0255	62.14
ADCYAP1	Pietzner	10708	rs10922098	1	196664651	T	C	0.61	0.16	0.01	3.95e-32	0.0125	0.0125	135.38
ADGRB3	Sun_2	35571	rs1260326	2	27730940	C	T	0.609	0.04	0.01	2.56e-12	0.0006	0.4151	20.77
ADGRB3	Sun_2	35571	rs3798969	6	69671585	G	A	0.624	-0.94	0.01	0	0.4139	0.4151	25120.7
ADGRB3	Sun_2	35571	rs7952602	11	126233669	C	G	0.135	-0.05	0.01	2.56e-12	0.0006	0.4151	19.96
ADGRE2	Sun_2	35571	rs1260326	2	27730940	C	T	0.609	0.05	0.01	1.1e-13	0.0013	0.0601	45.86
ADGRE2	Sun_2	35571	rs186021206	17	7069412	A	G	0.007	1.09	0.05	2.46e-113	0.0152	0.0601	550.19
ADGRE2	Sun_2	35571	rs3184504	12	111884608	C	T	0.517	-0.1	0.01	1.56e-44	0.0048	0.0601	171.42
ADGRE2	Sun_2	35571	rs56278466	10	17875857	G	T	0.661	0.12	0.01	7.11e-66	0.0065	0.0601	231.07
ADGRE2	Sun_2	35571	rs7251607	19	14506991	C	A	0.753	0.29	0.01	8.37e-284	0.0309	0.0601	1133.96
ADGRE2	Sun_2	35571	rs950802	11	60152584	A	G	0.306	-0.06	0.01	1.64e-13	0.0015	0.0601	52.66
ADGRE5	Sun_2	35571	rs1260326	2	27730940	C	T	0.609	0.05	0.01	1.1e-13	0.0013	0.0526	45.86
ADGRE5	Sun_2	35571	rs139113505	19	14499616	T	C	0.017	-0.71	0.03	1.13e-140	0.0167	0.0526	604.31
ADGRE5	Sun_2	35571	rs186021206	17	7069412	A	G	0.006	1.17	0.05	7.41e-127	0.0175	0.0526	634.61
ADGRE5	Sun_2	35571	rs3184504	12	111884608	C	T	0.517	-0.1	0.01	5.22e-49	0.0053	0.0526	189.46
ADGRE5	Sun_2	35571	rs56278466	10	17875857	G	T	0.661	0.14	0.01	2.71e-85	0.0084	0.0526	301.59
ADGRE5	Sun_2	35571	rs6065904	20	44534651	A	G	0.215	0.07	0.01	5.52e-17	0.0015	0.0526	54.01
ADGRE5	Sun_2	35571	rs950802	11	60152584	A	G	0.306	-0.07	0.01	1.58e-16	0.0019	0.0526	65.96
ADGRF1	Sun_1	3301	rs429358	19	45411941	C	T	0.153	0.38	0.03	6.6e-30	0.0374	0.1428	128.27
ADGRF1	Sun_1	3301	rs704	17	26694861	A	G	0.467	0.46	0.02	2.3e-88	0.1053	0.1428	388.43
ADGRF5	Sun_1	3301	rs2519093	9	136141870	T	C	0.178	-0.78	0.03	1.4e-155	0.178	0.178	714.56
ADGRG1	Sun_2	35571	rs1047891	2	211540507	A	C	0.313	0.06	0.01	9.19e-15	0.0017	0.0274	58.87
ADGRG1	Sun_2	35571	rs10935473	3	98416900	T	G	0.44	-0.08	0.01	3.82e-28	0.0029	0.0274	104.25
ADGRG1	Sun_2	35571	rs186021206	17	7069412	A	G	0.006	0.47	0.05	1.56e-21	0.0027	0.0274	97.39
ADGRG1	Sun_2	35571	rs2519093	9	136141870	T	C	0.185	-0.11	0.01	1.5e-35	0.0038	0.0274	134.89
ADGRG1	Sun_2	35571	rs3184504	12	111884608	C	T	0.517	-0.08	0.01	3.01e-30	0.0032	0.0274	114.05
ADGRG1	Sun_2	35571	rs56278466	10	17875857	G	T	0.661	0.13	0.01	1.11e-81	0.0081	0.0274	288.68
ADGRG1	Sun_2	35571	rs733464	16	57682275	T	C	0.407	0.07	0.01	8.17e-25	0.0025	0.0274	89.21
ADGRG1	Sun_2	35571	rs738409	22	44324727	G	C	0.217	0.06	0.01	5.62e-12	0.0013	0.0274	46.54
ADGRG1	Sun_2	35571	rs916951	5	135384443	G	A	0.51	0.05	0.01	3.2e-13	0.0013	0.0274	46.3
ADGRG2	Sun_2	35571	rs115912456	5	82815158	G	A	0.041	-0.15	0.02	5.28e-18	0.0017	0.0111	60.12
ADGRG2	Sun_2	35571	rs13107325	4	103188709	T	C	0.075	0.1	0.01	2.63e-14	0.0014	0.0111	48.61
ADGRG2	Sun_2	35571	rs186021206	17	7069412	A	G	0.006	0.52	0.05	1.17e-28	0.0035	0.0111	123.69
ADGRG2	Sun_2	35571	rs74612335	11	126238633	C	T	0.133	-0.09	0.01	3.58e-20	0.002	0.0111	69.7
ADGRG2	Sun_2	35571	rs7836422	8	38850021	T	C	0.387	0.08	0.01	8.72e-27	0.0027	0.0111	95.22
ADGRG5	Ferkingstad	35559	rs10922098	1	196664651	C	T	0.4	0.15	0.01	8.13e-79	0.0108	0.0135	388.24
ADGRG5	Ferkingstad	35559	rs1707652	3	165478799	T	C	0.31	0.08	0.01	1.62e-19	0.0027	0.0135	97.65
ADH1A	Pietzner	10708	rs28364331	4	100201295	A	G	0.98	0.79	0.05	1.54e-51	0.0242	0.0296	265.71
ADH1A	Pietzner	10708	rs3747207	22	44324855	A	G	0.22	0.13	0.02	2.41e-15	0.0054	0.0296	57.72
ADH1B	Sun_1	3301	rs13085791	3	49721798	A	C	0.295	-0.42	0.03	3.2e-59	0.0734	0.0734	261.23
ADH1C	Ferkingstad	35559	rs283415	4	100270607	T	C	0.486	0.13	0.01	2.51e-55	0.0084	0.0119	302.78
ADH1C	Ferkingstad	35559	rs28601761	8	126500031	G	C	0.43	-0.06	0.01	1.48e-13	0.0018	0.0119	62.85
ADH1C	Ferkingstad	35559	rs738409	22	44324727	G	C	0.23	0.07	0.01	3.24e-13	0.0017	0.0119	61.82
ADH4	Sun_2	35571	rs10883451	10	101924418	C	T	0.502	-0.05	0.01	1.1e-13	0.0014	0.0173	48.15
ADH4	Sun_2	35571	rs112875651	8	126506694	A	G	0.39	-0.05	0.01	1.22e-14	0.0014	0.0173	49.44
ADH4	Sun_2	35571	rs11604580	11	93852880	A	G	0.107	-0.08	0.01	1.39e-10	0.0011	0.0173	40.48
ADH4	Sun_2	35571	rs1800759	4	100065509	G	T	0.613	0.13	0.01	5.47e-77	0.008	0.0173	287.43
ADH4	Sun_2	35571	rs3747207	22	44324855	A	G	0.216	0.1	0.01	1.11e-28	0.0034	0.0173	120.71
ADH4	Sun_2	35571	rs4979372	9	117140082	C	T	0.491	-0.06	0.01	6.08e-20	0.002	0.0173	72.97
ADH5	Pietzner	10708	rs62325239	4	99987492	A	G	0.96	0.58	0.03	2.88e-73	0.0258	0.0258	283.93
ADH6	Pietzner	10708	rs62325239	4	99987492	A	G	0.96	0.41	0.03	1.45e-38	0.0128	0.0128	138.64
ADH7	Pietzner	10708	rs146315698	4	100377127	C	CT	0.1	-0.47	0.02	2.42e-98	0.0396	0.0396	441.36
ADI1	Pietzner	10708	rs1354034	3	56849749	T	C	0.4	-0.11	0.01	3.02e-14	0.0053	0.0323	56.96
ADI1	Pietzner	10708	rs704	17	26694861	A	G	0.47	-0.23	0.01	3.43e-67	0.027	0.0323	297.61
ADIPOQ	Ferkingstad	35559	rs1187415	12	124491529	G	C	0.321	0.08	0.01	9.33e-17	0.0028	0.0406	99.49
ADIPOQ	Ferkingstad	35559	rs12445207	16	82643758	G	C	0.028	-0.26	0.03	2.57e-23	0.0037	0.0406	132.23
ADIPOQ	Ferkingstad	35559	rs143257534	3	186551888	T	C	0.034	-0.64	0.02	1.86e-154	0.0272	0.0406	994.61
ADIPOQ	Ferkingstad	35559	rs1538742	1	219668252	C	A	0.42	0.06	0.01	5.25e-13	0.0018	0.0406	62.48
ADIPOQ	Ferkingstad	35559	rs4805881	19	33896432	A	C	0.305	-0.09	0.01	1.05e-20	0.0034	0.0406	122.46
ADIPOQ	Ferkingstad	35559	rs59436957	12	20468423	A	G	0.22	0.07	0.01	9.33e-11	0.0017	0.0406	59.94
ADK	Pietzner	10708	rs1354034	3	56849749	T	C	0.4	-0.09	0.01	1e-11	0.0039	0.0149	41.79
ADK	Pietzner	10708	rs4879779	9	34366134	A	C	0.21	-0.18	0.02	1.2e-31	0.011	0.0149	118.97
ADM	Yao	6861	rs2923091	11	10358145	A	G	0.662	-0.2	0.03	2.28e-16	0.0186	0.0274	130.16
ADM	Yao	6861	rs7535409	1	169506241	A	G	0.673	-0.14	0.02	8.99e-13	0.0088	0.0274	60.55
ADM2	Pietzner	10708	rs201263987	1	196671666	A	AAAAC	0.61	0.1	0.01	1.42e-12	0.0043	0.0106	46.17
ADM2	Pietzner	10708	rs72438078	22	50921148	A	AACACTCGGGCCCCCGAAG	0.11	0.18	0.02	7.19e-16	0.0063	0.0106	68.35
ADPGK	Ferkingstad	35559	rs3184504	12	111884608	T	C	0.379	0.05	0.01	8.91e-10	0.0012	0.0012	41.88
ADPRH	Pietzner	10708	rs6542680	2	3640142	T	C	0.82	-0.33	0.02	5.12e-85	0.0321	0.0321	355.6
ADPRHL2	Pietzner	10708	rs1329424	1	196646176	T	G	0.39	-0.11	0.01	3.64e-17	0.0057	0.0057	60.86
ADRBK1	Pietzner	10708	rs1354034	3	56849749	T	C	0.4	-0.13	0.01	2.96e-25	0.0086	0.0086	93.08
ADRM1	Pietzner	10708	rs34813609	1	196668360	G	GT	0.61	0.13	0.01	2.7e-21	0.008	0.0132	86.79
ADRM1	Pietzner	10708	rs35160503	3	165461954	G	GA	0.69	0.11	0.01	1.65e-14	0.0052	0.0132	55.71
ADSS	Pietzner	10708	rs35590716	14	105195321	A	G	0.12	0.19	0.02	6.64e-19	0.0075	0.0075	81.38
ADSS2	Sun_1	3301	rs10418046	19	54327869	G	T	0.217	0.5	0.03	4.9e-68	0.085	0.085	306.29
ADSSL1	Pietzner	10708	rs72715968	14	105186178	A	T	0.79	-0.48	0.02	1e-200	0.0768	0.0768	890.19
AES	Pietzner	10708	rs11539938	19	3062857	T	C	0.58	0.11	0.02	3.13e-13	0.0059	0.0151	63.49
AES	Pietzner	10708	rs1329421	1	196656205	A	T	0.39	0.1	0.01	1.98e-13	0.0048	0.0151	51.18
AES	Pietzner	10708	rs1354034	3	56849749	T	C	0.4	-0.1	0.01	1.48e-12	0.0044	0.0151	47.57
AFAP1L1	Pietzner	10708	rs1329424	1	196646176	T	G	0.39	-0.12	0.01	6.34e-17	0.0064	0.0115	68.99
AFAP1L1	Pietzner	10708	rs893522	3	165560618	A	C	0.91	0.18	0.02	7.05e-14	0.0051	0.0115	55.22
AFM	Pietzner	10708	rs140851213	16	79754433	T	TA	0.31	-0.1	0.02	1.96e-12	0.0046	0.0579	49.77
AFM	Pietzner	10708	rs34530725	12	24192970	T	TA	0.96	-0.26	0.04	5.2e-13	0.0052	0.0579	55.44
AFM	Pietzner	10708	rs72856641	4	74359582	T	C	0.98	1.11	0.05	2.75e-125	0.0481	0.0579	541.27
AFP	Sun_2	35571	rs10883567	10	102755779	C	T	0.49	-0.06	0.01	3.5e-17	0.0017	0.1025	61.99
AFP	Sun_2	35571	rs11642010	16	89845111	C	T	0.089	-0.08	0.01	2.56e-12	0.0011	0.1025	40.7
AFP	Sun_2	35571	rs11900031	2	17930874	G	A	0.106	-0.42	0.01	0	0.0327	0.1025	1203.08
AFP	Sun_2	35571	rs12059956	1	171063262	A	G	0.422	-0.05	0.01	1.89e-11	0.0011	0.1025	38.36
AFP	Sun_2	35571	rs12506899	4	74319283	G	T	0.397	-0.19	0.01	1.45e-155	0.0166	0.1025	598.98
AFP	Sun_2	35571	rs144268704	15	63792221	AGGTTTT	A	0.336	0.06	0.01	1.24e-15	0.0014	0.1025	49.85
AFP	Sun_2	35571	rs17689024	16	79739978	C	G	0.314	-0.05	0.01	3.69e-14	0.0012	0.1025	43.07
AFP	Sun_2	35571	rs1801689	17	64210580	C	A	0.03	-0.17	0.02	1.04e-16	0.0016	0.1025	56.95
AFP	Sun_2	35571	rs2548458	19	49209325	T	C	0.539	-0.05	0.01	9.14e-13	0.0012	0.1025	44.25
AFP	Sun_2	35571	rs2602874	4	100039396	T	A	0.58	-0.07	0.01	8.17e-25	0.0025	0.1025	90.05
AFP	Sun_2	35571	rs35103294	17	73810937	T	C	0.631	0.05	0.01	9.14e-13	0.0012	0.1025	41.48
AFP	Sun_2	35571	rs4149909	1	242023898	G	A	0.032	-0.14	0.02	2.56e-13	0.0012	0.1025	42.37
AFP	Sun_2	35571	rs4732620	8	27925204	C	T	0.547	-0.05	0.01	4.98e-11	0.001	0.1025	37.33
AFP	Sun_2	35571	rs4794048	17	45763073	C	A	0.482	0.07	0.01	1.52e-23	0.0024	0.1025	87.24
AFP	Sun_2	35571	rs560191	15	43767774	C	G	0.299	0.12	0.01	7.11e-66	0.006	0.1025	216.01
AFP	Sun_2	35571	rs59950280	4	3452345	A	G	0.33	0.09	0.01	4.93e-37	0.0035	0.1025	124.99
AFP	Sun_2	35571	rs6007594	22	45728370	A	G	0.258	0.13	0.01	3.67e-61	0.0067	0.1025	238.58
AFP	Sun_2	35571	rs6116934	20	5731803	C	T	0.216	0.09	0.01	7.06e-32	0.003	0.1025	106.59
AFP	Sun_2	35571	rs62280667	3	101084604	C	T	0.341	-0.13	0.01	1.08e-74	0.0074	0.1025	263.67
AFP	Sun_2	35571	rs62576492	9	135218708	G	A	0.113	0.14	0.01	1.32e-35	0.0037	0.1025	133.81
AFP	Sun_2	35571	rs7310409	12	121424861	G	A	0.623	0.11	0.01	7.34e-51	0.0052	0.1025	185.17
AGA	Pietzner	10708	rs667	4	74280265	T	C	0.23	-0.19	0.02	3.38e-36	0.0132	0.0132	143.14
AGAP2	Pietzner	10708	rs12371356	12	58135420	T	C	0.52	0.11	0.01	9.41e-19	0.0064	0.0201	68.68
AGAP2	Pietzner	10708	rs1354034	3	56849749	T	C	0.4	-0.17	0.01	1.17e-39	0.0137	0.0201	148.81
AGAP3	Pietzner	10708	rs203688	1	196672385	A	G	0.61	-0.15	0.01	2.31e-26	0.0103	0.0152	111.22
AGAP3	Pietzner	10708	rs704	17	26694861	A	G	0.47	-0.1	0.01	5.36e-13	0.0049	0.0152	52.53
AGER	Ferkingstad	35559	rs10138671	14	65860092	A	G	0.397	-0.19	0.01	6.31e-116	0.0173	0.0927	625.49
AGER	Ferkingstad	35559	rs10824665	10	80676990	A	G	0.19	-0.07	0.01	1.91e-12	0.0015	0.0927	53.62
AGER	Ferkingstad	35559	rs11243421	9	134426038	T	C	0.422	0.19	0.01	2.57e-112	0.0176	0.0927	637.29
AGER	Ferkingstad	35559	rs117048263	3	169089582	A	C	0.024	-0.21	0.03	1.74e-14	0.0021	0.0927	73.91
AGER	Ferkingstad	35559	rs12201133	6	130290769	A	C	0.28	0.1	0.01	5.75e-25	0.004	0.0927	143.91
AGER	Ferkingstad	35559	rs12461753	19	38202515	A	G	0.164	-0.07	0.01	3.8e-10	0.0013	0.0927	47.79
AGER	Ferkingstad	35559	rs12501006	4	56503519	G	C	0.13	0.15	0.01	7.41e-33	0.0051	0.0927	181.41
AGER	Ferkingstad	35559	rs149438404	7	74024050	A	G	0.061	0.13	0.02	1.38e-14	0.0019	0.0927	68.55
AGER	Ferkingstad	35559	rs1569419	1	2996602	T	C	0.231	0.14	0.01	1e-42	0.007	0.0927	249.41
AGER	Ferkingstad	35559	rs17762402	11	61553201	A	G	0.084	0.09	0.01	1.51e-10	0.0012	0.0927	44.47
AGER	Ferkingstad	35559	rs2463097	2	61614301	C	G	0.486	-0.06	0.01	2.63e-12	0.0018	0.0927	64.07
AGER	Ferkingstad	35559	rs2852746	18	42229324	A	G	0.36	0.06	0.01	5.75e-12	0.0017	0.0927	59.05
AGER	Ferkingstad	35559	rs4685105	3	14320176	G	A	0.401	-0.06	0.01	8.32e-12	0.0017	0.0927	61.62
AGER	Ferkingstad	35559	rs4734869	8	106512828	A	T	0.236	0.16	0.01	3.24e-61	0.0092	0.0927	331.31
AGER	Ferkingstad	35559	rs4886410	15	75065644	G	C	0.327	0.06	0.01	3.63e-12	0.0016	0.0927	56.4
AGER	Ferkingstad	35559	rs6961094	7	101546316	T	C	0.143	0.08	0.01	6.61e-12	0.0016	0.0927	55.9
AGER	Ferkingstad	35559	rs7212311	17	73094407	T	C	0.348	-0.06	0.01	2.51e-12	0.0016	0.0927	58.19
AGER	Ferkingstad	35559	rs73093253	4	24589064	A	G	0.301	0.06	0.01	7.59e-12	0.0015	0.0927	53.97
AGER	Ferkingstad	35559	rs7616330	3	71115751	A	C	0.178	0.08	0.01	5.13e-14	0.0019	0.0927	66.78
AGER	Ferkingstad	35559	rs7744366	6	6854489	A	G	0.109	0.12	0.01	1.55e-20	0.0028	0.0927	100.05
AGER	Ferkingstad	35559	rs7962469	12	52348259	A	G	0.358	-0.06	0.01	4.37e-11	0.0017	0.0927	58.95
AGER	Ferkingstad	35559	rs79730878	17	43849415	C	T	0.187	0.1	0.01	1.74e-21	0.003	0.0927	108.36
AGER	Ferkingstad	35559	rs35705950	11	1241221	T	G	0.126	-0.09	0.01	4.57e-14	0.0018	0.0927	63.46
AGER	Ferkingstad	35559	rs56332871	15	96714816	A	C	0.233	0.07	0.01	8.32e-12	0.0018	0.0927	62.35
AGFG1	Sun_1	3301	rs62143198	19	54320939	A	G	0.215	0.7	0.03	3.1e-136	0.1654	0.1654	653.79
AGGF1	Pietzner	10708	rs10922098	1	196664651	T	C	0.61	0.13	0.01	7.19e-21	0.0078	0.0314	84.11
AGGF1	Pietzner	10708	rs41290289	10	7769806	A	C	0.95	0.5	0.03	9.21e-62	0.0236	0.0314	258.32
AGO1	Pietzner	10708	rs2944754	8	141574350	A	G	0.28	0.11	0.01	1.02e-15	0.0051	0.0051	55.4
AGO3	Pietzner	10708	rs1354034	3	56849749	T	C	0.4	-0.11	0.01	1.54e-17	0.0057	0.0102	61.41
AGO3	Pietzner	10708	rs72694455	8	141591685	A	T	0.28	0.11	0.01	7.95e-14	0.0045	0.0102	48.72
AGR2	Pietzner	10708	rs34813609	1	196668360	G	GT	0.61	-0.16	0.01	1.07e-30	0.012	0.0194	130.35
AGR2	Pietzner	10708	rs78119247	3	165499135	G	GAT	0.21	0.15	0.02	4.63e-19	0.0074	0.0194	79.45
AGR3	Ferkingstad	35559	rs12983058	19	51642784	T	G	0.294	-0.08	0.01	1.51e-20	0.0027	0.0148	94.74
AGR3	Ferkingstad	35559	rs2239013	11	116693353	T	C	0.06	0.11	0.02	2.57e-10	0.0014	0.0148	48.83
AGR3	Ferkingstad	35559	rs34024143	9	136287582	T	C	0.146	-0.08	0.01	1.95e-11	0.0016	0.0148	56.9
AGR3	Ferkingstad	35559	rs438811	19	45416741	T	C	0.232	0.09	0.01	9.55e-19	0.0029	0.0148	102.93
AGR3	Ferkingstad	35559	rs6874202	5	156391628	T	C	0.358	-0.1	0.01	4.37e-33	0.0046	0.0148	164.18
AGR3	Ferkingstad	35559	rs8020861	14	92458068	G	A	0.382	0.06	0.01	1.07e-10	0.0017	0.0148	60.52
AGRN	Pietzner	10708	rs13107325	4	103188709	T	C	0.07	0.22	0.03	5.64e-17	0.0061	0.0905	65.43
AGRN	Pietzner	10708	rs3128125	1	961464	T	G	0.35	-0.32	0.02	9.84e-109	0.0472	0.0905	530.08
AGRN	Pietzner	10708	rs6121571	20	60977323	T	G	0.7	-0.27	0.02	9.32e-77	0.0304	0.0905	335.57
AGRN	Pietzner	10708	rs76617300	11	76490845	C	CA	0.82	0.15	0.02	2.42e-18	0.0068	0.0905	73.52
AGRP	Suhre	1000	rs7184253	16	67380550	C	T	0.05	0.82	0.09	6.7e-18	0.064	0.064	68.28
AGT	Suhre	1000	rs2493151	1	230878561	A	G	0.23	0.34	0.05	2.2e-11	0.0398	0.0398	41.31
AGXT	Sun_2	35571	rs10405357	19	54759666	C	T	0.435	-0.06	0.01	3.93e-15	0.0015	0.0549	52.97
AGXT	Sun_2	35571	rs10883451	10	101924418	C	T	0.501	-0.05	0.01	1.1e-13	0.0014	0.0549	48.15
AGXT	Sun_2	35571	rs112875651	8	126506694	A	G	0.391	-0.05	0.01	1.22e-14	0.0014	0.0549	49.45
AGXT	Sun_2	35571	rs1497406	1	16505320	G	A	0.58	0.06	0.01	6.08e-20	0.002	0.0549	71.14
AGXT	Sun_2	35571	rs28929474	14	94844947	T	C	0.021	0.2	0.03	6.19e-15	0.0015	0.0549	54.92
AGXT	Sun_2	35571	rs3747207	22	44324855	A	G	0.215	0.08	0.01	1.67e-18	0.0021	0.0549	75.17
AGXT	Sun_2	35571	rs4361977	1	155076079	T	C	0.433	-0.06	0.01	1.02e-17	0.0018	0.0549	62.99
AGXT	Sun_2	35571	rs4835265	4	146821410	A	C	0.156	0.13	0.01	5.91e-37	0.0042	0.0549	151.79
AGXT	Sun_2	35571	rs55649245	2	241793545	A	G	0.31	-0.29	0.01	5.75e-278	0.0347	0.0549	1279.5
AGXT	Sun_2	35571	rs6888304	5	31020521	G	A	0.278	-0.05	0.01	1.48e-11	0.0012	0.0549	41.67
AGXT	Sun_2	35571	rs9959832	18	56086820	T	C	0.798	-0.1	0.01	3.82e-28	0.0032	0.0549	112.95
AHCY	Sun_2	35571	rs13043752	20	32883308	A	G	0.016	-1.36	0.03	0	0.0579	0.0579	2184.52
AHCYL1	Pietzner	10708	rs1354034	3	56849749	T	C	0.4	-0.11	0.01	6.73e-17	0.0054	0.0054	58.05
AHSA1	Sun_1	3301	rs10418046	19	54327869	G	T	0.217	0.5	0.03	1.6e-68	0.085	0.085	306.29
AHSG	Sun_1	3301	rs35094235	3	186328951	G	T	0.731	0.63	0.03	2e-132	0.1561	0.1561	610.19
AHSP	Ferkingstad	35559	rs10922098	1	196664651	C	T	0.4	0.2	0.01	1.78e-136	0.0192	0.0254	696.12
AHSP	Ferkingstad	35559	rs1707652	3	165478799	T	C	0.31	0.12	0.01	1.29e-42	0.0062	0.0254	220.48
AIDA	Pietzner	10708	rs1329424	1	196646176	T	G	0.39	-0.1	0.01	2.87e-13	0.0047	0.0047	50.16
AIF1	Sun_1	3301	rs62143206	19	54326212	T	G	0.213	0.64	0.03	3.4e-116	0.1373	0.1373	525.14
AIF1L	Pietzner	10708	rs2315073	9	133936775	T	C	0.69	-0.96	0.01	1e-200	0.3943	0.3943	6968.26
AIFM1	Ferkingstad	35559	rs1171817	10	61646236	G	A	0.362	0.06	0.01	1.15e-12	0.0017	0.0029	59.23
AIFM1	Ferkingstad	35559	rs704	17	26694861	G	A	0.492	-0.05	0.01	1.51e-09	0.0012	0.0029	44.49
AIMP1	Sun_1	3301	rs5167	19	45448465	G	T	0.347	0.33	0.03	2.9e-39	0.0494	0.0494	171.26
AIP	Pietzner	10708	rs1354034	3	56849749	T	C	0.4	-0.09	0.01	1.9e-12	0.0039	0.0039	41.79
AK1	Ferkingstad	35559	rs9919018	9	130642755	A	G	0.244	-0.06	0.01	2.04e-10	0.0013	0.0013	47.33
AK2	Ferkingstad	35559	rs1354034	3	56849749	T	C	0.381	-0.05	0.01	3.31e-10	0.0012	0.0012	41.99
AK4	Pietzner	10708	rs10922100	1	196665208	A	G	0.39	0.16	0.01	8.66e-30	0.0116	0.0436	125.42
AK4	Pietzner	10708	rs1950641	14	94750292	A	G	0.18	-0.24	0.02	8.37e-42	0.0171	0.0436	186.76
AK4	Pietzner	10708	rs35267984	19	886743	T	C	0.01	-0.51	0.07	9.17e-13	0.0051	0.0436	54.55
AK4	Pietzner	10708	rs71674639	3	165495142	A	AAAT	0.21	0.17	0.02	4.69e-25	0.0098	0.0436	106.13
AK5	Pietzner	10708	rs10922103	1	196671118	A	G	0.61	-0.11	0.01	1.84e-14	0.0053	0.0053	57.54
AKAP7	Pietzner	10708	rs34813609	1	196668360	G	GT	0.61	-0.33	0.01	1.52e-128	0.0509	0.0672	573.88
AKAP7	Pietzner	10708	rs35186399	19	860766	A	G	0.01	-0.53	0.07	2.94e-14	0.0056	0.0672	59.88
AKAP7	Pietzner	10708	rs71674639	3	165495142	A	AAAT	0.21	0.18	0.02	3.08e-27	0.0108	0.0672	116.34
AKR1A1	Sun_1	3301	rs62143198	19	54320939	A	G	0.215	0.6	0.03	9.5e-96	0.1215	0.2761	456.34
AKR1A1	Sun_1	3301	rs72688441	1	46051053	A	G	0.059	-1.18	0.05	1.2e-126	0.1546	0.2761	603.34
AKR1B1	Sun_1	3301	rs2229542	7	134135621	C	T	0.014	-0.82	0.1	4.7e-15	0.0186	0.074	62.4
AKR1B1	Sun_1	3301	rs62143197	19	54320716	A	G	0.223	0.4	0.03	1.4e-40	0.0554	0.074	193.66
AKR1B10	Pietzner	10708	rs1047286	19	6713262	A	G	0.2	-0.13	0.02	6.7e-14	0.0051	0.0685	54.67
AKR1B10	Pietzner	10708	rs34813609	1	196668360	G	GT	0.61	-0.3	0.01	1.12e-115	0.0434	0.0685	485.66
AKR1B10	Pietzner	10708	rs35267984	19	886743	T	C	0.01	-0.5	0.07	3.59e-13	0.005	0.0685	53.47
AKR1B10	Pietzner	10708	rs704	17	26694861	A	G	0.47	0.17	0.01	1.55e-39	0.0151	0.0685	163.96
AKR1C1	Sun_1	3301	rs145648894	10	5009739	G	T	0.111	0.39	0.04	3.8e-23	0.03	0.03	102.09
AKR1C3	Ferkingstad	35559	rs10922098	1	196664651	C	T	0.4	0.08	0.01	1.82e-24	0.0031	0.0264	109.58
AKR1C3	Ferkingstad	35559	rs11557154	9	34107505	T	C	0.134	0.23	0.01	2.51e-81	0.0123	0.0264	442.26
AKR1C3	Ferkingstad	35559	rs1707652	3	165478799	T	C	0.31	0.1	0.01	1.86e-27	0.0043	0.0264	152.82
AKR1C3	Ferkingstad	35559	rs2245801	4	90757840	T	C	0.223	0.07	0.01	1.15e-12	0.0017	0.0264	60.54
AKR1C3	Ferkingstad	35559	rs35301881	1	1681665	T	C	0.459	0.06	0.01	4.37e-15	0.0018	0.0264	63.69
AKR1C3	Ferkingstad	35559	rs41279069	9	114361707	C	G	0.2	0.07	0.01	8.32e-12	0.0016	0.0264	55.88
AKR1C3	Ferkingstad	35559	rs6592965	7	50427982	A	G	0.401	-0.06	0.01	8.32e-15	0.0017	0.0264	61.58
AKR1C4	Ferkingstad	35559	rs142122182	10	5263341	G	A	0.187	-0.66	0.01	1e-200	0.1322	0.1365	5418.2
AKR1C4	Ferkingstad	35559	rs2954038	8	126507389	C	A	0.318	0.05	0.01	1.12e-09	0.0011	0.1365	38.59
AKR1C4	Ferkingstad	35559	rs3747207	22	44324855	A	G	0.229	0.07	0.01	8.32e-16	0.0017	0.1365	61.69
AKR1C4	Ferkingstad	35559	rs4746822	10	70982941	C	T	0.274	-0.06	0.01	7.94e-12	0.0014	0.1365	51.03
AKR1D1	Ferkingstad	35559	rs2954038	8	126507389	C	A	0.318	0.07	0.01	3.09e-16	0.0021	0.0021	75.72
AKR7A2	Pietzner	10708	rs12122880	1	19661156	T	C	0.66	0.26	0.01	1.12e-80	0.0294	0.0339	324.43
AKR7A2	Pietzner	10708	rs6993770	8	106581528	A	T	0.72	0.11	0.01	2.67e-13	0.0044	0.0339	47.8
AKR7A3	Pietzner	10708	rs12095284	1	19571849	T	C	0.63	0.28	0.01	4.93e-97	0.0376	0.0439	418.29
AKR7A3	Pietzner	10708	rs738409	22	44324727	C	G	0.78	-0.14	0.02	2.04e-17	0.0063	0.0439	67.39
AKT1	Pietzner	10708	rs1354034	3	56849749	T	C	0.4	-0.09	0.01	2.54e-12	0.0039	0.0039	41.79
AKT1_AKT2_AKT3	Sun_1	3301	rs62143198	19	54320939	A	G	0.215	0.44	0.03	3.5e-49	0.0653	0.0653	230.66
AKT1S1	Sun_2	35571	rs10733789	10	64948684	C	T	0.313	0.07	0.01	1.58e-16	0.0019	0.0057	66.8
AKT1S1	Sun_2	35571	rs1354034	3	56849749	C	T	0.604	0.07	0.01	1.9e-17	0.0022	0.0057	78.85
AKT1S1	Sun_2	35571	rs342293	7	106372219	G	C	0.46	-0.06	0.01	3.86e-16	0.0016	0.0057	57.5
AKT2	Pietzner	10708	rs1772256	6	24437445	A	G	0.97	-1.19	0.04	1e-200	0.0827	0.1162	965.14
AKT2	Pietzner	10708	rs2232613	20	36997655	T	C	0.08	0.3	0.02	2.71e-36	0.0131	0.1162	141.8
AKT2	Pietzner	10708	rs34954997	19	45417638	C	CTTCG	0.76	0.21	0.02	2.5e-41	0.0161	0.1162	175.05
AKT2	Pietzner	10708	rs78119247	3	165499135	G	GAT	0.21	0.12	0.02	4.71e-13	0.0044	0.1162	47.19
AKT3	Sun_2	35571	rs4515770	1	243686913	C	T	0.218	0.06	0.01	5.62e-12	0.0013	0.0027	46.66
AKT3	Sun_2	35571	rs7916868	10	64988931	T	A	0.502	0.05	0.01	8.03e-11	0.0014	0.0027	48.15
ALAD	Pietzner	10708	rs1800435	9	116153891	C	G	0.92	0.42	0.03	1.94e-60	0.0262	0.0308	288.2
ALAD	Pietzner	10708	rs2343592	8	106572270	A	G	0.74	-0.11	0.02	8.6e-13	0.0046	0.0308	49.17
ALB	Pietzner	10708	rs1376877	2	204272090	T	C	0.56	-0.09	0.01	3.49e-12	0.0042	0.0315	44.84
ALB	Pietzner	10708	rs17713088	3	165488604	T	G	0.21	0.29	0.02	1.4e-71	0.0273	0.0315	300.82
ALCAM	Sun_2	35571	rs11045826	12	21334599	C	T	0.16	0.09	0.01	1.4e-22	0.0021	0.0326	74.34
ALCAM	Sun_2	35571	rs11075299	16	16246164	G	T	0.286	0.1	0.01	3.55e-33	0.0038	0.0326	134.38
ALCAM	Sun_2	35571	rs186021206	17	7069412	A	G	0.006	0.84	0.05	9.02e-72	0.009	0.0326	323.63
ALCAM	Sun_2	35571	rs2638282	19	49213833	A	G	0.533	0.06	0.01	1.17e-16	0.0017	0.0326	59.67
ALCAM	Sun_2	35571	rs34926152	3	105264176	T	G	0.049	-0.3	0.02	5.97e-79	0.0084	0.0326	299.94
ALCAM	Sun_2	35571	rs3747207	22	44324855	A	G	0.215	0.08	0.01	5.34e-23	0.0021	0.0326	75.19
ALCAM	Sun_2	35571	rs59822672	11	126270975	C	G	0.076	-0.09	0.01	4.42e-12	0.0011	0.0326	40.46
ALCAM	Sun_2	35571	rs7224668	17	79235788	C	T	0.558	-0.05	0.01	9.14e-13	0.0012	0.0326	43.93
ALCAM	Sun_2	35571	rs904628	12	121342084	A	G	0.476	-0.06	0.01	8.21e-19	0.0019	0.0326	68.34
ALCAM	Sun_2	35571	rs9411365	9	136118268	G	C	0.072	0.1	0.01	8.55e-14	0.0013	0.0326	44.55
ALDH1A1	Sun_2	35571	rs348452	9	75553385	T	C	0.271	0.09	0.01	3.82e-28	0.0031	0.0082	109.14
ALDH1A1	Sun_2	35571	rs3747207	22	44324855	A	G	0.215	0.07	0.01	5.02e-16	0.0018	0.0082	64.14
ALDH1A1	Sun_2	35571	rs7775698	6	135418635	T	C	0.261	-0.09	0.01	3.08e-31	0.0033	0.0082	119.07
ALDH1A3	Ferkingstad	35559	rs203688	1	196672385	G	A	0.4	0.06	0.01	5.37e-12	0.0017	0.0134	61.53
ALDH1A3	Ferkingstad	35559	rs6993770	8	106581528	T	A	0.225	-0.12	0.01	1.2e-34	0.005	0.0134	179.18
ALDH1A3	Ferkingstad	35559	rs7080386	10	65048306	A	C	0.435	0.1	0.01	8.71e-36	0.0049	0.0134	175.64
ALDH1A3	Ferkingstad	35559	rs892090	19	55539072	T	G	0.165	-0.08	0.01	2.51e-14	0.0018	0.0134	62.66
ALDH2	Pietzner	10708	rs12555457	9	38393901	T	C	0.71	-0.11	0.02	1.86e-12	0.0045	0.0045	48.83
ALDH3A1	Sun_2	35571	rs887241	17	19645938	C	A	0.658	0.48	0.01	0	0.1046	0.1046	4155.44
ALDH3B1	Sun_1	3301	rs62143198	19	54320939	A	G	0.215	0.53	0.03	1e-71	0.0948	0.0948	345.57
ALDH5A1	Pietzner	10708	rs1926446	13	46629995	A	C	0.71	1.11	0.01	1e-200	0.5046	0.5046	10906.6
ALDH6A1	Pietzner	10708	rs190138735	14	74379073	A	G	0.01	-0.62	0.06	6.12e-26	0.0075	0.0075	80.78
ALDOA	Sun_1	3301	rs62143197	19	54320716	A	G	0.223	0.3	0.03	1.1e-23	0.0312	0.0312	106.2
ALDOB	Pietzner	10708	rs1260326	2	27730940	T	C	0.4	0.09	0.01	3.3e-13	0.0042	0.0283	44.63
ALDOB	Pietzner	10708	rs142540788	9	104209068	A	G	0.99	1	0.06	1.3e-58	0.0197	0.0283	214.94
ALDOB	Pietzner	10708	rs3747207	22	44324855	A	G	0.22	0.11	0.02	1.01e-13	0.0045	0.0283	47.97
ALDOC	Pietzner	10708	rs56147019	17	26991821	T	C	0.02	-0.57	0.06	5.87e-23	0.0125	0.0125	135.67
ALK	Ferkingstad	35559	rs1707652	3	165478799	T	C	0.31	0.07	0.01	1.48e-15	0.0021	0.0021	74.72
ALKAL2	Sun_1	3301	rs10424405	19	54321933	G	A	0.22	0.24	0.03	9.8e-16	0.0198	0.0198	66.53
ALKBH2	Ferkingstad	35559	rs10922098	1	196664651	C	T	0.4	0.05	0.01	1.91e-10	0.0012	0.003	42.72
ALKBH2	Ferkingstad	35559	rs113493922	14	107096838	C	G	0.167	0.08	0.01	3.09e-13	0.0018	0.003	63.37
ALKBH3	Pietzner	10708	rs1354034	3	56849749	T	C	0.4	-0.12	0.01	8.52e-19	0.0065	0.0659	69.6
ALKBH3	Pietzner	10708	rs2434484	11	43949008	T	G	0.66	0.36	0.01	2.67e-165	0.0595	0.0659	676.87
ALOX15B	Sun_1	3301	rs10424405	19	54321933	G	A	0.22	0.44	0.03	4.8e-50	0.0664	0.0664	234.8
ALPI	Pietzner	10708	rs492602	19	49206417	A	G	0.51	0.32	0.01	4.89e-128	0.0512	0.1959	577.48
ALPI	Pietzner	10708	rs550057	9	136146597	T	C	0.27	-0.61	0.01	1e-200	0.1448	0.1959	1812.19
ALPL	Pietzner	10708	rs61808983	1	169474397	T	C	0.05	0.37	0.03	1.18e-28	0.0128	0.1283	138.76
ALPL	Pietzner	10708	rs6542680	2	3640142	T	C	0.82	0.54	0.02	1e-200	0.087	0.1283	1020.68
ALPL	Pietzner	10708	rs72682447	8	120138553	A	C	0.99	1.05	0.06	8.81e-62	0.0217	0.1283	237.53
ALPL	Pietzner	10708	rs72840032	10	101889964	T	C	0.05	0.27	0.03	1.74e-17	0.0068	0.1283	73
ALPP	Sun_2	35571	rs117847945	6	79862330	G	A	0.019	0.18	0.02	3.06e-13	0.0011	0.1128	40.44
ALPP	Sun_2	35571	rs12478529	2	233286654	T	C	0.235	0.5	0.01	0	0.0909	0.1128	3558.34
ALPP	Sun_2	35571	rs12743084	1	155161168	G	C	0.542	0.06	0.01	8.21e-19	0.0019	0.1128	68.01
ALPP	Sun_2	35571	rs186021206	17	7069412	A	G	0.006	0.46	0.05	2.94e-23	0.0026	0.1128	93.25
ALPP	Sun_2	35571	rs2076295	6	7563232	G	T	0.448	0.04	0.01	3.26e-10	0.001	0.1128	34.09
ALPP	Sun_2	35571	rs3936578	9	109482027	C	A	0.49	-0.08	0.01	3.01e-30	0.0032	0.1128	114.14
ALPP	Sun_2	35571	rs4236709	8	32410110	A	G	0.78	0.05	0.01	3.47e-11	0.001	0.1128	34.36
ALPP	Sun_2	35571	rs516246	19	49206172	T	C	0.508	-0.12	0.01	1.03e-62	0.0068	0.1128	245.06
ALPP	Sun_2	35571	rs55792059	6	53352206	A	C	0.191	0.08	0.01	3.05e-17	0.0018	0.1128	63.53
ALPP	Sun_2	35571	rs7167092	15	31626873	C	T	0.351	-0.05	0.01	1.22e-14	0.0013	0.1128	47.33
ALPP	Sun_2	35571	rs761164	1	40351651	G	A	0.15	0.07	0.01	9.74e-14	0.0011	0.1128	40.67
ALPPL2	Pietzner	10708	rs11886043	2	233301535	T	C	0.76	-0.25	0.02	7.12e-55	0.0228	0.0293	249.79
ALPPL2	Pietzner	10708	rs4658046	1	196670757	T	C	0.61	0.12	0.01	2.27e-17	0.0065	0.0293	70.19
AMBP	Sun_2	35571	rs10265221	7	151414329	C	T	0.287	0.06	0.01	6.2e-12	0.0012	0.0138	44.1
AMBP	Sun_2	35571	rs1169294	12	121426594	A	G	0.309	0.06	0.01	2.56e-12	0.0013	0.0138	47.66
AMBP	Sun_2	35571	rs28929474	14	94844947	T	C	0.021	0.18	0.02	2.24e-13	0.0013	0.0138	44.94
AMBP	Sun_2	35571	rs34262842	16	20355811	G	A	0.166	-0.07	0.01	5.11e-13	0.0012	0.0138	41.74
AMBP	Sun_2	35571	rs61747728	1	179526214	T	C	0.038	0.15	0.02	1.25e-16	0.0016	0.0138	57.68
AMBP	Sun_2	35571	rs704	17	26694861	A	G	0.474	-0.11	0.01	1.14e-54	0.0059	0.0138	211.96
AMBP	Sun_2	35571	rs75166367	2	162964301	A	G	0.06	-0.11	0.02	2.56e-12	0.0012	0.0138	44.5
AMH	Pietzner	10708	rs10460301	2	160635077	A	G	0.52	0.1	0.01	1.57e-14	0.005	0.0285	53.71
AMH	Pietzner	10708	rs35862450	11	6462087	A	G	0.24	0.25	0.02	6.66e-64	0.0235	0.0285	258.04
AMICA1	Pietzner	10708	rs415064	20	57597971	C	G	0.05	-0.25	0.03	3.6e-15	0.0059	0.0059	63.43
AMIGO1	Ferkingstad	35559	rs78318705	14	106243465	C	T	0.434	0.06	0.01	1.45e-14	0.0018	0.0018	63.01
AMIGO2	Sun_2	35571	rs10774625	12	111910219	G	A	0.504	-0.08	0.01	5.75e-31	0.0033	0.07	117.06
AMIGO2	Sun_2	35571	rs10935473	3	98416900	T	G	0.44	-0.18	0.01	6.11e-138	0.0151	0.07	545.14
AMIGO2	Sun_2	35571	rs1354034	3	56849749	C	T	0.605	-0.14	0.01	9.32e-93	0.0098	0.07	351.16
AMIGO2	Sun_2	35571	rs1524668	2	9697372	C	A	0.667	0.06	0.01	3.41e-15	0.0018	0.07	62.83
AMIGO2	Sun_2	35571	rs174564	11	61588305	G	A	0.349	0.06	0.01	9.19e-15	0.0017	0.07	62.25
AMIGO2	Sun_2	35571	rs186021206	17	7069412	A	G	0.006	0.98	0.05	3.99e-82	0.012	0.07	432.02
AMIGO2	Sun_2	35571	rs215384	12	47760201	G	C	0.411	0.16	0.01	1.1e-84	0.0118	0.07	424.15
AMIGO2	Sun_2	35571	rs2242497	12	56992630	G	C	0.362	-0.06	0.01	4.17e-13	0.0016	0.07	55.33
AMIGO2	Sun_2	35571	rs2519093	9	136141870	T	C	0.185	-0.16	0.01	3.44e-74	0.0081	0.07	290.47
AMIGO2	Sun_2	35571	rs385893	9	4763176	C	T	0.523	0.06	0.01	1.02e-17	0.0018	0.07	64
AMIGO2	Sun_2	35571	rs4055121	11	126232337	T	C	0.135	-0.12	0.01	1.4e-25	0.0031	0.07	110.06
AMN	Sun_2	35571	rs1801689	17	64210580	C	A	0.03	0.24	0.02	2.15e-32	0.0032	0.3045	115.9
AMN	Sun_2	35571	rs2295829	14	103389003	C	G	0.39	0.77	0.01	0	0.28	0.3045	13833.2
AMN	Sun_2	35571	rs28929474	14	94844947	T	C	0.021	0.68	0.03	3.76e-139	0.0185	0.3045	672.23
AMN	Sun_2	35571	rs629301	1	109818306	T	G	0.778	-0.07	0.01	1.9e-17	0.0016	0.3045	56.98
AMN	Sun_2	35571	rs7979473	12	121420260	G	A	0.616	0.05	0.01	2.56e-12	0.0011	0.3045	40.46
AMPD2	Ferkingstad	35559	rs4980320	11	198986	C	T	0.47	0.05	0.01	6.17e-11	0.0012	0.0012	44.34
AMY1A	Ferkingstad	35559	rs10218826	1	207124281	T	C	0.425	0.09	0.01	3.09e-34	0.004	0.0194	141.28
AMY1A	Ferkingstad	35559	rs2227296	12	11000934	G	A	0.289	-0.15	0.01	2.69e-68	0.0093	0.0194	332.12
AMY1A	Ferkingstad	35559	rs601338	19	49206674	G	A	0.394	-0.09	0.01	4.27e-32	0.0039	0.0194	138.12
AMY1A	Ferkingstad	35559	rs888686	5	134510772	A	T	0.388	0.07	0.01	5.13e-18	0.0023	0.0194	82.91
AMY1B_AMY1C_AMY1A	Sun_1	3301	rs7538379	1	104067356	T	C	0.04	-1.04	0.06	4.9e-63	0.0831	0.0831	298.86
AMY2A	Pietzner	10708	rs550057	9	136146597	T	C	0.27	-0.15	0.02	5.87e-24	0.0091	0.0846	98.4
AMY2A	Pietzner	10708	rs78245241	1	104335726	T	G	0.97	1.14	0.04	1.53e-194	0.0755	0.0846	874.36
AMY2B	Sun_2	35571	rs11054116	12	11123337	A	G	0.242	-0.07	0.01	5.52e-17	0.0016	0.0909	58.67
AMY2B	Sun_2	35571	rs12080068	1	104329823	A	C	0.092	0.65	0.01	0	0.0712	0.0909	2725.07
AMY2B	Sun_2	35571	rs1561929	8	129567373	T	C	0.882	0.08	0.01	3.52e-13	0.0013	0.0909	47.31
AMY2B	Sun_2	35571	rs2638282	19	49213833	A	G	0.532	0.05	0.01	1.22e-14	0.0015	0.0909	51.72
AMY2B	Sun_2	35571	rs28456	11	61589481	G	A	0.314	0.05	0.01	8.03e-11	0.0012	0.0909	41.51
AMY2B	Sun_2	35571	rs533406	16	88974860	G	A	0.383	-0.08	0.01	1.84e-27	0.0027	0.0909	97.32
AMY2B	Sun_2	35571	rs550057	9	136146597	T	C	0.255	-0.15	0.01	1.56e-81	0.0089	0.0909	319.12
AMY2B	Sun_2	35571	rs55901622	6	127157438	G	A	0.27	0.06	0.01	6.2e-12	0.0012	0.0909	42.42
AMY2B	Sun_2	35571	rs56278466	10	17875857	G	T	0.661	0.05	0.01	1.48e-11	0.0013	0.0909	46.52
ANAPC10	Ferkingstad	35559	rs10922098	1	196664651	C	T	0.4	0.07	0.01	1.05e-18	0.0024	0.0024	83.83
ANAPC7	Sun_1	3301	rs528298	1	196660995	T	A	0.614	0.88	0.02	1e-200	0.3671	0.3671	1913.28
ANG	Pietzner	10708	rs11851044	14	21154495	C	G	0.12	0.85	0.02	1e-200	0.1515	0.1515	1911.81
ANGPT1	Sun_2	35571	rs10058074	5	131686146	A	G	0.476	-0.06	0.01	2.26e-19	0.002	0.0634	70.56
ANGPT1	Sun_2	35571	rs12041331	1	156869714	A	G	0.086	-0.1	0.01	1.45e-14	0.0016	0.0634	56.01
ANGPT1	Sun_2	35571	rs12445050	16	81870969	T	C	0.138	0.12	0.01	5.01e-29	0.0036	0.0634	128.1
ANGPT1	Sun_2	35571	rs13412535	2	224874874	A	G	0.231	-0.08	0.01	1.67e-18	0.0022	0.0634	79.02
ANGPT1	Sun_2	35571	rs1354034	3	56849749	C	T	0.604	-0.09	0.01	1.83e-35	0.0036	0.0634	129.23
ANGPT1	Sun_2	35571	rs146842698	6	71328273	TAAATA	T	0.305	-0.07	0.01	1.9e-17	0.002	0.0634	69.92
ANGPT1	Sun_2	35571	rs151234	16	28505660	C	G	0.129	0.08	0.01	4.88e-12	0.0013	0.0634	46.26
ANGPT1	Sun_2	35571	rs1654425	19	55538980	C	T	0.835	0.19	0.01	7.55e-79	0.0098	0.0634	350.33
ANGPT1	Sun_2	35571	rs3792366	3	122839876	A	G	0.593	-0.05	0.01	8.03e-11	0.0013	0.0634	46.49
ANGPT1	Sun_2	35571	rs3827978	20	19281291	T	C	0.354	0.08	0.01	1.18e-24	0.0031	0.0634	109.72
ANGPT1	Sun_2	35571	rs4759076	12	54729872	C	T	0.457	0.06	0.01	2.26e-19	0.002	0.0634	70.2
ANGPT1	Sun_2	35571	rs61751937	9	113312231	C	G	0.029	0.16	0.02	9.58e-13	0.0014	0.0634	48.62
ANGPT1	Sun_2	35571	rs61978213	14	70653758	A	G	0.042	0.13	0.02	1.48e-13	0.0014	0.0634	50.24
ANGPT1	Sun_2	35571	rs6961069	7	80218961	T	C	0.402	0.08	0.01	1.84e-27	0.0028	0.0634	99.07
ANGPT1	Sun_2	35571	rs6993770	8	106581528	T	A	0.287	-0.2	0.01	3.15e-131	0.0156	0.0634	562.28
ANGPT1	Sun_2	35571	rs71474568	10	104348848	TTG	T	0.34	0.07	0.01	7.17e-20	0.0024	0.0634	85.24
ANGPT1	Sun_2	35571	rs7618405	3	18250509	A	C	0.205	-0.07	0.01	7.38e-15	0.0016	0.0634	56.94
ANGPT1	Sun_2	35571	rs7896518	10	65104500	G	A	0.424	0.1	0.01	1.68e-34	0.0047	0.0634	167.67
ANGPT1	Sun_2	35571	rs9410207	9	91404799	C	T	0.065	-0.1	0.02	1.66e-11	0.0012	0.0634	44.35
ANGPT2	Sun_2	35571	rs13107325	4	103188709	T	C	0.075	0.13	0.01	4.32e-19	0.0022	0.0299	77.47
ANGPT2	Sun_2	35571	rs186021206	17	7069412	A	G	0.006	0.86	0.05	5.29e-66	0.0094	0.0299	336.17
ANGPT2	Sun_2	35571	rs1968586	8	6279511	T	C	0.356	-0.16	0.01	9.46e-86	0.0113	0.0299	406.61
ANGPT2	Sun_2	35571	rs2137537	12	71113087	C	T	0.548	-0.05	0.01	9.14e-13	0.0012	0.0299	44.1
ANGPT2	Sun_2	35571	rs34434834	11	126307796	A	G	0.033	0.24	0.02	6.49e-33	0.0037	0.0299	131.67
ANGPT2	Sun_2	35571	rs4841132	8	9183596	G	A	0.908	-0.11	0.01	6.97e-18	0.0021	0.0299	74.48
ANGPT4	Ferkingstad	35559	rs6542680	2	3640142	C	T	0.184	0.07	0.01	1.82e-10	0.0015	0.0015	52.31
ANGPTL1	Pietzner	10708	rs10801555	1	196660261	A	G	0.39	0.23	0.01	4.57e-56	0.0241	0.1172	264.24
ANGPTL1	Pietzner	10708	rs117516437	19	10226579	T	C	0.03	0.3	0.04	4.7e-13	0.0051	0.1172	54.5
ANGPTL1	Pietzner	10708	rs4548397	1	178523947	T	C	0.47	0.4	0.01	1e-200	0.0813	0.1172	947.6
ANGPTL1	Pietzner	10708	rs8178824	17	64224775	T	C	0.03	0.34	0.04	1.15e-17	0.0067	0.1172	72.52
ANGPTL2	Sun_2	35571	rs117360431	9	129815495	A	G	0.02	0.18	0.03	1.47e-12	0.0014	0.0384	48.2
ANGPTL2	Sun_2	35571	rs181210490	20	3695977	A	G	0.012	0.58	0.03	1.36e-64	0.0076	0.0384	273.64
ANGPTL2	Sun_2	35571	rs2142306	8	134470631	C	T	0.412	0.05	0.01	3.2e-13	0.0013	0.0384	44.89
ANGPTL2	Sun_2	35571	rs4141100	7	7276954	A	G	0.614	0.07	0.01	4.47e-16	0.002	0.0384	71.4
ANGPTL2	Sun_2	35571	rs55799523	19	55999545	A	C	0.266	0.26	0.01	6.17e-230	0.0262	0.0384	955.59
ANGPTL3	Pietzner	10708	rs11207970	1	62915473	T	C	0.35	-0.28	0.01	2.13e-96	0.0362	0.0437	401.92
ANGPTL3	Pietzner	10708	rs66505542	11	116623213	T	TA	0.86	-0.18	0.02	2.67e-21	0.0075	0.0437	81.38
ANGPTL4	Pietzner	10708	rs10922092	1	196657414	A	G	0.39	-0.13	0.01	3.94e-24	0.0085	0.0594	92.25
ANGPTL4	Pietzner	10708	rs6542680	2	3640142	T	C	0.82	-0.37	0.02	4.3e-107	0.04	0.0594	445.82
ANGPTL4	Pietzner	10708	rs704	17	26694861	A	G	0.47	-0.15	0.01	6.27e-30	0.0109	0.0594	118.12
ANGPTL7	Sun_2	35571	rs112771035	11	126225876	G	C	0.072	-0.12	0.01	1.55e-18	0.002	0.0938	71.96
ANGPTL7	Sun_2	35571	rs186021206	17	7069412	A	G	0.006	0.76	0.05	1.32e-56	0.0074	0.0938	263.92
ANGPTL7	Sun_2	35571	rs28991009	1	11253684	T	G	0.009	-2.16	0.04	0	0.0796	0.0938	3074.4
ANGPTL7	Sun_2	35571	rs6764769	3	141100280	G	A	0.444	-0.06	0.01	1.17e-16	0.0017	0.0938	59.17
ANGPTL7	Sun_2	35571	rs7019896	9	33113196	T	G	0.933	0.11	0.01	2.12e-14	0.0014	0.0938	51.13
ANGPTL7	Sun_2	35571	rs704	17	26694861	A	G	0.474	0.06	0.01	1.02e-17	0.0018	0.0938	63.96
ANK2	Sun_1	3301	rs41313926	1	203452409	A	G	0.01	2.36	0.12	1.2e-91	0.1103	0.1103	408.9
ANKRD1	Pietzner	10708	rs704	17	26694861	A	G	0.47	-0.16	0.01	1.44e-31	0.0126	0.0126	136.56
ANKRD27	Pietzner	10708	rs12151311	19	33112707	T	C	0.36	-0.16	0.01	4.61e-32	0.0121	0.0121	131.06
ANKRD46	Ferkingstad	35559	rs1619994	3	165461835	G	A	0.281	0.06	0.01	8.71e-13	0.0015	0.0015	51.77
ANKRD54	Ferkingstad	35559	rs10922098	1	196664651	C	T	0.4	0.15	0.01	5.13e-75	0.0108	0.0131	388.24
ANKRD54	Ferkingstad	35559	rs1355538	3	165505177	A	G	0.399	0.07	0.01	5.62e-16	0.0023	0.0131	83.72
ANP32A	Pietzner	10708	rs17713196	3	165489724	T	C	0.21	0.18	0.02	2.22e-26	0.0103	0.0162	111.18
ANP32A	Pietzner	10708	rs2232613	20	36997655	T	C	0.08	-0.2	0.03	2.76e-15	0.0059	0.0162	64.05
ANP32B	Sun_1	3301	rs4241819	4	187157140	T	C	0.507	-0.2	0.02	1.3e-16	0.02	0.02	67.31
ANPEP	Sun_2	35571	rs1042499	15	90328305	C	T	0.057	0.81	0.02	0	0.0711	0.0835	2720.69
ANPEP	Sun_2	35571	rs12373325	18	56087648	C	T	0.798	-0.06	0.01	2.4e-10	0.001	0.0835	37.34
ANPEP	Sun_2	35571	rs13135092	4	103198082	G	A	0.084	0.09	0.01	6.38e-14	0.0012	0.0835	44.2
ANPEP	Sun_2	35571	rs186021206	17	7069412	A	G	0.006	0.64	0.05	2.37e-42	0.0052	0.0835	186.85
ANPEP	Sun_2	35571	rs2297066	14	103566835	G	C	0.241	0.06	0.01	4.17e-13	0.0012	0.0835	43.82
ANPEP	Sun_2	35571	rs4055121	11	126232337	T	C	0.135	-0.1	0.01	7.05e-25	0.0025	0.0835	88.35
ANPEP	Sun_2	35571	rs4835265	4	146821410	A	C	0.156	0.07	0.01	9.74e-14	0.0012	0.0835	42.16
ANTXR1	Ferkingstad	35559	rs10922098	1	196664651	C	T	0.4	0.06	0.01	1.66e-10	0.0017	0.0102	61.55
ANTXR1	Ferkingstad	35559	rs13234157	7	72971728	A	C	0.119	0.08	0.01	7.41e-10	0.0013	0.0102	47.78
ANTXR1	Ferkingstad	35559	rs13329672	15	58699937	T	C	0.266	0.06	0.01	2.4e-11	0.0014	0.0102	50.01
ANTXR1	Ferkingstad	35559	rs17410962	8	19848080	A	G	0.096	0.09	0.01	4.79e-11	0.0014	0.0102	50.25
ANTXR1	Ferkingstad	35559	rs2686395	3	165485019	T	C	0.31	0.1	0.01	2.14e-27	0.0043	0.0102	152.79
ANTXR2	Ferkingstad	35559	rs112001035	17	66823805	A	G	0.082	0.16	0.02	1.78e-26	0.0038	0.0278	137.26
ANTXR2	Ferkingstad	35559	rs1260326	2	27730940	T	C	0.341	-0.06	0.01	1.82e-12	0.0016	0.0278	57.65
ANTXR2	Ferkingstad	35559	rs2070895	15	58723939	A	G	0.196	0.08	0.01	1.38e-15	0.002	0.0278	71.92
ANTXR2	Ferkingstad	35559	rs6073958	20	44551855	C	T	0.229	-0.08	0.01	2.63e-14	0.0023	0.0278	80.42
ANTXR2	Ferkingstad	35559	rs7674623	4	80794681	T	C	0.213	0.22	0.01	1.32e-100	0.0162	0.0278	586.9
ANTXR2	Ferkingstad	35559	rs8106813	19	45431658	G	A	0.465	-0.06	0.01	7.59e-12	0.0018	0.0278	63.8
ANXA1	Sun_1	3301	rs62143206	19	54326212	T	G	0.213	0.61	0.03	1.9e-103	0.1248	0.1248	470.21
ANXA10	Ferkingstad	35559	rs10922098	1	196664651	C	T	0.4	0.13	0.01	7.41e-56	0.0081	0.0098	290.82
ANXA10	Ferkingstad	35559	rs1706435	3	165461476	G	A	0.37	0.06	0.01	2.69e-13	0.0017	0.0098	59.76
ANXA11	Pietzner	10708	rs1329424	1	196646176	T	G	0.39	-0.1	0.01	2.19e-14	0.0051	0.033	55.38
ANXA11	Pietzner	10708	rs2819946	10	81951635	A	G	0.58	0.24	0.01	1.25e-73	0.0278	0.033	306.47
ANXA13	Pietzner	10708	rs12420571	11	114386029	A	G	0.13	-0.17	0.02	3.47e-16	0.0062	0.0138	66.34
ANXA13	Pietzner	10708	rs12685659	9	137776719	A	T	0.89	0.2	0.02	5.94e-19	0.0077	0.0138	82.82
ANXA2	Pietzner	10708	rs34293839	15	60715248	A	G	0.86	-0.86	0.02	1e-200	0.176	0.4688	2287.2
ANXA2	Pietzner	10708	rs8033800	15	60689179	A	T	0.6	-0.78	0.01	1e-200	0.2928	0.4688	4432.17
ANXA3	Sun_2	35571	rs10418046	19	54327869	G	T	0.212	0.07	0.01	5.11e-13	0.0014	0.0061	50.21
ANXA3	Sun_2	35571	rs1354034	3	56849749	C	T	0.605	0.05	0.01	2.56e-12	0.0011	0.0061	40.88
ANXA3	Sun_2	35571	rs6993770	8	106581528	T	A	0.286	-0.07	0.01	1.58e-16	0.0018	0.0061	63.44
ANXA3	Sun_2	35571	rs7896518	10	65104500	G	A	0.424	0.06	0.01	1.02e-17	0.0018	0.0061	62.66
ANXA4	Pietzner	10708	rs2228203	2	70033584	T	C	0.19	-0.39	0.02	5.37e-140	0.0466	0.0466	523.01
ANXA5	Pietzner	10708	rs203688	1	196672385	A	G	0.61	0.1	0.01	3.18e-14	0.0051	0.0266	55.38
ANXA5	Pietzner	10708	rs9998908	4	122616863	C	G	0.08	0.38	0.02	1.77e-57	0.0215	0.0266	235.01
ANXA6	Pietzner	10708	rs10740118	10	65101207	C	G	0.42	0.09	0.01	4.19e-13	0.0043	0.0133	46.29
ANXA6	Pietzner	10708	rs3756074	4	74848065	C	G	0.05	-0.31	0.03	1.15e-24	0.009	0.0133	96.72
ANXA7	Pietzner	10708	rs1329424	1	196646176	T	G	0.39	-0.09	0.01	7.19e-12	0.0039	0.0039	42.35
ANXA8	Pietzner	10708	rs12045503	1	196672473	T	C	0.61	-0.26	0.01	5.01e-78	0.0309	0.0357	341.81
ANXA8	Pietzner	10708	rs1803274	3	165491280	T	C	0.21	0.12	0.02	8.78e-12	0.0048	0.0357	51.4
ANXA9	Ferkingstad	35559	rs1329424	1	196646176	T	G	0.397	0.09	0.01	4.79e-28	0.0039	0.0039	138.47
AOC1	Pietzner	10708	rs10452848	7	150523544	A	G	0.55	-0.8	0.01	1e-200	0.3129	0.3129	4874.35
AOC2	Pietzner	10708	rs10922098	1	196664651	T	C	0.61	0.1	0.01	5.78e-12	0.0043	0.0043	46.17
AOC3	Sun_2	35571	rs1042704	14	23312594	A	G	0.216	-0.09	0.01	5.57e-30	0.0028	0.1634	100.01
AOC3	Sun_2	35571	rs12913657	15	51000968	C	T	0.147	0.08	0.01	7.86e-17	0.0014	0.1634	50.16
AOC3	Sun_2	35571	rs13135092	4	103198082	G	A	0.084	0.09	0.01	6.38e-14	0.0012	0.1634	44.25
AOC3	Sun_2	35571	rs186021206	17	7069412	A	G	0.006	0.59	0.05	4.55e-33	0.0044	0.1634	156.56
AOC3	Sun_2	35571	rs2270894	3	9975386	G	C	0.203	0.08	0.01	1.52e-23	0.0021	0.1634	73.81
AOC3	Sun_2	35571	rs33986943	17	41004637	A	G	0.111	-0.85	0.01	0	0.1437	0.1634	5969.72
AOC3	Sun_2	35571	rs3967200	11	126232385	T	C	0.135	-0.1	0.01	1.98e-24	0.0024	0.1634	86.64
AOC3	Sun_2	35571	rs56278466	10	17875857	G	T	0.661	0.07	0.01	6.38e-23	0.0021	0.1634	76.06
AOC3	Sun_2	35571	rs767298	7	7274584	T	G	0.634	-0.07	0.01	1.61e-20	0.002	0.1634	69.88
AOC3	Sun_2	35571	rs9411365	9	136118268	G	C	0.072	0.1	0.01	4.76e-14	0.0013	0.1634	45.41
AP1G2	Pietzner	10708	rs7159262	14	24020127	A	C	0.91	0.33	0.02	4.38e-47	0.0174	0.0174	189.67
AP1S2	Ferkingstad	35559	rs1619994	3	165461835	G	A	0.281	0.08	0.01	1.05e-17	0.0026	0.0026	92.13
AP2A2	Pietzner	10708	rs117126836	11	948299	A	G	0.09	0.2	0.02	5.5e-20	0.0067	0.0129	72.04
AP2A2	Pietzner	10708	rs1354034	3	56849749	T	C	0.4	-0.11	0.01	1.22e-18	0.0062	0.0129	67.2
AP4M1	Sun_1	3301	rs10418046	19	54327869	G	T	0.217	-0.23	0.03	1.7e-14	0.018	0.0683	60.39
AP4M1	Sun_1	3301	rs12493107	3	52706724	T	G	0.386	-0.18	0.03	8.3e-13	0.0154	0.0683	51.46
AP4M1	Sun_1	3301	rs612563	1	57397738	C	G	0.324	0.2	0.03	5.9e-14	0.0175	0.0683	58.84
AP4M1	Sun_1	3301	rs80167373	10	7766581	A	G	0.058	-0.4	0.05	1.3e-13	0.0175	0.0683	58.7
APAF1	Sun_1	3301	rs62143197	19	54320716	A	G	0.223	0.4	0.03	2.1e-40	0.0554	0.0554	193.66
APBB1	Ferkingstad	35559	rs1329424	1	196646176	T	G	0.397	0.2	0.01	3.39e-129	0.0192	0.0229	694.44
APBB1	Ferkingstad	35559	rs1706435	3	165461476	G	A	0.37	0.09	0.01	2.95e-25	0.0038	0.0229	134.75
APBB1IP	Sun_2	35571	rs10418046	19	54327869	G	T	0.212	0.11	0.01	2.37e-34	0.004	0.0401	144.23
APBB1IP	Sun_2	35571	rs11671654	19	12014355	G	C	0.495	0.15	0.01	7.24e-102	0.0112	0.0401	404.66
APBB1IP	Sun_2	35571	rs2992335	10	26727934	G	C	0.601	-0.22	0.01	1.76e-166	0.0232	0.0401	845.56
APBB1IP	Sun_2	35571	rs7461753	8	144981498	C	A	0.421	0.06	0.01	1.17e-16	0.0016	0.0401	58.43
APBB2	Pietzner	10708	rs1061170	1	196659237	T	C	0.61	0.14	0.01	1.52e-25	0.0097	0.0594	105.19
APBB2	Pietzner	10708	rs10750866	11	57404779	A	G	0.73	-0.11	0.02	5.76e-14	0.0051	0.0594	55.13
APBB2	Pietzner	10708	rs12146727	12	7170336	A	G	0.13	-0.42	0.02	7.26e-101	0.0395	0.0594	440.54
APBB2	Pietzner	10708	rs76258507	1	196666044	T	C	0.39	-0.1	0.01	3.21e-15	0.005	0.0594	54.32
APBB3	Pietzner	10708	rs28479572	15	42234874	A	T	0.29	-0.2	0.02	9.88e-43	0.0168	0.0305	182.97
APBB3	Pietzner	10708	rs704	17	26694861	A	G	0.47	0.17	0.01	3.65e-35	0.0137	0.0305	149.02
APCDD1	Ferkingstad	35559	rs368465	1	196671981	T	C	0.4	0.11	0.01	3.39e-40	0.0058	0.0058	207.65
APCS	Sun_1	3301	rs71632673	1	159536213	A	C	0.023	-0.84	0.08	1.9e-24	0.0317	0.0317	108.04
APEX1	Sun_1	3301	rs62143206	19	54326212	T	G	0.213	0.69	0.03	1.7e-140	0.1596	0.1596	626.6
APLN	Pietzner	10708	rs9534305	13	46642156	A	G	0.33	0.43	0.01	1e-200	0.081	0.081	943.67
APLP1	Pietzner	10708	rs2229498	10	70856852	A	G	0.83	-0.22	0.02	8.79e-37	0.0137	0.0187	148.25
APLP1	Pietzner	10708	rs3832566	8	106573524	C	CA	0.27	0.11	0.02	2.33e-14	0.005	0.0187	54.16
APLP2	Sun_1	3301	rs6993770	8	106581528	T	A	0.282	-0.24	0.03	1.8e-18	0.0233	0.0233	78.79
APMAP	Sun_1	3301	rs8125909	20	24975835	C	A	0.132	0.3	0.04	2.8e-16	0.0206	0.0206	69.47
APOA1	Pietzner	10708	rs11075921	16	72132129	T	C	0.15	0.44	0.02	1.76e-135	0.0485	0.0485	545.41
APOA1BP	Pietzner	10708	rs6427322	1	156563726	A	C	0.03	-0.62	0.04	1.37e-72	0.0226	0.0226	247.43
APOA2	Pietzner	10708	rs12794886	11	62383715	C	G	0.69	0.47	0.01	1e-200	0.0929	0.1055	1096.44
APOA2	Pietzner	10708	rs1329422	1	196655280	C	G	0.39	-0.16	0.01	1.72e-34	0.0126	0.1055	137.07
APOA4	Pietzner	10708	rs12721043	11	116692293	A	C	0.01	-0.72	0.07	2.08e-26	0.0103	0.0103	111.34
APOA5	Pietzner	10708	rs11127048	2	27752463	A	G	0.6	-0.09	0.01	5.94e-12	0.0042	0.2577	44.63
APOA5	Pietzner	10708	rs3135506	11	116662407	C	G	0.06	1.49	0.02	1e-200	0.2494	0.2577	3557.63
APOA5	Pietzner	10708	rs821840	16	56993886	A	G	0.67	-0.1	0.01	3.81e-12	0.0042	0.2577	44.73
APOB	Ferkingstad	35559	rs11591147	1	55505647	T	G	0.012	-0.25	0.04	3.31e-10	0.0015	0.0674	53.21
APOB	Ferkingstad	35559	rs11720167	3	165486145	G	T	0.19	0.18	0.01	3.47e-68	0.01	0.0674	358.61
APOB	Ferkingstad	35559	rs12740374	1	109817590	T	G	0.208	-0.13	0.01	1.55e-38	0.0056	0.0674	198.95
APOB	Ferkingstad	35559	rs139276089	4	187160394	C	G	0.492	0.11	0.01	1.86e-38	0.006	0.0674	216.37
APOB	Ferkingstad	35559	rs1801020	5	176836532	A	G	0.253	-0.17	0.01	5.13e-66	0.0109	0.0674	392.91
APOB	Ferkingstad	35559	rs563290	2	21288226	G	A	0.14	-0.09	0.01	2e-13	0.002	0.0674	69.57
APOB	Ferkingstad	35559	rs7412	19	45412079	T	C	0.059	-0.53	0.02	1e-200	0.0314	0.0674	1152.26
APOBEC3G	Pietzner	10708	rs1354034	3	56849749	T	C	0.4	-0.14	0.01	7.89e-30	0.01	0.0248	107.63
APOBEC3G	Pietzner	10708	rs6519166	22	39472177	A	C	0.67	-0.18	0.01	4.86e-43	0.0148	0.0248	160.93
APOC1	Ferkingstad	35559	rs2156552	18	47181668	A	T	0.196	-0.07	0.01	1.74e-12	0.0015	0.0517	54.93
APOC1	Ferkingstad	35559	rs247616	16	56989590	T	C	0.322	0.09	0.01	3.98e-26	0.0035	0.0517	126.12
APOC1	Ferkingstad	35559	rs5112	19	45430280	G	C	0.488	0.3	0.01	1e-200	0.045	0.0517	1674.42
APOC1	Ferkingstad	35559	rs6874202	5	156391628	T	C	0.358	-0.06	0.01	2.19e-11	0.0017	0.0517	58.93
APOC2	Pietzner	10708	rs11845244	14	107170077	T	C	0.36	-0.12	0.02	1.2e-16	0.0066	0.0066	71.51
APOC3	Pietzner	10708	rs112875651	8	126506694	A	G	0.39	-0.11	0.01	7.52e-16	0.0061	0.0543	65.44
APOC3	Pietzner	10708	rs1260326	2	27730940	T	C	0.4	0.14	0.01	2.07e-24	0.0093	0.0543	100.22
APOC3	Pietzner	10708	rs247616	16	56989590	T	C	0.33	0.1	0.02	7.28e-12	0.0043	0.0543	46.6
APOC3	Pietzner	10708	rs58542926	19	19379549	T	C	0.08	-0.18	0.03	1.21e-13	0.0049	0.0543	53.04
APOC3	Pietzner	10708	rs62295996	3	165482064	A	G	0.21	0.24	0.02	1.08e-49	0.0198	0.0543	215.75
APOC3	Pietzner	10708	rs964184	11	116648917	C	G	0.87	-0.21	0.02	8.39e-27	0.01	0.0543	107.87
APOD	Pietzner	10708	rs10922097	1	196664482	T	C	0.61	-0.25	0.01	3.09e-81	0.0297	0.0297	328.13
APOE	Pietzner	10708	rs12124281	1	62934002	A	G	0.35	-0.1	0.01	6.3e-12	0.0044	0.0735	46.99
APOE	Pietzner	10708	rs1260326	2	27730940	T	C	0.4	0.11	0.01	1.26e-15	0.0057	0.0735	61.41
APOE	Pietzner	10708	rs2980875	8	126481747	A	G	0.54	0.09	0.01	6.66e-12	0.0042	0.0735	45.21
APOE	Pietzner	10708	rs483082	19	45416178	T	G	0.24	-0.35	0.02	7.21e-109	0.0442	0.0735	494.84
APOE	Pietzner	10708	rs66505542	11	116623213	T	TA	0.86	-0.18	0.02	1.83e-21	0.008	0.0735	86.08
APOE	Pietzner	10708	rs9879188	3	165606177	A	G	0.64	-0.12	0.01	9.88e-19	0.0071	0.0735	76.4
APOF	Ferkingstad	35559	rs112875651	8	126506694	A	G	0.403	0.07	0.01	4.57e-16	0.0024	0.0279	84
APOF	Ferkingstad	35559	rs150844304	15	43726625	C	A	0.028	-0.21	0.03	3.72e-16	0.0024	0.0279	84.37
APOF	Ferkingstad	35559	rs2020854	12	56743367	C	T	0.09	-0.31	0.01	3.24e-102	0.0158	0.0279	569.24
APOF	Ferkingstad	35559	rs2668202	3	165490468	A	G	0.31	0.09	0.01	5.01e-22	0.0035	0.0279	123.62
APOF	Ferkingstad	35559	rs56325564	17	45766771	G	A	0.448	-0.07	0.01	1.58e-18	0.0024	0.0279	86.4
APOF	Ferkingstad	35559	rs77924615	16	20392332	A	G	0.197	-0.07	0.01	1e-10	0.0016	0.0279	55.21
APOH	Pietzner	10708	rs1801689	17	64210580	A	C	0.97	1.66	0.04	1e-200	0.1596	0.1596	2033.23
APOL1	Pietzner	10708	rs11075921	16	72132129	T	C	0.15	0.66	0.02	1e-200	0.1094	0.6522	1315.13
APOL1	Pietzner	10708	rs6809081	3	194060475	T	C	0.57	-0.79	0.01	1e-200	0.3059	0.6522	4719.04
APOL1	Pietzner	10708	rs72840032	10	101889964	T	C	0.05	-1.22	0.03	1e-200	0.1407	0.6522	1753.03
APOL1	Pietzner	10708	rs9610469	22	36653752	C	G	0.69	0.47	0.01	1e-200	0.0961	0.6522	1138.45
APOL3	Pietzner	10708	rs132642	22	36545137	A	T	0.17	-1.02	0.02	1e-200	0.2959	0.3024	4499.4
APOL3	Pietzner	10708	rs34931250	17	66879927	T	C	0.06	0.24	0.03	1.4e-15	0.0064	0.3024	69.43
APOM	Pietzner	10708	rs10922103	1	196671118	A	G	0.61	-0.21	0.01	1.62e-52	0.0208	0.0373	227.23
APOM	Pietzner	10708	rs1260326	2	27730940	T	C	0.4	0.11	0.01	2.08e-15	0.0057	0.0373	61.41
APOM	Pietzner	10708	rs1800775	16	56995236	A	C	0.49	0.11	0.01	6.38e-17	0.0064	0.0373	68.76
APOM	Pietzner	10708	rs71674639	3	165495142	A	AAAT	0.21	0.12	0.02	3.2e-12	0.0045	0.0373	48.01
APP	Sun_2	35571	rs10820606	9	99192919	C	A	0.23	-0.07	0.01	5.02e-16	0.0019	0.047	67.24
APP	Sun_2	35571	rs12086222	1	156869630	C	G	0.111	0.08	0.01	4.62e-12	0.0014	0.047	48.54
APP	Sun_2	35571	rs12445050	16	81870969	T	C	0.138	0.11	0.01	9.35e-25	0.003	0.047	108.38
APP	Sun_2	35571	rs13412535	2	224874874	A	G	0.231	-0.06	0.01	2.56e-12	0.0014	0.047	50.2
APP	Sun_2	35571	rs1354034	3	56849749	C	T	0.604	-0.1	0.01	7.47e-36	0.0048	0.047	170.91
APP	Sun_2	35571	rs1654425	19	55538980	C	T	0.835	0.17	0.01	8.21e-65	0.008	0.047	286.22
APP	Sun_2	35571	rs1917342	6	71349754	G	A	0.303	-0.06	0.01	1.64e-13	0.0015	0.047	52.39
APP	Sun_2	35571	rs2229498	10	70856852	A	G	0.835	0.11	0.01	4.18e-30	0.0036	0.047	127.77
APP	Sun_2	35571	rs274555	5	131722951	T	C	0.399	0.06	0.01	1.24e-15	0.002	0.047	70
APP	Sun_2	35571	rs35277580	12	6294534	A	G	0.493	-0.05	0.01	1.1e-13	0.0014	0.047	48.14
APP	Sun_2	35571	rs6081565	20	19287904	A	G	0.353	0.08	0.01	6.27e-22	0.0027	0.047	96.64
APP	Sun_2	35571	rs61978213	14	70653758	A	G	0.042	0.13	0.02	3.8e-12	0.0012	0.047	44.47
APP	Sun_2	35571	rs6961069	7	80218961	T	C	0.402	0.07	0.01	2.13e-18	0.0024	0.047	84
APP	Sun_2	35571	rs6993770	8	106581528	T	A	0.286	-0.09	0.01	2.28e-26	0.003	0.047	105.33
APP	Sun_2	35571	rs7618405	3	18250509	A	C	0.205	-0.06	0.01	1.22e-11	0.0012	0.047	43.18
APP	Sun_2	35571	rs7896518	10	65104500	G	A	0.424	0.11	0.01	2.37e-39	0.0054	0.047	192.63
APP	Sun_2	35571	rs8131895	21	27503527	A	C	0.654	-0.07	0.01	2.26e-19	0.0023	0.047	83.63
APPL1	Pietzner	10708	rs34813609	1	196668360	G	GT	0.61	0.1	0.01	6.71e-14	0.005	0.01	54.32
APPL1	Pietzner	10708	rs78119247	3	165499135	G	GAT	0.21	-0.12	0.02	1.45e-13	0.0049	0.01	53.13
APRT	Sun_2	35571	rs10876550	12	54712308	A	G	0.558	0.06	0.01	8.21e-19	0.0019	0.0163	67.58
APRT	Sun_2	35571	rs111433410	16	88869195	T	C	0.01	-0.37	0.04	4.55e-22	0.0026	0.0163	92.28
APRT	Sun_2	35571	rs11397106	10	65332065	CT	C	0.47	-0.05	0.01	2.56e-12	0.0012	0.0163	42.6
APRT	Sun_2	35571	rs1354034	3	56849749	C	T	0.604	0.1	0.01	1.15e-43	0.0045	0.0163	160.76
APRT	Sun_2	35571	rs704	17	26694861	A	G	0.474	-0.08	0.01	1.98e-32	0.0034	0.0163	122.6
APRT	Sun_2	35571	rs74403919	14	92243978	A	T	0.172	0.07	0.01	8.03e-11	0.0012	0.0163	42.86
APRT	Sun_2	35571	rs854572	7	94954696	G	C	0.527	0.05	0.01	1.22e-14	0.0015	0.0163	51.78
APTX	Pietzner	10708	rs7410943	1	197155021	A	G	0.53	0.16	0.01	4.03e-35	0.0124	0.0124	134.83
AQP4	Ferkingstad	35559	rs6445035	3	165480100	A	G	0.19	0.07	0.01	2.82e-12	0.0015	0.0015	53.8
ARAF	Ferkingstad	35559	rs1354034	3	56849749	T	C	0.381	-0.06	0.01	5.5e-16	0.0017	0.0089	60.49
ARAF	Ferkingstad	35559	rs854561	7	94947017	T	C	0.308	-0.13	0.01	6.31e-50	0.0072	0.0089	257.87
AREG	Sun_2	35571	rs1691273	4	75323645	T	C	0.693	-0.18	0.01	4.5e-106	0.013	0.017	469.62
AREG	Sun_2	35571	rs492602	19	49206417	G	A	0.509	-0.07	0.01	6.38e-23	0.0024	0.017	84.85
AREG	Sun_2	35571	rs712831	7	55242782	C	T	0.785	0.07	0.01	1.77e-14	0.0016	0.017	57.23
AREG_AREGB	Pietzner	10708	rs1354034	3	56849749	T	C	0.4	-0.11	0.01	2.02e-16	0.0054	0.0054	58.05
ARF1	Pietzner	10708	rs1354034	3	56849749	T	C	0.4	-0.1	0.01	1.44e-14	0.0052	0.0052	55.87
ARF3	Pietzner	10708	rs34813609	1	196668360	G	GT	0.61	0.11	0.01	1.63e-14	0.0053	0.0053	57.54
ARF4	Pietzner	10708	rs1354034	3	56849749	T	C	0.4	-0.12	0.01	4.73e-20	0.0069	0.0259	74.51
ARF4	Pietzner	10708	rs17713196	3	165489724	T	C	0.21	0.21	0.02	2.08e-38	0.0139	0.0259	151.39
ARF4	Pietzner	10708	rs72840032	10	101889964	T	C	0.05	0.23	0.03	5.47e-14	0.0051	0.0259	54.55
ARF5	Ferkingstad	35559	rs1329424	1	196646176	T	G	0.397	0.13	0.01	5.37e-57	0.0081	0.015	290.13
ARF5	Ferkingstad	35559	rs6445035	3	165480100	A	G	0.19	0.15	0.01	8.51e-53	0.0069	0.015	248.37
ARF6	Sun_1	3301	rs4632248	19	54324995	T	G	0.214	0.48	0.03	8.1e-62	0.0775	0.0775	277.18
ARFGAP1	Pietzner	10708	rs1126605	12	7242204	T	C	0.09	0.19	0.02	4.69e-15	0.0056	0.0375	60.36
ARFGAP1	Pietzner	10708	rs1260326	2	27730940	T	C	0.4	0.1	0.01	1.67e-13	0.0046	0.0375	49.58
ARFGAP1	Pietzner	10708	rs4658046	1	196670757	T	C	0.61	-0.16	0.01	1.63e-32	0.0119	0.0375	128.69
ARFGAP1	Pietzner	10708	rs59325138	19	45416291	T	C	0.4	0.14	0.01	4.11e-24	0.0091	0.0375	98.77
ARFGAP1	Pietzner	10708	rs78119247	3	165499135	G	GAT	0.21	0.14	0.02	2.38e-17	0.0062	0.0375	67.09
ARFGAP2	Sun_1	3301	rs62143198	19	54320939	A	G	0.215	0.59	0.03	2.1e-92	0.1175	0.1175	439.25
ARFIP1	Sun_1	3301	rs4619875	4	153701130	T	C	0.404	0.24	0.02	6.6e-22	0.0277	0.0804	94.12
ARFIP1	Sun_1	3301	rs62143197	19	54320716	A	G	0.223	0.39	0.03	1.5e-39	0.0527	0.0804	183.56
ARFIP2	Sun_1	3301	rs28929474	14	94844947	T	C	0.023	-0.64	0.08	9.5e-15	0.0184	0.0184	61.87
ARG1	Sun_2	35571	rs2781668	6	131897278	T	C	0.166	-0.24	0.01	3.34e-125	0.0157	0.0274	567.87
ARG1	Sun_2	35571	rs56074687	11	16611475	C	T	0.29	0.05	0.01	3.47e-11	0.0012	0.0274	41.17
ARG1	Sun_2	35571	rs592423	6	139840693	C	A	0.554	0.09	0.01	4.11e-41	0.0044	0.0274	156.03
ARG1	Sun_2	35571	rs62108438	19	13000247	C	T	0.393	0.1	0.01	8.34e-43	0.0044	0.0274	157.02
ARG1	Sun_2	35571	rs6592965	7	50427982	A	G	0.454	0.06	0.01	3.5e-17	0.0017	0.0274	61.49
ARG2	Pietzner	10708	rs1008910	22	23055440	A	C	0.54	-0.15	0.02	4.94e-21	0.011	0.0363	119.4
ARG2	Pietzner	10708	rs1354034	3	56849749	T	C	0.4	0.13	0.01	1.4e-20	0.0076	0.0363	82.21
ARG2	Pietzner	10708	rs3748136	8	9030160	A	G	0.2	0.17	0.02	1.82e-23	0.009	0.0363	97.57
ARG2	Pietzner	10708	rs61990120	14	68089420	A	G	0.14	0.19	0.02	5.26e-21	0.0086	0.0363	92.89
ARHGAP1	Pietzner	10708	rs4734879	8	106583124	A	G	0.73	0.13	0.02	6.49e-19	0.0068	0.0145	72.92
ARHGAP1	Pietzner	10708	rs6445035	3	165480100	A	G	0.21	-0.15	0.02	2.81e-21	0.0078	0.0145	83.81
ARHGAP25	Sun_1	3301	rs62143206	19	54326212	T	G	0.213	0.65	0.03	3.3e-121	0.1416	0.1416	544.41
ARHGAP30	Sun_1	3301	rs62143197	19	54320716	A	G	0.223	0.21	0.03	1.9e-12	0.0153	0.0516	51.2
ARHGAP30	Sun_1	3301	rs704	17	26694861	A	G	0.467	0.27	0.02	3.5e-29	0.0363	0.0516	124.23
ARHGAP36	Pietzner	10708	rs964184	11	116648917	C	G	0.87	-0.17	0.02	3.61e-20	0.0068	0.0068	73.82
ARHGAP5	Pietzner	10708	rs1354034	3	56849749	T	C	0.4	-0.12	0.01	1.95e-22	0.0074	0.0074	79.6
ARHGDIA	Sun_1	3301	rs62143206	19	54326212	T	G	0.213	0.36	0.03	3.7e-34	0.0434	0.0434	149.85
ARHGDIB	Sun_1	3301	rs62143198	19	54320939	A	G	0.215	0.67	0.03	1.1e-121	0.1515	0.1515	589.16
ARHGEF1	Sun_1	3301	rs62143197	19	54320716	A	G	0.223	0.26	0.03	9.5e-18	0.0234	0.0234	79.14
ARHGEF10	Sun_1	3301	rs529541	1	196719716	G	A	0.179	0.31	0.03	7.2e-23	0.0282	0.0282	95.89
ARHGEF2	Pietzner	10708	rs62295996	3	165482064	A	G	0.21	-0.14	0.02	2.35e-18	0.0067	0.0067	72.11
ARHGEF25	Pietzner	10708	rs10437954	12	58003922	A	G	0.91	-0.3	0.02	4.11e-39	0.015	0.015	163.46
ARHGEF7	Pietzner	10708	rs1329421	1	196656205	A	T	0.39	0.29	0.01	2.67e-97	0.0386	0.0528	430.39
ARHGEF7	Pietzner	10708	rs35186399	19	860766	A	G	0.01	-0.48	0.07	3.63e-12	0.0046	0.0528	49.89
ARHGEF7	Pietzner	10708	rs71674639	3	165495142	A	AAAT	0.21	0.17	0.02	3.91e-24	0.0095	0.0528	102.43
ARID1A	Ferkingstad	35559	rs186725771	11	7369755	C	A	0.008	-0.3	0.05	8.51e-11	0.0014	0.0014	50.23
ARID3A	Pietzner	10708	rs10754199	1	196670839	A	G	0.39	-0.1	0.01	3.38e-12	0.0043	0.0043	46.17
ARL1	Sun_1	3301	rs429358	19	45411941	C	T	0.153	-0.3	0.03	1.1e-19	0.0233	0.0233	78.79
ARL11	Ferkingstad	35559	rs6445035	3	165480100	A	G	0.19	0.11	0.01	6.03e-28	0.0037	0.0037	133.14
ARL14	Ferkingstad	35559	rs10922098	1	196664651	C	T	0.4	0.13	0.01	3.72e-59	0.0081	0.0081	290.82
ARL15	Ferkingstad	35559	rs1250259	2	216300482	T	A	0.327	-0.15	0.01	7.94e-66	0.0099	0.0113	355.48
ARL15	Ferkingstad	35559	rs8178824	17	64224775	T	C	0.011	0.26	0.04	3.31e-11	0.0014	0.0113	50.96
ARL2	Pietzner	10708	rs483082	19	45416178	T	G	0.24	-0.75	0.01	1e-200	0.2041	0.2157	2745.56
ARL2	Pietzner	10708	rs71674639	3	165495142	A	AAAT	0.21	0.19	0.02	5.37e-30	0.0116	0.2157	125.68
ARL3	Sun_1	3301	rs62143198	19	54320939	A	G	0.215	0.58	0.03	2.2e-89	0.1136	0.1136	422.59
ARL4D	Pietzner	10708	rs10922098	1	196664651	T	C	0.61	0.1	0.01	9.16e-14	0.0048	0.0048	51.18
ARL5A	Ferkingstad	35559	rs10922098	1	196664651	C	T	0.4	0.09	0.01	3.72e-30	0.0039	0.0062	138.8
ARL5A	Ferkingstad	35559	rs1706435	3	165461476	G	A	0.37	0.07	0.01	1e-15	0.0023	0.0062	81.39
ARL5B	Pietzner	10708	rs62359722	5	39740754	T	C	0.02	0.86	0.06	3.53e-52	0.0289	0.0289	318.89
ARL6	Pietzner	10708	rs1354034	3	56849749	T	C	0.4	-0.09	0.01	4.56e-13	0.004	0.004	42.72
ARL6IP5	Pietzner	10708	rs704	17	26694861	A	G	0.47	-0.34	0.01	5.43e-163	0.0562	0.0562	638.04
ARL8B	Pietzner	10708	rs4363479	1	202112285	A	G	0.07	0.35	0.03	4.2e-44	0.0158	0.0158	171.51
ARL9	Pietzner	10708	rs10801555	1	196660261	A	G	0.39	-0.16	0.01	1.53e-27	0.0116	0.0116	125.42
ARMC10	Pietzner	10708	rs559350	1	196642533	T	C	0.77	-0.17	0.02	5.92e-26	0.0101	0.0148	109.41
ARMC10	Pietzner	10708	rs704	17	26694861	A	G	0.47	-0.1	0.01	1.03e-12	0.0047	0.0148	50.42
ARMC5	Pietzner	10708	rs34813609	1	196668360	G	GT	0.61	-0.17	0.01	2.52e-35	0.0138	0.0138	149.27
ARPC1B	Pietzner	10708	rs75944999	7	98995724	A	G	0.04	0.28	0.03	3.04e-17	0.0062	0.0062	66.73
ARPC3	Pietzner	10708	rs12292693	11	64936719	A	C	0.74	0.13	0.02	4.8e-19	0.0068	0.0068	73.37
ARPC5	Pietzner	10708	rs1354034	3	56849749	T	C	0.4	-0.1	0.01	2.77e-13	0.0049	0.0049	52.68
ARPP19	Sun_1	3301	rs62143198	19	54320939	A	G	0.215	0.53	0.03	6e-72	0.0948	0.0948	345.57
ARRB1	Sun_1	3301	rs62143197	19	54320716	A	G	0.223	0.39	0.03	1.3e-39	0.0527	0.0527	183.56
ARSA	Sun_2	35571	rs10745925	12	102218899	C	T	0.288	-0.27	0.01	0	0.0288	0.2283	1054.32
ARSA	Sun_2	35571	rs114165349	1	27021913	C	G	0.023	0.17	0.02	1.75e-16	0.0014	0.2283	48.31
ARSA	Sun_2	35571	rs429358	19	45411941	C	T	0.155	-0.06	0.01	2.56e-12	0.001	0.2283	37.06
ARSA	Sun_2	35571	rs58542926	19	19379549	T	C	0.076	0.18	0.01	2.08e-51	0.0046	0.2283	163.62
ARSA	Sun_2	35571	rs687339	3	135932359	T	C	0.772	0.06	0.01	1.24e-15	0.0014	0.2283	51.43
ARSA	Sun_2	35571	rs873697	22	51064169	A	G	0.045	1.49	0.02	0	0.1911	0.2283	8403.68
ARSB	Sun_2	35571	rs1065757	5	78181477	T	C	0.439	-0.3	0.01	1.15e-299	0.0432	0.0626	1604.16
ARSB	Sun_2	35571	rs10778152	12	102225751	G	A	0.288	-0.09	0.01	1.52e-27	0.0031	0.0626	110.69
ARSB	Sun_2	35571	rs10968020	9	27628440	C	T	0.264	-0.06	0.01	3.41e-15	0.0015	0.0626	54.97
ARSB	Sun_2	35571	rs1293303	8	11720227	C	G	0.445	0.07	0.01	4.04e-26	0.0027	0.0626	96.47
ARSB	Sun_2	35571	rs17622656	5	131820997	A	G	0.389	-0.06	0.01	1.04e-12	0.0015	0.0626	55
ARSB	Sun_2	35571	rs6993770	8	106581528	T	A	0.286	-0.08	0.01	8.64e-26	0.0029	0.0626	102.88
ARSB	Sun_2	35571	rs7896518	10	65104500	G	A	0.424	0.08	0.01	3.55e-33	0.0034	0.0626	123
ARSB	Sun_2	35571	rs8072896	17	55082832	G	T	0.485	-0.05	0.01	3.2e-13	0.0013	0.0626	46.27
ARSB	Sun_2	35571	rs892090	19	55539072	G	T	0.834	0.1	0.01	1.98e-24	0.0029	0.0626	102.56
ARSK	Pietzner	10708	rs10778152	12	102225751	A	G	0.71	0.17	0.02	9.29e-31	0.0118	0.0849	127.42
ARSK	Pietzner	10708	rs12818933	12	8162100	T	C	0.58	-0.28	0.01	2.92e-99	0.0385	0.0849	428.34
ARSK	Pietzner	10708	rs1354034	3	56849749	T	C	0.4	0.22	0.01	3.45e-57	0.0222	0.0849	242.93
ARSK	Pietzner	10708	rs17084933	5	94942780	T	C	0.96	0.33	0.03	1.74e-22	0.0081	0.0849	87.56
ARSK	Pietzner	10708	rs4363479	1	202112285	A	G	0.07	0.18	0.03	6.52e-12	0.0044	0.0849	46.89
ART3	Sun_1	3301	rs4859610	4	77000441	G	A	0.774	-0.34	0.03	3e-32	0.0404	0.0404	139.04
ART4	Pietzner	10708	rs10772808	12	14990587	A	G	0.4	0.9	0.01	1e-200	0.3862	0.3862	6736.51
ARTN	Ferkingstad	35559	rs10922098	1	196664651	C	T	0.4	0.06	0.01	6.03e-12	0.0017	0.0017	61.55
AS3MT	Ferkingstad	35559	rs10922098	1	196664651	C	T	0.4	0.16	0.01	1e-87	0.0123	0.0158	442.4
AS3MT	Ferkingstad	35559	rs2686395	3	165485019	T	C	0.31	0.09	0.01	6.46e-26	0.0035	0.0158	123.66
ASAH1	Sun_1	3301	rs62143197	19	54320716	A	G	0.223	0.37	0.03	1e-35	0.0474	0.0474	164.3
ASAH2	Sun_1	3301	rs10740617	10	52027609	C	A	0.794	0.67	0.03	2e-124	0.1468	0.1468	567.84
ASAP2	Sun_1	3301	rs62143197	19	54320716	A	G	0.223	0.2	0.03	1.3e-11	0.0139	0.1991	46.37
ASAP2	Sun_1	3301	rs704	17	26694861	A	G	0.467	0.61	0.02	1.3e-164	0.1852	0.1991	750.04
ASB9	Pietzner	10708	rs11626787	14	103991749	A	G	0.65	-0.17	0.01	3.69e-38	0.0131	0.0187	142.65
ASB9	Pietzner	10708	rs34140278	14	94895116	A	AT	0.59	-0.11	0.01	2.94e-16	0.0055	0.0187	59.63
ASCC1	Pietzner	10708	rs35186399	19	860766	A	G	0.01	1.11	0.06	9.27e-69	0.0246	0.0246	269.69
ASF1A	Pietzner	10708	rs147886588	6	119215902	C	G	0.83	-0.28	0.02	3.3e-61	0.0223	0.0223	244
ASGR1	Sun_2	35571	rs12740374	1	109817590	T	G	0.221	0.13	0.01	2.72e-47	0.0058	0.0316	208.39
ASGR1	Sun_2	35571	rs1801689	17	64210580	C	A	0.03	0.2	0.02	1.61e-20	0.0022	0.0316	78.64
ASGR1	Sun_2	35571	rs2622935	11	117010758	G	A	0.808	-0.14	0.01	4.42e-56	0.0063	0.0316	224.2
ASGR1	Sun_2	35571	rs28929474	14	94844947	T	C	0.021	0.32	0.03	4.58e-37	0.0041	0.0316	147.12
ASGR1	Sun_2	35571	rs55714927	17	7080316	T	C	0.195	-0.19	0.01	4.7e-103	0.0118	0.0316	425.3
ASGR1	Sun_2	35571	rs7012814	8	9173358	A	G	0.473	-0.05	0.01	3.69e-14	0.0014	0.0316	49.88
ASH1L	Pietzner	10708	rs12045503	1	196672473	T	C	0.61	0.1	0.01	2.68e-12	0.0045	0.0045	48.14
ASH2L	Pietzner	10708	rs201263987	1	196671666	A	AAAAC	0.61	0.11	0.01	8.63e-16	0.0053	0.0053	57.54
ASIC4	Pietzner	10708	rs1354034	3	56849749	T	C	0.4	-0.15	0.01	4.72e-29	0.0104	0.0104	112.21
ASL	Pietzner	10708	rs4145009	7	65726615	T	C	0.37	-0.15	0.01	2.21e-31	0.0109	0.0109	118.13
ASMTL	Pietzner	10708	rs1354034	3	56849749	T	C	0.4	-0.09	0.01	7.57e-13	0.0042	0.0107	45.6
ASMTL	Pietzner	10708	rs704	17	26694861	A	G	0.47	-0.11	0.01	1.32e-18	0.0065	0.0107	69.77
ASNA1	Ferkingstad	35559	rs6445035	3	165480100	A	G	0.19	0.2	0.01	2.45e-90	0.0123	0.0123	443.96
ASPA	Ferkingstad	35559	rs1706435	3	165461476	G	A	0.37	0.08	0.01	2e-24	0.003	0.0221	106.38
ASPA	Ferkingstad	35559	rs572515	1	196646261	A	G	0.397	0.2	0.01	1.91e-141	0.0192	0.0221	694.44
ASPH	Pietzner	10708	rs1354034	3	56849749	T	C	0.4	-0.09	0.01	4.57e-12	0.004	0.0299	42.72
ASPH	Pietzner	10708	rs2350578	8	62660578	A	G	0.65	0.2	0.01	1.03e-48	0.0178	0.0299	194.44
ASPH	Pietzner	10708	rs34813609	1	196668360	G	GT	0.61	0.13	0.01	6.44e-23	0.008	0.0299	86.79
ASPN	Sun_1	3301	rs2516568	9	95187380	T	A	0.323	-0.47	0.03	2.3e-79	0.0966	0.0966	352.8
ASPRV1	Ferkingstad	35559	rs12610606	19	38765822	C	T	0.16	-0.17	0.01	3.31e-56	0.0078	0.0151	278.81
ASPRV1	Ferkingstad	35559	rs17658212	15	41145919	T	C	0.048	-0.21	0.02	5.01e-29	0.004	0.0151	142.46
ASPRV1	Ferkingstad	35559	rs224313	10	64616940	C	T	0.332	0.06	0.01	7.08e-11	0.0016	0.0151	56.88
ASPRV1	Ferkingstad	35559	rs9845881	3	190029282	T	C	0.39	-0.06	0.01	4.07e-13	0.0017	0.0151	61.02
ASRGL1	Pietzner	10708	rs1047891	2	211540507	A	C	0.31	-0.13	0.01	3.38e-20	0.0069	0.0671	74.38
ASRGL1	Pietzner	10708	rs11231069	11	62152807	A	T	0.72	0.36	0.01	4.24e-140	0.0508	0.0671	573.13
ASRGL1	Pietzner	10708	rs1354034	3	56849749	T	C	0.4	-0.1	0.01	3.06e-14	0.0046	0.0671	49.58
ASRGL1	Pietzner	10708	rs2893923	10	65261184	T	C	0.31	0.11	0.01	8.24e-15	0.0048	0.0671	51.71
ASTL	Ferkingstad	35559	rs368465	1	196671981	T	C	0.4	0.07	0.01	4.07e-19	0.0024	0.0038	83.8
ASTL	Ferkingstad	35559	rs6542680	2	3640142	C	T	0.184	0.07	0.01	3.31e-12	0.0015	0.0038	52.31
ATAD1	Pietzner	10708	rs2817032	6	35688619	T	C	0.71	-0.31	0.01	8.32e-109	0.0393	0.0393	438.18
ATF6	Pietzner	10708	rs12385720	1	93539383	A	G	0.63	-0.1	0.01	2.06e-15	0.0046	0.0579	49.14
ATF6	Pietzner	10708	rs13107325	4	103188709	T	C	0.07	-0.21	0.02	1.26e-19	0.006	0.0579	64.22
ATF6	Pietzner	10708	rs2273967	1	230415293	T	C	0.24	0.14	0.01	6.53e-23	0.0073	0.0579	78.21
ATF6	Pietzner	10708	rs61738953	10	14862082	C	G	0.96	-0.72	0.04	2.43e-97	0.0401	0.0579	447.77
ATF6B	Pietzner	10708	rs149394327	17	64228995	C	G	0.03	0.45	0.04	3.14e-33	0.0119	0.0441	128.83
ATF6B	Pietzner	10708	rs28929474	14	94844947	T	C	0.02	0.4	0.04	3.57e-20	0.0063	0.0441	67.91
ATF6B	Pietzner	10708	rs2974751	19	13053034	A	C	0.41	0.19	0.01	2.24e-49	0.0173	0.0441	188.27
ATF6B	Pietzner	10708	rs4240624	8	9184231	A	G	0.91	-0.17	0.02	1.61e-14	0.0046	0.0441	49.13
ATF6B	Pietzner	10708	rs77542162	17	67081278	A	G	0.98	-0.32	0.04	2.34e-13	0.004	0.0441	43.15
ATG3	Ferkingstad	35559	rs1619994	3	165461835	G	A	0.281	0.06	0.01	2.75e-13	0.0015	0.0015	51.77
ATG4A	Sun_2	35571	rs1354034	3	56849749	C	T	0.604	0.05	0.01	3.69e-14	0.0013	0.0048	47.85
ATG4A	Sun_2	35571	rs749679	16	88570816	G	A	0.298	0.06	0.01	9.19e-15	0.0016	0.0048	57.28
ATG4A	Sun_2	35571	rs8887	19	4502201	C	T	0.574	0.06	0.01	9.19e-15	0.0019	0.0048	66.99
ATOX1	Pietzner	10708	rs13260471	8	9032646	A	G	0.81	-0.13	0.02	6.2e-13	0.0049	0.0093	52.57
ATOX1	Pietzner	10708	rs2915894	5	151195933	T	C	0.42	-0.1	0.01	2.05e-12	0.0044	0.0093	47.28
ATP13A1	Pietzner	10708	rs11122449	1	230300481	T	C	0.74	-0.13	0.02	1.26e-17	0.0066	0.0268	71.17
ATP13A1	Pietzner	10708	rs35004449	3	52852897	T	G	0.26	-0.16	0.02	2.14e-24	0.0092	0.0268	99.9
ATP13A1	Pietzner	10708	rs704	17	26694861	A	G	0.47	-0.15	0.01	3.73e-28	0.0109	0.0268	118.12
ATP1B1	Pietzner	10708	rs147544691	6	24482504	T	TTTTTTTTC	0.03	-0.76	0.04	6.44e-90	0.0338	0.0391	374.45
ATP1B1	Pietzner	10708	rs67345368	10	64907581	T	TGCTGTAGG	0.48	0.1	0.01	7.64e-16	0.0053	0.0391	57
ATP1B2	Sun_1	3301	rs1642762	17	7554772	T	C	0.587	-0.29	0.03	1.5e-29	0.0408	0.0408	140.24
ATP1B3	Ferkingstad	35559	rs1047286	19	6713262	A	G	0.241	-0.06	0.01	6.17e-11	0.0013	0.0319	46.85
ATP1B3	Ferkingstad	35559	rs10922098	1	196664651	C	T	0.4	0.23	0.01	5.25e-176	0.0254	0.0319	926.47
ATP1B3	Ferkingstad	35559	rs2686395	3	165485019	T	C	0.31	0.11	0.01	3.98e-37	0.0052	0.0319	185.05
ATP2A3	Pietzner	10708	rs2232710	14	94750486	T	C	0.99	-0.55	0.06	6.74e-21	0.006	0.02	64.75
ATP2A3	Pietzner	10708	rs6065906	20	44554015	T	C	0.81	0.21	0.02	2.62e-33	0.014	0.02	151.62
ATP4B	Sun_1	3301	rs2073668	14	107211211	A	G	0.395	-0.18	0.03	3.2e-12	0.0155	0.0155	51.89
ATP5B	Pietzner	10708	rs10922097	1	196664482	T	C	0.61	-0.24	0.01	2.39e-69	0.0272	0.0343	299.1
ATP5B	Pietzner	10708	rs71674639	3	165495142	A	AAAT	0.21	0.15	0.02	1.12e-18	0.0071	0.0343	76.26
ATP5IF1	Sun_2	35571	rs10733789	10	64948684	C	T	0.313	0.06	0.01	1.04e-12	0.0014	0.0125	49.8
ATP5IF1	Sun_2	35571	rs10849412	12	6285846	G	A	0.428	-0.05	0.01	1.83e-10	0.0013	0.0125	45.34
ATP5IF1	Sun_2	35571	rs1354034	3	56849749	C	T	0.604	0.06	0.01	2.44e-14	0.0018	0.0125	63.41
ATP5IF1	Sun_2	35571	rs17622656	5	131820997	A	G	0.389	-0.05	0.01	1.83e-10	0.0012	0.0125	44.01
ATP5IF1	Sun_2	35571	rs342298	7	106373646	T	C	0.455	-0.05	0.01	9.14e-13	0.0012	0.0125	44.15
ATP5IF1	Sun_2	35571	rs510379	1	28535233	C	T	0.359	0.11	0.01	5.09e-43	0.0056	0.0125	199.26
ATP5J2	Pietzner	10708	rs528298	1	196660995	A	T	0.39	0.13	0.01	7.1e-21	0.0077	0.0244	82.8
ATP5J2	Pietzner	10708	rs704	17	26694861	A	G	0.47	-0.18	0.01	4.76e-43	0.0167	0.0244	181.65
ATP6V1F	Sun_2	35571	rs1354034	3	56849749	C	T	0.604	0.06	0.01	1.24e-15	0.002	0.002	69.84
ATRN	Pietzner	10708	rs118065662	20	3562866	A	G	0.99	2.19	0.06	1e-200	0.0947	0.0947	1119.95
ATXN10	Sun_2	35571	rs1354034	3	56849749	C	T	0.604	0.08	0.01	6.27e-22	0.0028	0.0121	101.17
ATXN10	Sun_2	35571	rs138166	22	46131238	A	G	0.299	0.11	0.01	8.47e-41	0.0048	0.0121	171.37
ATXN10	Sun_2	35571	rs342293	7	106372219	G	C	0.46	-0.05	0.01	3.69e-14	0.0014	0.0121	49.7
ATXN10	Sun_2	35571	rs6993770	8	106581528	T	A	0.287	-0.06	0.01	3.41e-15	0.0016	0.0121	57.85
ATXN10	Sun_2	35571	rs7080386	10	65048306	A	C	0.412	0.05	0.01	1.48e-11	0.0014	0.0121	50.34
ATXN3	Pietzner	10708	rs61988390	14	92476005	A	G	0.67	0.3	0.01	4.55e-110	0.0403	0.0403	449.92
AURKA	Ferkingstad	35559	rs10922098	1	196664651	C	T	0.4	0.14	0.01	1.48e-68	0.0094	0.0129	337.73
AURKA	Ferkingstad	35559	rs1707652	3	165478799	T	C	0.31	0.09	0.01	2.82e-25	0.0035	0.0129	123.68
AURKB	Pietzner	10708	rs12033127	1	196664255	T	G	0.39	0.33	0.01	2.43e-133	0.0518	0.065	585.04
AURKB	Pietzner	10708	rs17713088	3	165488604	T	G	0.21	0.15	0.02	2.19e-18	0.007	0.065	75.21
AURKB	Pietzner	10708	rs35267984	19	886743	T	C	0.01	-0.56	0.07	2.85e-15	0.0062	0.065	66.41
AXIN1	Sun_2	35571	rs11647223	16	361321	T	C	0.472	0.05	0.01	2.56e-12	0.0012	0.0044	42.62
AXIN1	Sun_2	35571	rs1354034	3	56849749	C	T	0.605	0.06	0.01	3.86e-16	0.0016	0.0044	55.34
AXIN1	Sun_2	35571	rs6993770	8	106581528	T	A	0.287	-0.06	0.01	1.24e-15	0.0017	0.0044	59.7
AXIN2	Sun_1	3301	rs12147642	14	106205022	T	G	0.662	-1	0.02	1e-200	0.4475	0.4475	2672.17
AXL	Sun_2	35571	rs186021206	17	7069412	A	G	0.006	0.98	0.05	1.04e-85	0.0122	0.0393	440.74
AXL	Sun_2	35571	rs66841352	19	41739180	C	G	0.402	-0.17	0.01	7.51e-135	0.0144	0.0393	519.3
AXL	Sun_2	35571	rs7140110	13	114544024	C	T	0.296	0.13	0.01	4.92e-55	0.0065	0.0393	233.33
AXL	Sun_2	35571	rs7224668	17	79235788	C	T	0.558	-0.05	0.01	9.14e-13	0.0012	0.0393	43.93
AXL	Sun_2	35571	rs79412885	1	9241839	A	G	0.074	-0.16	0.01	1.08e-31	0.0037	0.0393	132.09
AXL	Sun_2	35571	rs950802	11	60152584	A	G	0.306	0.05	0.01	1.48e-11	0.0012	0.0393	44.12
AZGP1	Pietzner	10708	rs10801555	1	196660261	A	G	0.39	0.12	0.01	3.51e-16	0.0063	0.082	67.79
AZGP1	Pietzner	10708	rs139974673	15	44027885	T	C	0.97	0.32	0.04	1.49e-15	0.0061	0.082	65.81
AZGP1	Pietzner	10708	rs2527896	7	99537653	A	G	0.71	0.39	0.01	1.91e-165	0.062	0.082	707.57
AZGP1	Pietzner	10708	rs61747728	1	179526214	T	C	0.04	0.31	0.04	2.09e-18	0.0076	0.082	81.69
AZU1	Pietzner	10708	rs10801555	1	196660261	A	G	0.39	-0.11	0.02	6.67e-13	0.0052	0.0052	56.46
B2M	Pietzner	10708	rs113010081	3	46457412	T	C	0.89	-0.52	0.02	3.66e-138	0.0521	0.0592	588.83
B2M	Pietzner	10708	rs653178	12	112007756	T	C	0.53	-0.12	0.01	2.82e-18	0.0071	0.0592	76.07
B3GALT1	Ferkingstad	35559	rs1329424	1	196646176	T	G	0.397	0.06	0.01	5.13e-14	0.0017	0.0032	61.41
B3GALT1	Ferkingstad	35559	rs6542680	2	3640142	C	T	0.184	0.07	0.01	5.01e-12	0.0015	0.0032	52.31
B3GALT2	Pietzner	10708	rs2127870	14	65796846	C	G	0.79	0.16	0.02	2.14e-21	0.0083	0.0429	89.42
B3GALT2	Pietzner	10708	rs79543216	5	122228942	C	CCTT	0.67	0.15	0.01	4.86e-24	0.0093	0.0429	100.47
B3GALT2	Pietzner	10708	rs8178824	17	64224775	T	C	0.03	0.66	0.04	5.27e-60	0.0253	0.0429	277.61
B3GALT6	Pietzner	10708	rs113272753	1	1164749	G	GC	0.86	0.2	0.02	7.96e-22	0.0093	0.0093	100.99
B3GALTL	Pietzner	10708	rs1995970	13	31874303	T	C	0.77	0.58	0.01	1e-200	0.1179	0.1179	1431.27
B3GAT3	Sun_1	3301	rs12794886	11	62383715	C	G	0.707	0.44	0.03	8.3e-63	0.0802	0.0802	287.68
B3GNT2	Pietzner	10708	rs284662	19	41932275	T	C	0.38	0.49	0.01	1e-200	0.1141	0.1456	1378.35
B3GNT2	Pietzner	10708	rs507666	9	136149399	A	G	0.2	0.31	0.02	1.56e-82	0.0316	0.1456	348.79
B3GNT4	Ferkingstad	35559	rs1047286	19	6713262	A	G	0.241	-0.06	0.01	5.01e-11	0.0013	0.0137	46.85
B3GNT4	Ferkingstad	35559	rs10922098	1	196664651	C	T	0.4	0.14	0.01	1.55e-72	0.0094	0.0137	337.73
B3GNT4	Ferkingstad	35559	rs1706435	3	165461476	G	A	0.37	0.06	0.01	2.63e-13	0.0017	0.0137	59.76
B3GNT4	Ferkingstad	35559	rs704	17	26694861	G	A	0.492	-0.05	0.01	4.68e-11	0.0012	0.0137	44.49
B3GNT6	Pietzner	10708	rs4658046	1	196670757	T	C	0.61	-0.23	0.01	1.25e-62	0.025	0.031	273.97
B3GNT6	Pietzner	10708	rs71674639	3	165495142	A	AAAT	0.21	0.14	0.02	6.98e-16	0.006	0.031	65.13
B3GNT8	Ferkingstad	35559	rs284663	19	41932612	C	T	0.433	-0.82	0	1e-200	0.3301	0.3451	17521.8
B3GNT8	Ferkingstad	35559	rs28569158	15	90335243	G	A	0.366	-0.18	0.01	1.12e-116	0.015	0.3451	542.62
B4GALT1	Pietzner	10708	rs149092047	9	136139907	G	GAAACTGCC	0.27	0.22	0.02	3.56e-48	0.0187	0.082	204.39
B4GALT1	Pietzner	10708	rs17695224	19	52324216	A	G	0.26	-0.29	0.02	3.32e-84	0.0326	0.082	360.61
B4GALT1	Pietzner	10708	rs7019909	9	33113322	T	C	0.1	0.41	0.02	2.07e-80	0.0307	0.082	339.11
B4GALT2	Pietzner	10708	rs11082551	18	44291419	A	G	0.55	0.1	0.01	1.37e-13	0.005	0.0905	53.26
B4GALT2	Pietzner	10708	rs17695224	19	52324216	A	G	0.26	-0.14	0.02	2.17e-21	0.0077	0.0905	82.53
B4GALT2	Pietzner	10708	rs3762423	1	44445667	T	C	0.94	0.71	0.03	4.51e-138	0.0562	0.0905	637.79
B4GALT2	Pietzner	10708	rs550057	9	136146597	T	C	0.27	0.2	0.02	4.12e-43	0.0159	0.0905	173.26
B4GALT2	Pietzner	10708	rs7124974	11	59906972	T	G	0.41	0.11	0.01	4.9e-16	0.0057	0.0905	61.89
B4GALT3	Ferkingstad	35559	rs10922098	1	196664651	C	T	0.4	0.1	0.01	5.37e-37	0.0048	0.0063	171.51
B4GALT3	Ferkingstad	35559	rs6542680	2	3640142	C	T	0.184	0.07	0.01	2.95e-12	0.0015	0.0063	52.31
B4GALT5	Ferkingstad	35559	rs1355538	3	165505177	A	G	0.399	0.06	0.01	1.12e-13	0.0017	0.0017	61.47
B4GALT6	Sun_1	3301	rs201022770	18	29213359	CT	C	0.043	-1.08	0.06	1.7e-77	0.096	0.096	350.32
B4GALT7	Pietzner	10708	rs447266	7	133989543	A	G	0.53	-0.15	0.01	5.93e-31	0.0111	0.0154	119.74
B4GALT7	Pietzner	10708	rs6589598	11	117002403	A	G	0.2	0.12	0.02	4.81e-13	0.0044	0.0154	47.1
B4GAT1	Sun_2	35571	rs10168551	2	168597986	C	T	0.205	-0.06	0.01	2.62e-11	0.0012	0.0629	41.73
B4GAT1	Sun_2	35571	rs10217770	9	33146393	A	C	0.423	-0.08	0.01	1.84e-27	0.0028	0.0629	100.54
B4GAT1	Sun_2	35571	rs10896113	11	66117111	T	C	0.222	-0.32	0.01	1.81e-273	0.0349	0.0629	1287.45
B4GAT1	Sun_2	35571	rs11130630	3	58360800	G	A	0.372	0.05	0.01	3.69e-14	0.0013	0.0629	46.74
B4GAT1	Sun_2	35571	rs12975366	19	54759361	C	T	0.395	-0.05	0.01	3.69e-14	0.0013	0.0629	47.83
B4GAT1	Sun_2	35571	rs28873836	19	52314655	C	G	0.266	-0.2	0.01	6.82e-134	0.0152	0.0629	547.32
B4GAT1	Sun_2	35571	rs56278466	10	17875857	G	T	0.661	0.1	0.01	2.07e-45	0.0044	0.0629	156.9
B4GAT1	Sun_2	35571	rs74611001	11	94220519	A	C	0.024	-0.2	0.02	1.57e-17	0.0018	0.0629	64.13
BACH1	Pietzner	10708	rs10801557	1	196669581	T	C	0.61	-0.32	0.01	3.96e-122	0.0481	0.0659	541.15
BACH1	Pietzner	10708	rs704	17	26694861	A	G	0.47	0.12	0.01	6.81e-19	0.0073	0.0659	78.66
BACH1	Pietzner	10708	rs78119247	3	165499135	G	GAT	0.21	0.18	0.02	1.77e-26	0.0105	0.0659	113.75
BACH2	Ferkingstad	35559	rs10922098	1	196664651	C	T	0.4	0.12	0.01	3.31e-54	0.0069	0.0112	247.5
BACH2	Ferkingstad	35559	rs2686395	3	165485019	T	C	0.31	0.06	0.01	1.51e-13	0.0015	0.0112	54.85
BACH2	Ferkingstad	35559	rs3917538	7	94937893	A	G	0.22	0.09	0.01	3.98e-20	0.0028	0.0112	99.02
BAD	Pietzner	10708	rs1354034	3	56849749	T	C	0.4	-0.1	0.01	4.69e-14	0.0045	0.0045	48.57
BAG2	Pietzner	10708	rs117761837	19	7708058	T	C	0.02	-0.65	0.05	2.66e-37	0.0164	0.0206	178.61
BAG2	Pietzner	10708	rs1354034	3	56849749	T	C	0.4	-0.09	0.01	1.5e-12	0.0042	0.0206	44.63
BAG3	Sun_2	35571	rs2545801	5	176841339	C	T	0.744	-0.07	0.01	1.77e-14	0.0018	0.01	64.61
BAG3	Sun_2	35571	rs35434411	10	121429394	A	G	0.031	0.17	0.02	1.17e-16	0.0018	0.01	65.42
BAG3	Sun_2	35571	rs66530140	4	187161211	C	T	0.513	-0.09	0.01	1.22e-38	0.0041	0.01	147.78
BAG3	Sun_2	35571	rs710446	3	186459927	C	T	0.409	-0.07	0.01	5.52e-17	0.0022	0.01	77.38
BAG4	Pietzner	10708	rs4149081	12	21378021	A	G	0.16	0.13	0.02	8.1e-15	0.0048	0.0185	51.15
BAG4	Pietzner	10708	rs4658046	1	196670757	T	C	0.61	0.14	0.01	3.87e-28	0.0096	0.0185	103.71
BAG4	Pietzner	10708	rs62107766	19	15983485	A	T	0.3	0.1	0.01	7.62e-13	0.0042	0.0185	45.15
BAG5	Pietzner	10708	rs12371	1	180163390	A	G	0.91	-0.32	0.02	1.27e-41	0.0167	0.0314	181.48
BAG5	Pietzner	10708	rs33944729	1	196652124	T	TA	0.39	-0.18	0.01	4.44e-37	0.0147	0.0314	160.15
BAGE2	Sun_1	3301	rs10424405	19	54321933	G	A	0.22	0.54	0.03	1.4e-78	0.1001	0.1001	366.87
BAGE3	Pietzner	10708	rs4612114	5	42660101	A	C	0.73	0.12	0.02	2.9e-14	0.0052	0.0052	56.11
BAI3	Pietzner	10708	rs11215054	11	114425969	A	G	0.13	-0.16	0.02	2.4e-15	0.0057	0.019	61.58
BAI3	Pietzner	10708	rs12684723	9	137777788	A	G	0.11	-0.26	0.02	8.87e-32	0.0132	0.019	143.61
BAIAP2	Sun_2	35571	rs12373325	18	56087648	C	T	0.798	-0.06	0.01	5.62e-12	0.0012	0.0129	44.18
BAIAP2	Sun_2	35571	rs174560	11	61581764	C	T	0.315	0.06	0.01	6.2e-12	0.0013	0.0129	46.49
BAIAP2	Sun_2	35571	rs189448562	20	3705115	C	G	0.011	0.4	0.04	4.34e-29	0.0036	0.0129	128.41
BAIAP2	Sun_2	35571	rs3741513	12	124856660	A	T	0.61	0.08	0.01	6.27e-22	0.0028	0.0129	100.59
BAIAP2	Sun_2	35571	rs4835265	4	146821410	A	C	0.156	0.07	0.01	1.25e-12	0.0013	0.0129	47.25
BAIAP2	Sun_2	35571	rs9989483	17	78971536	T	C	0.173	0.1	0.01	2.1e-21	0.0026	0.0129	91.97
BAMBI	Pietzner	10708	rs10922098	1	196664651	T	C	0.61	0.13	0.01	1.26e-21	0.0079	0.0079	85.44
BANK1	Sun_2	35571	rs1354034	3	56849749	C	T	0.605	0.07	0.01	1.84e-25	0.0025	0.0108	90.87
BANK1	Sun_2	35571	rs3113676	4	102965043	C	T	0.985	0.48	0.03	1.08e-56	0.0067	0.0108	241.34
BANK1	Sun_2	35571	rs342293	7	106372219	G	C	0.46	-0.06	0.01	1.24e-15	0.0016	0.0108	55.5
BARD1	Pietzner	10708	rs4658046	1	196670757	T	C	0.61	-0.13	0.01	1.6e-22	0.0085	0.0085	92.25
BATF	Ferkingstad	35559	rs10922098	1	196664651	C	T	0.4	0.1	0.01	3.47e-35	0.0048	0.0079	171.51
BATF	Ferkingstad	35559	rs6445035	3	165480100	A	G	0.19	0.08	0.01	2.57e-15	0.002	0.0079	70.3
BATF	Ferkingstad	35559	rs6542680	2	3640142	C	T	0.184	0.06	0.01	1.29e-09	0.0011	0.0079	38.42
BATF3	Sun_1	3301	rs1831282	1	196673993	C	A	0.572	-0.24	0.02	1.8e-21	0.0282	0.0282	95.74
BAX	Sun_2	35571	rs1354034	3	56849749	C	T	0.604	0.06	0.01	9.19e-15	0.0018	0.0031	65.53
BAX	Sun_2	35571	rs3847326	10	65331859	G	A	0.481	-0.05	0.01	1.83e-10	0.0013	0.0031	46.25
BCAM	Sun_2	35571	rs10514710	3	44883971	A	G	0.202	-0.06	0.01	5.54e-11	0.0011	0.1123	39.9
BCAM	Sun_2	35571	rs12522289	5	177640864	G	A	0.08	-0.09	0.01	4.42e-12	0.0012	0.1123	42.41
BCAM	Sun_2	35571	rs1260326	2	27730940	C	T	0.609	0.05	0.01	9.14e-13	0.0012	0.1123	42.41
BCAM	Sun_2	35571	rs139153665	3	58362587	TAATC	T	0.373	0.07	0.01	1.05e-21	0.0021	0.1123	74.82
BCAM	Sun_2	35571	rs1799918	19	13002400	C	G	0.379	0.11	0.01	1.28e-58	0.006	0.1123	215.17
BCAM	Sun_2	35571	rs2137537	12	71113087	C	T	0.548	-0.05	0.01	1.89e-11	0.0011	0.1123	38.97
BCAM	Sun_2	35571	rs2410405	21	42580363	T	C	0.378	0.11	0.01	1.14e-54	0.0056	0.1123	199.79
BCAM	Sun_2	35571	rs2638282	19	49213833	A	G	0.533	0.05	0.01	9.14e-13	0.0012	0.1123	44.32
BCAM	Sun_2	35571	rs28399654	19	45316588	A	G	0.033	-0.65	0.02	2.09e-232	0.0272	0.1123	994.76
BCAM	Sun_2	35571	rs56278466	10	17875857	G	T	0.661	0.16	0.01	4.66e-117	0.0116	0.1123	417.99
BCAM	Sun_2	35571	rs6592965	7	50427982	A	G	0.454	-0.08	0.01	1.08e-31	0.0033	0.1123	118.95
BCAM	Sun_2	35571	rs73080552	5	39435433	A	G	0.11	-0.08	0.01	2.23e-14	0.0014	0.1123	49.37
BCAM	Sun_2	35571	rs8176672	9	136142185	T	C	0.061	0.66	0.02	0	0.0492	0.1123	1841.45
BCAN	Sun_2	35571	rs13086758	3	24422109	A	T	0.213	-0.07	0.01	9.74e-14	0.0015	0.0407	53.69
BCAN	Sun_2	35571	rs1877465	1	117844251	G	A	0.191	-0.06	0.01	5.62e-12	0.0012	0.0407	42.35
BCAN	Sun_2	35571	rs2365715	1	156615114	G	A	0.39	-0.23	0.01	1.73e-186	0.0258	0.0407	942.87
BCAN	Sun_2	35571	rs56278466	10	17875857	G	T	0.661	0.13	0.01	4.92e-55	0.007	0.0407	250.68
BCAN	Sun_2	35571	rs66530708	7	73025609	A	G	0.069	-0.13	0.01	2.1e-21	0.0023	0.0407	80.58
BCAN	Sun_2	35571	rs73086586	7	20394948	T	C	0.061	0.16	0.02	6.06e-26	0.0029	0.0407	102.64
BCAP29	Ferkingstad	35559	rs10922098	1	196664651	C	T	0.4	0.16	0.01	1.51e-85	0.0123	0.0162	442.4
BCAP29	Ferkingstad	35559	rs1707652	3	165478799	T	C	0.31	0.07	0.01	2.29e-15	0.0021	0.0162	74.72
BCAP29	Ferkingstad	35559	rs704	17	26694861	G	A	0.492	-0.06	0.01	8.32e-15	0.0018	0.0162	64.1
BCAR3	Sun_1	3301	rs62143198	19	54320939	A	G	0.215	0.54	0.03	7.6e-75	0.0984	0.0984	360.17
BCAT2	Pietzner	10708	rs117048185	19	49309776	C	G	0.02	-0.7	0.05	8.75e-45	0.0189	0.0189	206.63
BCCIP	Pietzner	10708	rs704	17	26694861	A	G	0.47	0.19	0.01	1.41e-50	0.0186	0.0186	202.43
BCHE	Pietzner	10708	rs111696008	2	217487709	A	G	0.02	0.76	0.05	3.11e-45	0.0225	0.2056	246.69
BCHE	Pietzner	10708	rs17713088	3	165488604	T	G	0.21	-0.69	0.02	1e-200	0.1566	0.2056	1987.85
BCHE	Pietzner	10708	rs56768485	1	201952598	A	G	0.29	0.12	0.02	1.45e-17	0.0063	0.2056	68.22
BCHE	Pietzner	10708	rs6732162	2	204327211	T	C	0.44	-0.18	0.01	1.13e-42	0.0158	0.2056	171.76
BCHE	Pietzner	10708	rs887829	2	234668570	T	C	0.32	-0.1	0.01	4.91e-13	0.0044	0.2056	46.8
BCL10	Sun_1	3301	rs141738059	9	116832007	C	T	0.013	0.94	0.11	2.9e-17	0.0227	0.0701	76.54
BCL10	Sun_1	3301	rs62143197	19	54320716	A	G	0.223	0.37	0.03	3e-36	0.0474	0.0701	164.3
BCL2A1	Pietzner	10708	rs78119247	3	165499135	G	GAT	0.21	0.11	0.02	2.48e-13	0.0042	0.0042	45.55
BCL2L1	Pietzner	10708	rs34813609	1	196668360	G	GT	0.61	-0.26	0.01	1.36e-83	0.0329	0.0329	364.33
BCL2L10	Pietzner	10708	rs12033127	1	196664255	T	G	0.39	0.14	0.01	7.58e-23	0.0087	0.0087	93.65
BCL2L11	Sun_2	35571	rs10761737	10	65052205	C	T	0.413	0.08	0.01	1.08e-31	0.0033	0.0926	116.38
BCL2L11	Sun_2	35571	rs13412535	2	224874874	A	G	0.231	-0.06	0.01	5.62e-12	0.0014	0.0926	48.6
BCL2L11	Sun_2	35571	rs1354034	3	56849749	C	T	0.605	-0.05	0.01	1.22e-14	0.0014	0.0926	49.66
BCL2L11	Sun_2	35571	rs1801020	5	176836532	G	A	0.745	-0.15	0.01	1.83e-79	0.0087	0.0926	310.92
BCL2L11	Sun_2	35571	rs5030062	3	186454180	C	A	0.373	-0.15	0.01	1.5e-104	0.0108	0.0926	388.46
BCL2L11	Sun_2	35571	rs66530140	4	187161211	C	T	0.514	-0.29	0.01	0	0.0412	0.0926	1526.6
BCL2L11	Sun_2	35571	rs6961069	7	80218961	T	C	0.402	0.05	0.01	9.14e-13	0.0012	0.0926	42.82
BCL2L11	Sun_2	35571	rs6993770	8	106581528	T	A	0.287	-0.1	0.01	6.22e-38	0.0043	0.0926	155.04
BCL2L11	Sun_2	35571	rs71354995	19	38791841	G	A	0.256	-0.21	0.01	3.49e-156	0.0173	0.0926	626.01
BCL2L11	Sun_2	35571	rs892090	19	55539072	G	T	0.834	0.11	0.01	2.98e-26	0.0031	0.0926	111.06
BCL2L2	Ferkingstad	35559	rs1707652	3	165478799	T	C	0.31	0.07	0.01	2.57e-16	0.0021	0.0102	74.72
BCL2L2	Ferkingstad	35559	rs572515	1	196646261	A	G	0.397	0.13	0.01	1.82e-54	0.0081	0.0102	290.13
BCL2L2_BCL2L2-PABPN1	Pietzner	10708	rs5030049	3	186450863	T	C	0.89	0.22	0.02	1.19e-24	0.0096	0.0096	104.32
BCL6	Pietzner	10708	rs34813609	1	196668360	G	GT	0.61	-0.18	0.01	1.99e-38	0.0149	0.0197	162
BCL6	Pietzner	10708	rs704	17	26694861	A	G	0.47	0.1	0.01	3.61e-13	0.0048	0.0197	51.47
BDH2	Pietzner	10708	rs78336913	4	104111414	T	C	0.19	0.31	0.02	4.27e-83	0.0302	0.0302	332.88
BDNF	Ferkingstad	35559	rs10501089	11	27788859	T	C	0.071	0.16	0.02	6.17e-24	0.0034	0.0129	119.86
BDNF	Ferkingstad	35559	rs10822155	10	65071215	A	C	0.435	0.09	0.01	1.55e-25	0.004	0.0129	142.12
BDNF	Ferkingstad	35559	rs1354034	3	56849749	T	C	0.381	0.05	0.01	7.59e-10	0.0012	0.0129	41.99
BDNF	Ferkingstad	35559	rs61658003	19	55544203	C	A	0.154	-0.07	0.01	6.92e-11	0.0013	0.0129	45.48
BDNF	Ferkingstad	35559	rs6993770	8	106581528	T	A	0.225	-0.07	0.01	7.41e-13	0.0017	0.0129	60.77
BDNF	Ferkingstad	35559	rs75967349	21	36400441	G	C	0.044	-0.13	0.02	8.91e-11	0.0014	0.0129	50.96
BDP1	Pietzner	10708	rs203688	1	196672385	A	G	0.61	-0.1	0.01	6.64e-13	0.0043	0.0284	46.17
BDP1	Pietzner	10708	rs704	17	26694861	A	G	0.47	-0.22	0.01	4.9e-65	0.0241	0.0284	264.53
BECN1	Ferkingstad	35559	rs10922098	1	196664651	C	T	0.4	0.14	0.01	5.37e-63	0.0094	0.0125	337.73
BECN1	Ferkingstad	35559	rs1355538	3	165505177	A	G	0.399	0.08	0.01	9.55e-22	0.0031	0.0125	109.43
BET1L	Pietzner	10708	rs11604127	11	196944	T	C	0.23	0.54	0.02	1e-200	0.1018	0.1018	1212.87
BGLAP	Yao	6861	rs4253254	4	187158508	T	C	0.51	-0.39	0.02	2.47e-106	0.0764	0.097	567.45
BGLAP	Yao	6861	rs5030062	3	186454180	A	C	0.609	0.21	0.02	3.64e-28	0.0206	0.097	144.3
BGN	Ferkingstad	35559	rs11711157	3	194061826	T	C	0.23	-0.08	0.01	3.31e-17	0.0023	0.0975	80.74
BGN	Ferkingstad	35559	rs2686395	3	165485019	T	C	0.31	0.06	0.01	5.13e-10	0.0015	0.0975	54.85
BGN	Ferkingstad	35559	rs61758388	16	17564311	A	C	0.039	-1.07	0.01	1e-200	0.086	0.0975	3346.92
BGN	Ferkingstad	35559	rs704	17	26694861	G	A	0.492	0.11	0.01	4.37e-43	0.006	0.0975	216.37
BGN	Ferkingstad	35559	rs9327541	5	129342979	T	G	0.351	-0.06	0.01	5.89e-11	0.0016	0.0975	58.4
BHMT2	Pietzner	10708	rs114115200	3	165478240	T	G	0.19	0.15	0.02	7.89e-17	0.0065	0.0473	69.74
BHMT2	Pietzner	10708	rs13321	9	117792583	C	G	0.28	0.12	0.02	1.34e-15	0.0056	0.0473	60.44
BHMT2	Pietzner	10708	rs17580	14	94847262	A	T	0.05	0.23	0.03	1.24e-13	0.0052	0.0473	55.98
BHMT2	Pietzner	10708	rs4658046	1	196670757	T	C	0.61	-0.25	0.01	3.53e-78	0.03	0.0473	330.84
BID	Sun_2	35571	rs10418046	19	54327869	G	T	0.212	0.1	0.01	1.3e-27	0.0032	0.0086	114.3
BID	Sun_2	35571	rs142201367	4	187156504	TTTTCTAACTTCATCACC	T	0.496	0.08	0.01	5.34e-23	0.0031	0.0086	111.33
BID	Sun_2	35571	rs183393610	22	18252442	A	G	0.007	-0.4	0.05	8.27e-18	0.0023	0.0086	82.04
BIN1	Pietzner	10708	rs35103166	2	127882182	T	C	0.62	-0.22	0.01	1.63e-61	0.023	0.023	252.19
BIN2	Sun_2	35571	rs112838960	5	131709032	TAATA	T	0.516	0.05	0.01	3.69e-14	0.0014	0.0112	49.98
BIN2	Sun_2	35571	rs1354034	3	56849749	C	T	0.604	0.06	0.01	6.08e-20	0.002	0.0112	69.81
BIN2	Sun_2	35571	rs149960700	12	51705168	CTTATTTA	C	0.108	-0.18	0.01	2.08e-51	0.0063	0.0112	225.39
BIN2	Sun_2	35571	rs6993770	8	106581528	T	A	0.286	-0.06	0.01	9.19e-15	0.0016	0.0112	55.96
BIRC2	Ferkingstad	35559	rs1619994	3	165461835	G	A	0.281	0.07	0.01	3.09e-13	0.002	0.1498	70.5
BIRC2	Ferkingstad	35559	rs7412	19	45412079	T	C	0.059	1.15	0.01	1e-200	0.1478	0.1498	6165.82
BIRC3	Ferkingstad	35559	rs10922098	1	196664651	C	T	0.4	0.06	0.01	1.51e-13	0.0017	0.0017	61.55
BIRC5	Pietzner	10708	rs1061170	1	196659237	T	C	0.61	-0.3	0.01	2.34e-110	0.0434	0.0484	485.66
BIRC5	Pietzner	10708	rs35267984	19	886743	T	C	0.01	-0.5	0.07	1.83e-12	0.005	0.0484	53.47
BIRC7	Pietzner	10708	rs402056	1	196671986	A	G	0.61	0.16	0.01	3.29e-32	0.0125	0.0723	135.38
BIRC7	Pietzner	10708	rs6542680	2	3640142	T	C	0.82	-0.41	0.02	6.15e-124	0.0496	0.0723	559
BIRC7	Pietzner	10708	rs76258507	1	196666044	T	C	0.39	-0.15	0.01	2.01e-26	0.0101	0.0723	109.69
BLMH	Sun_2	35571	rs1050565	17	28576076	C	T	0.332	0.57	0.01	0	0.1452	0.1466	6040.3
BLMH	Sun_2	35571	rs1250258	2	216300185	T	C	0.737	0.06	0.01	6.38e-14	0.0014	0.1466	49.71
BLOC1S5	Pietzner	10708	rs1354034	3	56849749	T	C	0.4	-0.11	0.01	3.87e-16	0.0058	0.0058	62.54
BLVRA	Sun_1	3301	rs62143197	19	54320716	A	G	0.223	0.32	0.03	4.3e-26	0.0355	0.0355	121.38
BLVRB	Sun_2	35571	rs149698066	19	40964064	A	G	0.006	-1.45	0.05	1.2e-170	0.0246	0.0268	896.88
BLVRB	Sun_2	35571	rs7776054	6	135418916	G	A	0.261	-0.08	0.01	2.1e-21	0.0022	0.0268	79.37
BMP1	Ferkingstad	35559	rs1260326	2	27730940	T	C	0.341	0.07	0.01	6.92e-16	0.0022	0.0022	78.51
BMP10	Pietzner	10708	rs6542680	2	3640142	T	C	0.82	-0.2	0.02	8.82e-31	0.0116	0.0116	125.35
BMP15	Pietzner	10708	rs10922098	1	196664651	T	C	0.61	-0.2	0.01	1.2e-46	0.0187	0.0231	203.5
BMP15	Pietzner	10708	rs78119247	3	165499135	G	GAT	0.21	0.12	0.02	4.57e-12	0.0045	0.0231	48.01
BMP3	Pietzner	10708	rs10922097	1	196664482	T	C	0.61	-0.27	0.01	8.11e-87	0.0344	0.0412	381.74
BMP3	Pietzner	10708	rs71674639	3	165495142	A	AAAT	0.21	0.14	0.02	9.78e-18	0.0068	0.0412	73.14
BMP4	Ferkingstad	35559	rs10822155	10	65071215	A	C	0.435	0.07	0.01	2.82e-17	0.0024	0.0135	85.84
BMP4	Ferkingstad	35559	rs138903858	14	105634487	T	G	0.024	0.17	0.03	6.92e-10	0.0014	0.0135	48.99
BMP4	Ferkingstad	35559	rs35887873	11	126219396	C	T	0.263	0.08	0.01	1.38e-19	0.0025	0.0135	88.46
BMP4	Ferkingstad	35559	rs6123685	20	55836040	A	G	0.232	0.08	0.01	3.8e-15	0.0023	0.0135	81.2
BMP4	Ferkingstad	35559	rs6993770	8	106581528	T	A	0.225	-0.06	0.01	3.98e-11	0.0013	0.0135	44.63
BMP4	Ferkingstad	35559	rs7467847	9	136115235	C	G	0.057	0.14	0.02	3.47e-14	0.0021	0.0135	75.45
BMP4	Ferkingstad	35559	rs74917046	1	161580193	C	G	0.313	-0.06	0.01	4.17e-10	0.0015	0.0135	55.12
BMP6	Sun_2	35571	rs10820606	9	99192919	C	A	0.23	-0.11	0.01	9.22e-34	0.0042	0.0636	150.36
BMP6	Sun_2	35571	rs12762934	10	104359884	T	C	0.324	0.1	0.01	3.12e-37	0.0046	0.0636	162.95
BMP6	Sun_2	35571	rs1354034	3	56849749	C	T	0.604	-0.21	0.01	4.95e-149	0.0207	0.0636	751.43
BMP6	Sun_2	35571	rs186021206	17	7069412	A	G	0.006	0.45	0.05	2.23e-18	0.0025	0.0636	90.21
BMP6	Sun_2	35571	rs2327009	6	7718260	T	C	0.477	0.13	0.01	1.11e-81	0.009	0.0636	321.56
BMP6	Sun_2	35571	rs2519093	9	136141870	T	C	0.184	-0.09	0.01	5.58e-19	0.0024	0.0636	84.95
BMP6	Sun_2	35571	rs2545801	5	176841339	C	T	0.745	-0.1	0.01	1.6e-32	0.0034	0.0636	122.55
BMP6	Sun_2	35571	rs2834720	21	36376839	A	G	0.273	0.06	0.01	9.19e-15	0.0015	0.0636	54.36
BMP6	Sun_2	35571	rs3792386	3	122853680	A	G	0.587	-0.05	0.01	3.47e-11	0.0014	0.0636	48.52
BMP6	Sun_2	35571	rs5030062	3	186454180	C	A	0.374	-0.09	0.01	2.28e-26	0.0034	0.0636	120.7
BMP6	Sun_2	35571	rs6580981	12	54723028	A	G	0.458	0.07	0.01	1.84e-25	0.0026	0.0636	94.36
BMP6	Sun_2	35571	rs68066031	2	224880498	C	T	0.23	-0.07	0.01	5.11e-13	0.0015	0.0636	53.29
BMP6	Sun_2	35571	rs6993770	8	106581528	T	A	0.287	-0.08	0.01	1.84e-22	0.0025	0.0636	88.71
BMP6	Sun_2	35571	rs892090	19	55539072	G	T	0.834	0.1	0.01	1.13e-22	0.0027	0.0636	94.84
BMP6	Sun_2	35571	rs996498	12	29518430	G	A	0.24	0.06	0.01	1.16e-10	0.0012	0.0636	43.72
BMP7	Pietzner	10708	rs12004815	9	99314012	T	C	0.27	-0.12	0.02	8.9e-15	0.0056	0.039	60.1
BMP7	Pietzner	10708	rs1354034	3	56849749	T	C	0.4	0.22	0.01	4.97e-60	0.0237	0.039	259.4
BMP7	Pietzner	10708	rs4658046	1	196670757	T	C	0.61	0.1	0.01	1.11e-13	0.005	0.039	53.26
BMP7	Pietzner	10708	rs9392918	6	7708631	T	C	0.52	-0.1	0.01	3.57e-13	0.0048	0.039	51.58
BMP8B	Pietzner	10708	rs10922102	1	196668287	T	C	0.61	-0.35	0.01	2.56e-162	0.0596	0.0756	678.82
BMP8B	Pietzner	10708	rs35267984	19	886743	T	C	0.01	-0.66	0.07	1.16e-21	0.0085	0.0756	92.29
BMP8B	Pietzner	10708	rs71674639	3	165495142	A	AAAT	0.21	0.15	0.02	2.17e-20	0.0075	0.0756	80.53
BMPER	Pietzner	10708	rs10754199	1	196670839	A	G	0.39	-0.1	0.01	3.5e-12	0.0045	0.0113	48.14
BMPER	Pietzner	10708	rs16879245	7	33804485	A	G	0.92	0.22	0.02	3.61e-19	0.0069	0.0113	74.03
BMPR1B	Pietzner	10708	rs10922103	1	196671118	A	G	0.61	-0.22	0.01	2.92e-60	0.0237	0.0282	259.45
BMPR1B	Pietzner	10708	rs704	17	26694861	A	G	0.47	-0.1	0.01	3.01e-12	0.0045	0.0282	48.35
BMPR2	Ferkingstad	35559	rs10922098	1	196664651	C	T	0.4	0.12	0.01	8.32e-51	0.0069	0.0099	247.5
BMPR2	Ferkingstad	35559	rs1706435	3	165461476	G	A	0.37	0.08	0.01	9.55e-22	0.003	0.0099	106.38
BMX	Pietzner	10708	rs4658046	1	196670757	T	C	0.61	0.12	0.01	1.08e-18	0.0064	0.0064	68.99
BNIP3	Pietzner	10708	rs1042445	3	186395436	T	C	0.22	0.18	0.02	7.02e-27	0.0106	0.0226	115.04
BNIP3	Pietzner	10708	rs1354034	3	56849749	T	C	0.4	-0.16	0.01	3.91e-30	0.012	0.0226	129.84
BOC	Ferkingstad	35559	rs112168484	2	9698115	T	C	0.302	0.06	0.01	2.24e-13	0.0015	0.0271	54.01
BOC	Ferkingstad	35559	rs1260326	2	27730940	T	C	0.341	-0.09	0.01	4.79e-24	0.0036	0.0271	129.97
BOC	Ferkingstad	35559	rs4682481	3	112983855	T	C	0.163	0.27	0.01	3.24e-128	0.0199	0.0271	722.37
BOC	Ferkingstad	35559	rs7793710	7	72971531	G	C	0.305	0.07	0.01	1.48e-15	0.0021	0.0271	74.07
BOLA1	Pietzner	10708	rs113809617	9	140100317	C	G	0.87	0.6	0.02	3.79e-196	0.0806	0.3261	938.8
BOLA1	Pietzner	10708	rs1354034	3	56849749	T	C	0.4	-0.11	0.01	1.93e-15	0.0054	0.3261	58.05
BOLA1	Pietzner	10708	rs1451641	1	149865880	A	G	0.92	-1.28	0.02	1e-200	0.24	0.3261	3381.64
BOLA2	Ferkingstad	35559	rs113889195	10	7749598	T	A	0.034	0.15	0.02	1.26e-12	0.0015	0.003	52.93
BOLA2	Ferkingstad	35559	rs12435340	14	106506039	A	G	0.29	0.06	0.01	3.39e-10	0.0015	0.003	52.76
BOLA2B_BOLA2	Pietzner	10708	rs10922098	1	196664651	T	C	0.61	0.16	0.01	2.09e-29	0.0116	0.0116	125.42
BOLA3	Pietzner	10708	rs1354034	3	56849749	T	C	0.4	-0.09	0.01	1.4e-12	0.0039	0.0207	41.79
BOLA3	Pietzner	10708	rs828889	2	74371995	A	G	0.42	-0.19	0.01	8.75e-50	0.0169	0.0207	183.55
BPGM	Ferkingstad	35559	rs3811444	1	248039451	T	C	0.342	0.07	0.01	3.09e-16	0.0022	0.0036	78.62
BPGM	Ferkingstad	35559	rs61751507	10	101829514	T	C	0.042	0.13	0.02	6.92e-11	0.0013	0.0036	47.98
BPHL	Pietzner	10708	rs3799219	6	3151103	A	G	0.95	-0.93	0.03	1e-200	0.0816	0.0816	951.69
BPI	Sun_1	3301	rs1780617	20	36974157	G	A	0.122	-0.64	0.04	1.1e-67	0.0877	0.0877	317.33
BPIFA1	Pietzner	10708	rs10922103	1	196671118	A	G	0.61	-0.23	0.01	8.18e-65	0.0258	0.0309	283.88
BPIFA1	Pietzner	10708	rs1619994	3	165461835	A	G	0.69	-0.11	0.02	5.59e-14	0.0051	0.0309	54.69
BPIFA2	Pietzner	10708	rs116998526	12	11083356	A	G	0.73	0.11	0.02	5.2e-14	0.0051	0.0876	55.13
BPIFA2	Pietzner	10708	rs13469	17	26676135	T	C	0.51	0.22	0.01	3.77e-60	0.0238	0.0876	260.48
BPIFA2	Pietzner	10708	rs34954997	19	45417638	C	CTTCG	0.76	0.17	0.02	1.46e-24	0.0101	0.0876	108.71
BPIFA2	Pietzner	10708	rs601338	19	49206674	A	G	0.49	0.31	0.01	1.26e-122	0.0487	0.0876	547.51
BPIFB1	Sun_2	35571	rs116843064	19	8429323	A	G	0.02	0.2	0.02	1.12e-16	0.0015	0.1187	53.94
BPIFB1	Sun_2	35571	rs12597477	16	78334871	G	A	0.196	-0.07	0.01	1.58e-16	0.0014	0.1187	48.9
BPIFB1	Sun_2	35571	rs147233090	15	44028047	T	C	0.024	-0.15	0.02	6.71e-12	0.001	0.1187	37.26
BPIFB1	Sun_2	35571	rs1619599	3	12504290	A	G	0.583	0.09	0.01	6.26e-34	0.0035	0.1187	125.41
BPIFB1	Sun_2	35571	rs17489268	8	19852045	A	T	0.262	0.08	0.01	5.34e-23	0.0024	0.1187	86.05
BPIFB1	Sun_2	35571	rs2424963	20	31694448	C	T	0.582	-0.42	0.01	0	0.0854	0.1187	3321.07
BPIFB1	Sun_2	35571	rs247617	16	56990716	A	C	0.324	0.11	0.01	1.25e-56	0.0054	0.1187	193.14
BPIFB1	Sun_2	35571	rs2721961	8	116657911	G	T	0.283	-0.06	0.01	3.86e-16	0.0013	0.1187	46.98
BPIFB1	Sun_2	35571	rs2980888	8	126507308	C	T	0.697	0.05	0.01	1.22e-14	0.0012	0.1187	43.83
BPIFB1	Sun_2	35571	rs34978289	6	2504622	CT	C	0.517	0.08	0.01	5.75e-31	0.0033	0.1187	116.93
BPIFB1	Sun_2	35571	rs4878009	9	89334811	A	G	0.41	-0.06	0.01	3.93e-15	0.0015	0.1187	52.13
BPIFB1	Sun_2	35571	rs681343	19	49206462	T	C	0.509	0.08	0.01	3.55e-33	0.0035	0.1187	125.89
BPIFB1	Sun_2	35571	rs7429705	3	72291224	T	C	0.704	0.06	0.01	6.08e-20	0.0017	0.1187	60.86
BPIFB1	Sun_2	35571	rs791361	5	173208633	C	A	0.774	0.07	0.01	6.41e-18	0.0017	0.1187	59.42
BPIFB1	Sun_2	35571	rs9389269	6	135427159	C	T	0.272	0.1	0.01	3.57e-35	0.0039	0.1187	138.44
BPNT1	Pietzner	10708	rs12045503	1	196672473	T	C	0.61	0.09	0.01	4.43e-12	0.0039	0.0039	41.42
BPNT2	Sun_1	3301	rs112433249	8	57876576	C	T	0.017	-1.56	0.09	4.1e-65	0.0813	0.0813	292.08
BPTF	Pietzner	10708	rs429358	19	45411941	T	C	0.85	0.28	0.02	5.76e-49	0.0201	0.0244	220
BPTF	Pietzner	10708	rs704	17	26694861	A	G	0.47	0.09	0.01	7.9e-12	0.0043	0.0244	46.33
BRAF	Pietzner	10708	rs1354034	3	56849749	T	C	0.4	-0.1	0.01	1.98e-16	0.0052	0.0052	55.87
BRD1	Sun_1	3301	rs4632248	19	54324995	T	G	0.214	0.47	0.03	2.9e-59	0.0743	0.0743	264.84
BRD2	Ferkingstad	35559	rs10922098	1	196664651	C	T	0.4	0.1	0.01	1.2e-34	0.0048	0.0048	171.51
BRD4	Ferkingstad	35559	rs10922098	1	196664651	C	T	0.4	0.07	0.01	4.68e-20	0.0024	0.0024	83.83
BRDT	Ferkingstad	35559	rs1329424	1	196646176	T	G	0.397	0.1	0.01	2.45e-36	0.0048	0.006	171.1
BRDT	Ferkingstad	35559	rs1355538	3	165505177	A	G	0.399	0.05	0.01	9.33e-10	0.0012	0.006	42.67
BRF1	Pietzner	10708	rs2232613	20	36997655	T	C	0.08	-0.34	0.03	5.12e-41	0.0168	0.0626	183.12
BRF1	Pietzner	10708	rs34813609	1	196668360	G	GT	0.61	-0.25	0.01	4.71e-74	0.0293	0.0626	322.74
BRF1	Pietzner	10708	rs35186399	19	860766	A	G	0.01	-0.52	0.07	8.5e-14	0.0053	0.0626	56.74
BRF1	Pietzner	10708	rs78119247	3	165499135	G	GAT	0.21	0.18	0.02	1.31e-28	0.0112	0.0626	121.63
BRICD5	Sun_1	3301	rs62143198	19	54320939	A	G	0.215	0.54	0.03	2.5e-75	0.0984	0.0984	360.17
BRK1	Sun_2	35571	rs11605246	11	198062	G	C	0.23	0.09	0.01	1.55e-25	0.0031	0.0308	111.64
BRK1	Sun_2	35571	rs1354034	3	56849749	C	T	0.604	0.14	0.01	6.87e-64	0.0087	0.0308	312.83
BRK1	Sun_2	35571	rs342293	7	106372219	G	C	0.46	-0.07	0.01	4.04e-26	0.0027	0.0308	97.02
BRK1	Sun_2	35571	rs6054	4	155489608	T	C	0.006	0.41	0.05	1.23e-16	0.002	0.0308	71.66
BRK1	Sun_2	35571	rs707236	16	83803160	A	T	0.346	-0.15	0.01	1.83e-79	0.0103	0.0308	370.81
BRK1	Sun_2	35571	rs7896518	10	65104500	G	A	0.424	0.07	0.01	2.26e-19	0.0025	0.0308	90.32
BRK1	Sun_2	35571	rs9897552	17	33974481	A	G	0.177	0.07	0.01	5.2e-12	0.0014	0.0308	49.34
BRPF1	Pietzner	10708	rs10922098	1	196664651	T	C	0.61	-0.25	0.01	3.81e-79	0.0307	0.0363	339.05
BRPF1	Pietzner	10708	rs704	17	26694861	A	G	0.47	-0.11	0.01	4.08e-15	0.0056	0.0363	60.27
BRSK2	Pietzner	10708	rs1354034	3	56849749	T	C	0.4	-0.13	0.01	1.38e-21	0.0076	0.0562	82.21
BRSK2	Pietzner	10708	rs17851415	19	55815159	A	C	0.04	0.28	0.04	7.62e-15	0.0059	0.0562	63.46
BRSK2	Pietzner	10708	rs7932863	11	1412848	A	G	0.27	0.33	0.01	1.08e-117	0.0427	0.0562	477.17
BSG	Sun_2	35571	rs1260326	2	27730940	C	T	0.609	0.06	0.01	3.5e-17	0.0017	0.0274	59.07
BSG	Sun_2	35571	rs2519093	9	136141870	T	C	0.185	-0.15	0.01	3.51e-59	0.0064	0.0274	229.63
BSG	Sun_2	35571	rs56101188	19	586745	C	T	0.09	0.24	0.01	2.41e-77	0.0096	0.0274	345.9
BSG	Sun_2	35571	rs61747728	1	179526214	T	C	0.038	0.18	0.02	9.8e-22	0.0024	0.0274	86.35
BSG	Sun_2	35571	rs700753	7	46753684	G	C	0.654	0.06	0.01	6.38e-14	0.0016	0.0274	58.08
BSG	Sun_2	35571	rs77924615	16	20392332	A	G	0.197	-0.07	0.01	5.02e-16	0.0017	0.0274	59.98
BSG	Sun_2	35571	rs78444298	1	184672098	A	G	0.02	0.21	0.03	9.1e-16	0.0017	0.0274	59.51
BSG	Sun_2	35571	rs933224	22	36766003	C	T	0.683	-0.05	0.01	8.03e-11	0.0012	0.0274	41.7
BSG	Sun_2	35571	rs9987289	8	9183358	G	A	0.908	-0.08	0.01	4.62e-12	0.0011	0.0274	40.95
BST1	Sun_1	3301	rs73224660	4	15714762	A	G	0.159	-1.4	0.02	1e-200	0.5242	0.5242	3634.27
BST2	Sun_2	35571	rs12373325	18	56087648	C	T	0.797	-0.06	0.01	1.15e-12	0.0013	0.0288	47.15
BST2	Sun_2	35571	rs17157266	11	62199817	C	T	0.18	-0.07	0.01	4.17e-14	0.0014	0.0288	48.55
BST2	Sun_2	35571	rs2111485	2	163110536	G	A	0.61	0.06	0.01	1.02e-17	0.0017	0.0288	61.02
BST2	Sun_2	35571	rs2269615	1	172415451	T	C	0.559	-0.05	0.01	3.69e-14	0.0014	0.0288	49.33
BST2	Sun_2	35571	rs35251378	19	10459969	A	G	0.293	-0.08	0.01	8.64e-26	0.0029	0.0288	104.28
BST2	Sun_2	35571	rs4835265	4	146821410	A	C	0.156	0.07	0.01	6.02e-13	0.0014	0.0288	48.67
BST2	Sun_2	35571	rs505922	9	136149229	C	T	0.317	0.11	0.01	2.37e-39	0.0048	0.0288	170.68
BST2	Sun_2	35571	rs57683598	1	941334	A	G	0.399	0.05	0.01	2.56e-12	0.0012	0.0288	41.02
BST2	Sun_2	35571	rs5992933	22	18457043	T	G	0.243	-0.06	0.01	6.38e-14	0.0013	0.0288	47.21
BST2	Sun_2	35571	rs6926219	6	122720806	A	G	0.546	-0.06	0.01	1.24e-15	0.0016	0.0288	55.39
BST2	Sun_2	35571	rs8101243	19	17488793	C	T	0.957	-0.35	0.02	7.03e-82	0.0099	0.0288	355.83
BTC	Sun_2	35571	rs1354034	3	56849749	C	T	0.604	0.05	0.01	1.1e-13	0.0013	0.0865	46.06
BTC	Sun_2	35571	rs28549760	4	75719517	C	A	0.132	-0.6	0.01	0	0.0821	0.0865	3181.56
BTC	Sun_2	35571	rs342296	7	106372903	A	G	0.457	-0.05	0.01	9.14e-13	0.0012	0.0865	44.19
BTC	Sun_2	35571	rs60822569	12	54717508	TTTCTC	T	0.553	0.06	0.01	2.93e-18	0.0018	0.0865	65.54
BTD	Pietzner	10708	rs10778142	12	102093698	A	C	0.74	0.11	0.02	8.73e-13	0.0047	0.2363	50.08
BTD	Pietzner	10708	rs13078881	3	15686693	C	G	0.04	-1.68	0.03	1e-200	0.2162	0.2363	2953.87
BTD	Pietzner	10708	rs149394327	17	64228995	C	G	0.03	0.52	0.04	1.46e-37	0.0154	0.2363	167.85
BTG2	Pietzner	10708	rs10922100	1	196665208	A	G	0.39	0.38	0.01	3.72e-175	0.0676	0.0785	776.5
BTG2	Pietzner	10708	rs71674639	3	165495142	A	AAAT	0.21	0.18	0.02	1.64e-27	0.0109	0.0785	117.65
BTK	Sun_1	3301	rs62143197	19	54320716	A	G	0.223	0.26	0.03	1.7e-17	0.0234	0.0234	79.14
BTLA	Pietzner	10708	rs1619994	3	165461835	A	G	0.69	-0.12	0.02	1.17e-16	0.0062	0.0307	66.36
BTLA	Pietzner	10708	rs76258507	1	196666044	T	C	0.39	0.23	0.01	2.05e-62	0.0245	0.0307	269.08
BTN2A1	Sun_2	35571	rs1151851	12	121340139	T	A	0.414	0.05	0.01	3.2e-13	0.0013	0.0123	44.95
BTN2A1	Sun_2	35571	rs143048713	3	46893173	GGT	G	0.1	0.08	0.01	1.48e-11	0.0012	0.0123	42.13
BTN2A1	Sun_2	35571	rs186021206	17	7069412	A	G	0.007	0.52	0.05	5.93e-27	0.0034	0.0123	122.74
BTN2A1	Sun_2	35571	rs2659005	17	79218714	T	C	0.441	0.06	0.01	8.21e-19	0.0019	0.0123	67.52
BTN2A1	Sun_2	35571	rs61747728	1	179526214	T	C	0.038	0.19	0.02	4.79e-26	0.0026	0.0123	94.13
BTN2A1	Sun_2	35571	rs77924615	16	20392332	A	G	0.197	-0.08	0.01	1.17e-17	0.0019	0.0123	66.77
BTN3A1	Ferkingstad	35559	rs1047286	19	6713262	A	G	0.241	-0.06	0.01	1e-09	0.0013	0.0123	46.85
BTN3A1	Ferkingstad	35559	rs10922098	1	196664651	C	T	0.4	0.14	0.01	5.62e-66	0.0094	0.0123	337.73
BTN3A1	Ferkingstad	35559	rs2686395	3	165485019	T	C	0.31	0.06	0.01	2.88e-12	0.0015	0.0123	54.85
BTN3A2	Sun_2	35571	rs3184504	12	111884608	C	T	0.518	-0.08	0.01	1.22e-38	0.003	0.0057	108.4
BTN3A2	Sun_2	35571	rs74439742	16	57059427	T	C	0.172	-0.1	0.01	1.46e-26	0.0026	0.0057	93.49
BTNL3	Ferkingstad	35559	rs10922098	1	196664651	C	T	0.4	0.13	0.01	4.79e-57	0.0081	0.0118	290.82
BTNL3	Ferkingstad	35559	rs6445035	3	165480100	A	G	0.19	0.11	0.01	4.57e-26	0.0037	0.0118	133.14
BTNL8	Pietzner	10708	rs1329424	1	196646176	T	G	0.39	-0.09	0.01	1.39e-12	0.0042	0.0335	45.2
BTNL8	Pietzner	10708	rs201210185	5	180376489	C	CG	0.89	-0.36	0.02	1.8e-60	0.0251	0.0335	275.58
BTNL8	Pietzner	10708	rs681343	19	49206462	T	C	0.49	-0.09	0.01	1.79e-12	0.0042	0.0335	45.48
BTNL9	Pietzner	10708	rs138692142	5	180349778	T	C	0.01	-0.62	0.07	5.43e-17	0.0076	0.0132	81.58
BTNL9	Pietzner	10708	rs8176751	9	136131022	T	C	0.09	0.19	0.02	1.58e-14	0.0057	0.0132	61.01
BUB1	Sun_1	3301	rs10418046	19	54327869	G	T	0.217	0.46	0.03	1.2e-57	0.0719	0.0719	255.6
C10orf105	Pietzner	10708	rs10922098	1	196664651	T	C	0.61	0.19	0.01	6.52e-46	0.0175	0.0175	191.13
C11orf68	Sun_1	3301	rs62143198	19	54320939	A	G	0.215	0.58	0.03	1.4e-88	0.1136	0.1136	422.59
C11orf73	Pietzner	10708	rs1354034	3	56849749	T	C	0.4	-0.1	0.01	9.5e-16	0.0052	0.0052	55.87
C11orf87	Pietzner	10708	rs33944729	1	196652124	T	TA	0.39	-0.16	0.01	9.29e-32	0.0125	0.0684	135.38
C11orf87	Pietzner	10708	rs78357146	17	64305051	A	G	0.97	-0.32	0.04	9.23e-15	0.0058	0.0684	62.98
C11orf87	Pietzner	10708	rs927826	10	20220846	T	G	0.71	0.22	0.02	2.36e-49	0.0198	0.0684	215.71
C11orf87	Pietzner	10708	rs9332661	1	169489203	A	G	0.94	0.52	0.03	3.99e-71	0.0303	0.0684	334.15
C11orf94	Pietzner	10708	rs4769824	13	30883339	T	C	0.44	-0.21	0.01	9.17e-60	0.0217	0.0217	237.84
C12orf10	Pietzner	10708	rs1354034	3	56849749	T	C	0.4	-0.18	0.01	1.33e-41	0.0149	0.0149	161.58
C14orf93	Pietzner	10708	rs34954997	19	45417638	C	CTTCG	0.76	0.17	0.02	4.38e-25	0.0105	0.069	114.07
C14orf93	Pietzner	10708	rs628745	1	57406927	T	C	0.67	-0.35	0.01	9.82e-137	0.0536	0.069	605.77
C14orf93	Pietzner	10708	rs7040705	9	139836362	A	G	0.52	-0.1	0.01	1.09e-12	0.0049	0.069	52.64
C16orf54	Pietzner	10708	rs10922098	1	196664651	T	C	0.61	0.11	0.01	2.52e-14	0.0053	0.0053	57.54
C17orf103	Pietzner	10708	rs10754199	1	196670839	A	G	0.39	-0.15	0.02	7.02e-26	0.011	0.011	119
C17orf67	Pietzner	10708	rs34813609	1	196668360	G	GT	0.61	0.1	0.01	6.43e-13	0.0044	0.0044	47.15
C17orf78	Sun_1	3301	rs12371	1	180163390	G	A	0.089	0.39	0.04	7.1e-19	0.0247	0.0247	83.42
C17orf89	Pietzner	10708	rs201263987	1	196671666	A	AAAAC	0.61	0.11	0.01	5.03e-17	0.0057	0.0057	60.86
C18orf32	Pietzner	10708	rs12067507	1	57422511	T	C	0.05	0.26	0.03	1.88e-17	0.0065	0.0065	69.74
C19orf12	Sun_2	35571	rs142552223	3	172234017	A	G	0.038	-0.14	0.02	3.65e-12	0.0014	0.0114	49.68
C19orf12	Sun_2	35571	rs16919942	11	93840415	T	C	0.106	-0.09	0.01	4.17e-13	0.0014	0.0114	51.1
C19orf12	Sun_2	35571	rs28929474	14	94844947	T	C	0.021	0.2	0.03	2.63e-14	0.0016	0.0114	56.36
C19orf12	Sun_2	35571	rs705379	7	94953895	A	G	0.477	0.09	0.01	1.52e-27	0.0038	0.0114	134.83
C19orf12	Sun_2	35571	rs738409	22	44324727	G	C	0.217	0.1	0.01	4.38e-27	0.0032	0.0114	114.05
C19orf18	Pietzner	10708	rs33944729	1	196652124	T	TA	0.39	-0.12	0.01	4.38e-17	0.0064	0.0108	68.99
C19orf18	Pietzner	10708	rs893522	3	165560618	A	C	0.91	0.16	0.02	4.09e-12	0.0044	0.0108	46.8
C19orf26	Pietzner	10708	rs9911603	17	64131902	T	C	0.05	-0.21	0.03	7.74e-13	0.0044	0.0044	46.78
C19orf80	Ferkingstad	35559	rs10922098	1	196664651	C	T	0.4	0.06	0.01	2.51e-16	0.0017	0.0017	61.55
C1D	Pietzner	10708	rs4658046	1	196670757	T	C	0.61	-0.11	0.01	4.2e-16	0.006	0.02	64.28
C1D	Pietzner	10708	rs704	17	26694861	A	G	0.47	-0.17	0.01	1.69e-35	0.0141	0.02	152.69
C1GALT1C1	Pietzner	10708	rs149092047	9	136139907	G	GAAACTGCC	0.27	0.6	0.01	1e-200	0.1405	0.1639	1750.03
C1GALT1C1	Pietzner	10708	rs9639031	7	7273155	T	C	0.56	-0.22	0.01	1.13e-59	0.0234	0.1639	256.75
C1orf115	Pietzner	10708	rs10922100	1	196665208	A	G	0.39	0.18	0.01	1.89e-38	0.0152	0.0152	165.74
C1orf162	Ferkingstad	35559	rs1047286	19	6713262	A	G	0.241	-0.16	0.01	6.92e-59	0.0094	0.0374	335.87
C1orf162	Ferkingstad	35559	rs10922098	1	196664651	C	T	0.4	0.17	0.01	4.07e-90	0.0139	0.0374	500.23
C1orf162	Ferkingstad	35559	rs1260326	2	27730940	T	C	0.341	0.07	0.01	1.91e-16	0.0022	0.0374	78.51
C1orf162	Ferkingstad	35559	rs704	17	26694861	G	A	0.492	0.07	0.01	1.55e-17	0.0024	0.0374	87.31
C1orf162	Ferkingstad	35559	rs72840032	10	101889964	T	C	0.041	-0.32	0.02	2.75e-56	0.0081	0.0374	291.36
C1orf162	Ferkingstad	35559	rs8192297	15	90344352	C	T	0.098	-0.09	0.01	1.1e-10	0.0014	0.0374	50.85
C1orf185	Pietzner	10708	rs572515	1	196646261	A	G	0.39	-0.13	0.01	8.28e-19	0.0077	0.0077	82.8
C1orf186	Ferkingstad	35559	rs10922098	1	196664651	C	T	0.4	0.11	0.01	5.37e-46	0.0058	0.0058	207.74
C1orf198	Pietzner	10708	rs61826310	1	231002496	T	C	0.17	0.21	0.02	1.59e-33	0.0123	0.0123	133.62
C1orf210	Pietzner	10708	rs1354034	3	56849749	T	C	0.4	-0.11	0.01	1.24e-15	0.0059	0.0059	63.69
C1orf226	Ferkingstad	35559	rs1687391	9	117090006	T	C	0.098	0.17	0.01	5.62e-36	0.0051	0.0063	181.94
C1orf226	Ferkingstad	35559	rs211836	20	38478276	T	G	0.468	0.05	0.01	7.59e-10	0.0012	0.0063	44.32
C1orf63	Pietzner	10708	rs141748118	3	165707526	T	TATATAC	0.28	-0.11	0.02	1.11e-13	0.0051	0.0109	54.42
C1orf63	Pietzner	10708	rs201263987	1	196671666	A	AAAAC	0.61	0.11	0.01	6.7e-16	0.0059	0.0109	63.13
C1QA	Sun_2	35571	rs117981338	17	71088843	T	C	0.014	0.4	0.03	5.63e-40	0.0045	0.0934	159.84
C1QA	Sun_2	35571	rs12058824	1	22963050	A	G	0.083	-0.63	0.01	0	0.0611	0.0934	2315.48
C1QA	Sun_2	35571	rs1727	10	91066769	A	C	0.725	-0.11	0.01	5.09e-43	0.0048	0.0934	172.49
C1QA	Sun_2	35571	rs188468174	1	25291697	T	C	0.014	0.21	0.03	1.25e-11	0.0012	0.0934	43.97
C1QA	Sun_2	35571	rs2665399	17	57866422	C	A	0.842	-0.09	0.01	2.26e-19	0.0022	0.0934	76.98
C1QA	Sun_2	35571	rs2765501	1	157804648	A	G	0.401	0.07	0.01	6.38e-23	0.0023	0.0934	81.56
C1QA	Sun_2	35571	rs28659908	19	35693120	C	T	0.405	0.07	0.01	1.61e-20	0.002	0.0934	72.56
C1QA	Sun_2	35571	rs4766578	12	111904371	A	T	0.505	-0.06	0.01	3.5e-17	0.0017	0.0934	62.01
C1QA	Sun_2	35571	rs546388	5	172328133	T	C	0.454	-0.07	0.01	6.38e-23	0.0024	0.0934	84.17
C1QA	Sun_2	35571	rs55841020	18	45821172	A	T	0.174	-0.08	0.01	3.05e-17	0.0017	0.0934	59.15
C1QA	Sun_2	35571	rs6532770	4	99783669	A	C	0.244	0.15	0.01	1.94e-78	0.0083	0.0934	297.56
C1QA	Sun_2	35571	rs7139746	13	49784367	A	G	0.677	0.05	0.01	1.1e-13	0.0012	0.0934	42.14
C1QA_C1QB_C1QC	Suhre	1000	rs12146727	12	7170336	A	G	0.13	-0.51	0.06	2e-15	0.0586	0.0586	62.13
C1QBP	Pietzner	10708	rs1042303	6	24437458	T	C	0.55	0.1	0.01	3e-13	0.0046	0.0196	49.06
C1QBP	Pietzner	10708	rs1126605	12	7242204	T	C	0.09	0.19	0.02	3.85e-16	0.0061	0.0196	65.72
C1QBP	Pietzner	10708	rs78119247	3	165499135	G	GAT	0.21	0.16	0.02	2.74e-24	0.0089	0.0196	96.4
C1QC	Sun_1	3301	rs4934470	10	91067438	C	T	0.73	0.21	0.03	1.9e-14	0.0174	0.1112	58.37
C1QC	Sun_1	3301	rs78865058	1	22944209	A	G	0.042	1.08	0.06	4.3e-71	0.0939	0.1112	341.73
C1QL1	Ferkingstad	35559	rs10922098	1	196664651	C	T	0.4	0.09	0.01	1.74e-26	0.0039	0.0149	138.8
C1QL1	Ferkingstad	35559	rs4266889	1	207305670	A	G	0.322	-0.15	0.01	2.14e-66	0.0098	0.0149	353.02
C1QL1	Ferkingstad	35559	rs4336251	4	121727876	C	T	0.434	0.05	0.01	1.32e-10	0.0012	0.0149	43.72
C1QL2	Pietzner	10708	rs17713088	3	165488604	T	G	0.21	0.19	0.02	6.96e-30	0.0115	0.0659	124.32
C1QL2	Pietzner	10708	rs34813609	1	196668360	G	GT	0.61	-0.29	0.01	2.92e-104	0.0403	0.0659	449.47
C1QL2	Pietzner	10708	rs35267984	19	886743	T	C	0.01	-0.49	0.07	2.15e-12	0.0048	0.0659	51.56
C1QL2	Pietzner	10708	rs704	17	26694861	A	G	0.47	0.14	0.01	2.2e-24	0.0094	0.0659	101.05
C1QL4	Ferkingstad	35559	rs1355538	3	165505177	A	G	0.399	0.05	0.01	3.72e-10	0.0012	0.0012	42.67
C1QTNF1	Pietzner	10708	rs12740374	1	109817590	T	G	0.22	-0.73	0.02	1e-200	0.1804	0.2465	2356.38
C1QTNF1	Pietzner	10708	rs184458383	16	75249552	T	C	0.08	-0.23	0.03	5.83e-19	0.0077	0.2465	82.55
C1QTNF1	Pietzner	10708	rs28929474	14	94844947	T	C	0.02	-0.4	0.05	5.18e-17	0.0063	0.2465	67.57
C1QTNF1	Pietzner	10708	rs34593439	15	79234957	A	G	0.1	0.16	0.02	1.99e-12	0.0046	0.2465	49.56
C1QTNF1	Pietzner	10708	rs4747200	10	73574405	A	G	0.71	0.24	0.02	2.13e-58	0.0229	0.2465	251.31
C1QTNF1	Pietzner	10708	rs5848	17	42430244	T	C	0.28	-0.25	0.02	2.93e-59	0.0246	0.2465	270
C1QTNF3	Pietzner	10708	rs28929474	14	94844947	T	C	0.02	0.35	0.05	1.42e-14	0.0047	0.0229	50.48
C1QTNF3	Pietzner	10708	rs840390	5	34018623	A	G	0.13	-0.28	0.02	2.44e-51	0.0182	0.0229	198.95
C1QTNF5	Sun_1	3301	rs11955347	5	131567924	A	G	0.472	-0.25	0.02	9.1e-24	0.0312	0.0737	106.07
C1QTNF5	Sun_1	3301	rs2248863	11	119207341	A	G	0.142	0.33	0.03	3.5e-21	0.0265	0.0737	89.93
C1QTNF5	Sun_1	3301	rs61932023	12	99025406	C	A	0.332	-0.19	0.03	3.9e-13	0.016	0.0737	53.68
C1QTNF9	Pietzner	10708	rs704	17	26694861	A	G	0.47	-0.21	0.01	2.15e-54	0.0222	0.0982	242.85
C1QTNF9	Pietzner	10708	rs9511206	13	24932444	T	G	0.68	0.42	0.01	3.67e-192	0.076	0.0982	881.08
C1R	Suhre	1000	rs12146727	12	7170336	A	G	0.13	-0.78	0.06	3.4e-35	0.1376	0.1376	159.26
C1RL	Pietzner	10708	rs191448232	12	7254686	C	G	0.01	-2.23	0.06	1e-200	0.0986	0.1176	1171.61
C1RL	Pietzner	10708	rs76525968	11	57371192	T	G	0.27	-0.12	0.02	8.33e-15	0.0052	0.1176	56.11
C1RL	Pietzner	10708	rs8178824	17	64224775	T	C	0.03	0.49	0.04	7.08e-35	0.0137	0.1176	149.22
C1S	Pietzner	10708	rs12146727	12	7170336	A	G	0.13	-1.11	0.02	1e-200	0.2772	0.2772	4105.77
C2	Sun_2	35571	rs1260326	2	27730940	C	T	0.609	-0.07	0.01	1.05e-21	0.0021	0.0071	76.23
C2	Sun_2	35571	rs56278466	10	17875857	G	T	0.661	0.11	0.01	7.34e-51	0.0049	0.0071	176.64
C20orf173	Pietzner	10708	rs34813609	1	196668360	G	GT	0.61	-0.32	0.01	2.77e-122	0.0484	0.1238	544.74
C20orf173	Pietzner	10708	rs35186399	19	860766	A	G	0.01	-0.51	0.07	1.87e-13	0.0052	0.1238	56.08
C20orf173	Pietzner	10708	rs704	17	26694861	A	G	0.47	0.33	0.01	2.56e-137	0.0546	0.1238	618.11
C20orf173	Pietzner	10708	rs78119247	3	165499135	G	GAT	0.21	0.22	0.02	6.88e-39	0.0156	0.1238	169.93
C21orf33	Ferkingstad	35559	rs10922098	1	196664651	C	T	0.4	0.18	0.01	1e-114	0.0156	0.0156	561.77
C21orf33_GATD3B	Pietzner	10708	rs34813609	1	196668360	G	GT	0.61	-0.28	0.01	2.81e-92	0.0365	0.0448	405.66
C21orf33_GATD3B	Pietzner	10708	rs71674639	3	165495142	A	AAAT	0.21	0.16	0.02	2.7e-21	0.0083	0.0448	89.42
C22orf15	Pietzner	10708	rs528298	1	196660995	A	T	0.39	-0.14	0.01	1.56e-23	0.0091	0.0091	97.9
C2CD2L	Sun_2	35571	rs142201367	4	187156504	TTTTCTAACTTCATCACC	T	0.495	0.05	0.01	1.48e-11	0.0015	0.0029	51.93
C2CD2L	Sun_2	35571	rs640603	11	118964330	A	G	0.352	-0.06	0.01	1.04e-12	0.0015	0.0029	52.8
C2orf40	Pietzner	10708	rs34813609	1	196668360	G	GT	0.61	-0.31	0.01	1.83e-116	0.0451	0.0504	506.07
C2orf40	Pietzner	10708	rs35267984	19	886743	T	C	0.01	-0.52	0.07	1.87e-13	0.0053	0.0504	56.96
C2orf66	Pietzner	10708	rs704	17	26694861	A	G	0.47	-0.5	0.01	1e-200	0.1226	0.1226	1495.48
C3	Pietzner	10708	rs11569415	19	6716279	A	G	0.21	0.24	0.02	5.41e-46	0.0186	0.0684	203.32
C3	Pietzner	10708	rs1410996	1	196696933	A	G	0.41	-0.2	0.01	4.18e-49	0.0186	0.0684	202.75
C3	Pietzner	10708	rs2230199	19	6718387	C	G	0.21	-0.13	0.02	8.53e-17	0.006	0.0684	64.17
C3	Pietzner	10708	rs34813609	1	196668360	G	GT	0.61	-0.23	0.01	1.21e-73	0.0252	0.0684	276.43
C3orf18	Pietzner	10708	rs34813609	1	196668360	G	GT	0.61	-0.37	0.01	3.25e-168	0.0655	0.0894	750.27
C3orf18	Pietzner	10708	rs35267984	19	886743	T	C	0.01	-0.6	0.07	3.78e-17	0.0071	0.0894	76.6
C3orf18	Pietzner	10708	rs71674639	3	165495142	A	AAAT	0.21	0.23	0.02	6.45e-42	0.0168	0.0894	182.91
C4A_C4B	Pietzner	10708	rs12146727	12	7170336	A	G	0.13	-0.31	0.02	1.91e-54	0.0216	0.0303	236.33
C4A_C4B	Pietzner	10708	rs12433460	14	106262680	A	C	0.26	-0.15	0.02	2.23e-16	0.0087	0.0303	93.5
C4BPA	Pietzner	10708	rs34101855	1	207281706	A	AG	0.87	-0.52	0.02	1.25e-151	0.0602	0.0602	686.11
C4BPB	Sun_2	35571	rs11621792	14	24871926	T	C	0.453	-0.05	0.01	2.56e-12	0.0012	0.0615	42.37
C4BPB	Sun_2	35571	rs139130389	11	71850156	CTA	C	0.073	-0.16	0.01	5.47e-34	0.0034	0.0615	120.13
C4BPB	Sun_2	35571	rs2316653	3	90442925	G	A	0.499	-0.06	0.01	1.17e-16	0.0017	0.0615	59.93
C4BPB	Sun_2	35571	rs28507491	4	77197651	A	G	0.377	-0.05	0.01	3.2e-13	0.0012	0.0615	43.51
C4BPB	Sun_2	35571	rs28929474	14	94844947	T	C	0.021	0.37	0.02	3.11e-52	0.0054	0.0615	192.25
C4BPB	Sun_2	35571	rs4418728	10	94839724	T	G	0.451	-0.05	0.01	7.03e-12	0.0011	0.0615	40.63
C4BPB	Sun_2	35571	rs687339	3	135932359	T	C	0.771	-0.06	0.01	2.44e-14	0.0013	0.0615	46.75
C4BPB	Sun_2	35571	rs805435	2	54064783	C	A	0.185	0.06	0.01	1.22e-11	0.0011	0.0615	39.97
C4BPB	Sun_2	35571	rs8178824	17	64224775	T	C	0.03	0.81	0.02	0	0.038	0.0615	1403.77
C4BPB	Sun_2	35571	rs9302635	16	72144174	C	T	0.182	-0.14	0.01	7.34e-51	0.0054	0.0615	194.32
C4BPB	Sun_2	35571	rs9822589	3	93931141	A	G	0.468	0.06	0.01	1.17e-16	0.0017	0.0615	59.68
C4orf32	Pietzner	10708	rs10922098	1	196664651	T	C	0.61	-0.25	0.01	5.13e-81	0.0302	0.04	333.56
C4orf32	Pietzner	10708	rs17713196	3	165489724	T	C	0.21	0.17	0.02	2.55e-26	0.0098	0.04	106.13
C5	Pietzner	10708	rs146217891	17	45572817	T	TTTG	0.47	0.1	0.01	1.85e-13	0.0049	0.0618	52.53
C5	Pietzner	10708	rs17220750	9	123787999	A	G	0.1	0.26	0.02	7.81e-32	0.0121	0.0618	130.85
C5	Pietzner	10708	rs1801689	17	64210580	A	C	0.97	-0.5	0.04	1.32e-37	0.0148	0.0618	160.65
C5	Pietzner	10708	rs41309886	9	123767261	T	TA	0.22	-0.3	0.02	1.35e-74	0.0301	0.0618	331.91
C5_C6	Pietzner	10708	rs41309886	9	123767261	T	TA	0.22	-0.29	0.02	8.7e-71	0.0287	0.0287	315.94
C5orf38	Ferkingstad	35559	rs10096633	8	19830921	T	C	0.1	-0.11	0.01	6.17e-15	0.0022	0.0537	77.54
C5orf38	Ferkingstad	35559	rs1707652	3	165478799	T	C	0.31	0.1	0.01	1.45e-27	0.0043	0.0537	152.82
C5orf38	Ferkingstad	35559	rs2043085	15	58680954	T	C	0.412	0.06	0.01	7.24e-14	0.0017	0.0537	62.12
C5orf38	Ferkingstad	35559	rs2678379	2	21226560	A	G	0.233	-0.06	0.01	1.74e-09	0.0013	0.0537	45.84
C5orf38	Ferkingstad	35559	rs28601761	8	126500031	G	C	0.43	-0.06	0.01	1.1e-10	0.0018	0.0537	62.85
C5orf38	Ferkingstad	35559	rs7412	19	45412079	T	C	0.059	-0.55	0.02	1e-200	0.0338	0.0537	1243.96
C5orf38	Ferkingstad	35559	rs964184	11	116648917	G	C	0.123	0.2	0.01	3.63e-52	0.0086	0.0537	309.95
C5orf46	Ferkingstad	35559	rs35340377	1	248038210	A	G	0.251	-0.06	0.01	8.71e-11	0.0014	0.0098	48.18
C5orf46	Ferkingstad	35559	rs4541868	8	106590705	A	C	0.219	-0.09	0.01	2.69e-18	0.0028	0.0098	98.83
C5orf46	Ferkingstad	35559	rs4980320	11	198986	C	T	0.47	0.05	0.01	7.41e-10	0.0012	0.0098	44.34
C5orf46	Ferkingstad	35559	rs6445035	3	165480100	A	G	0.19	0.12	0.01	6.61e-31	0.0044	0.0098	158.56
C5orf63	Pietzner	10708	rs4658046	1	196670757	T	C	0.61	-0.21	0.01	4.49e-52	0.0202	0.0256	220.62
C5orf63	Pietzner	10708	rs704	17	26694861	A	G	0.47	-0.1	0.01	1.26e-14	0.0054	0.0256	58
C6	Pietzner	10708	rs10801557	1	196669581	T	C	0.61	-0.17	0.01	8.56e-40	0.0139	0.0607	151.05
C6	Pietzner	10708	rs181908440	5	41210195	A	T	0.01	-1.54	0.06	3.7e-149	0.0468	0.0607	526.06
C6orf89	Sun_1	3301	rs919791	19	15576817	A	G	0.214	-0.27	0.03	6.3e-19	0.0245	0.0245	82.94
C7	Pietzner	10708	rs74480769	5	40972211	A	G	0.97	1.21	0.04	1e-200	0.0849	0.0849	993.64
C7orf73	Pietzner	10708	rs4658046	1	196670757	T	C	0.61	0.12	0.01	5.12e-17	0.0064	0.0064	68.99
C8A_C8B_C8G	Pietzner	10708	rs12067507	1	57422511	T	C	0.05	0.59	0.03	5.46e-90	0.0328	0.1043	363.59
C8A_C8B_C8G	Pietzner	10708	rs17713196	3	165489724	T	C	0.21	0.16	0.02	2.34e-22	0.0082	0.1043	88.28
C8A_C8B_C8G	Pietzner	10708	rs34813609	1	196668360	G	GT	0.61	-0.34	0.01	3.07e-153	0.0563	0.1043	638.76
C8A_C8B_C8G	Pietzner	10708	rs35267984	19	886743	T	C	0.01	-0.59	0.07	4.58e-18	0.0069	0.1043	74.81
C8G	Ferkingstad	35559	rs3753395	1	196686652	T	A	0.387	0.07	0.01	1.23e-17	0.0023	0.1607	82.83
C8G	Ferkingstad	35559	rs713452	1	57386275	C	T	0.298	0.36	0.01	1e-200	0.0543	0.1607	2040.23
C8G	Ferkingstad	35559	rs7862602	9	139840471	G	T	0.437	0.46	0.01	1e-200	0.1041	0.1607	4131.3
C8orf33	Sun_1	3301	rs1926447	13	46629944	G	A	0.711	0.22	0.03	3.3e-16	0.0199	0.0199	66.95
C9	Pietzner	10708	rs696766	5	39356126	A	G	0.06	0.3	0.03	1.04e-25	0.0099	0.0099	106.86
CA1	Ferkingstad	35559	rs117634905	8	86541976	G	A	0.008	-1.09	0.05	1.02e-126	0.0186	0.0237	674.77
CA1	Ferkingstad	35559	rs3811444	1	248039451	T	C	0.342	0.09	0.01	3.72e-24	0.0036	0.0237	130.16
CA1	Ferkingstad	35559	rs4895441	6	135426573	G	A	0.279	-0.06	0.01	6.61e-13	0.0014	0.0237	51.56
CA10	Sun_1	3301	rs117399000	17	50213731	A	G	0.037	-0.59	0.07	3e-19	0.0248	0.0727	83.92
CA10	Sun_1	3301	rs12740374	1	109817590	T	G	0.223	-0.3	0.03	2.1e-23	0.0312	0.0727	106.2
CA10	Sun_1	3301	rs74480769	5	40972211	G	A	0.032	-0.52	0.07	1.7e-12	0.0168	0.0727	56.21
CA11	Sun_2	35571	rs646776	1	109818530	T	C	0.778	0.19	0.01	6.88e-96	0.0121	0.0136	434.91
CA11	Sun_2	35571	rs727415	10	73582752	A	T	0.293	-0.06	0.01	6.38e-14	0.0015	0.0136	53.17
CA12	Sun_2	35571	rs1260326	2	27730940	C	T	0.608	0.07	0.01	8.17e-25	0.0025	0.0531	88.1
CA12	Sun_2	35571	rs12902855	15	53975914	A	G	0.483	0.06	0.01	2.93e-18	0.0019	0.0531	66.23
CA12	Sun_2	35571	rs12916532	15	63674171	C	T	0.275	-0.29	0.01	1.14e-293	0.0342	0.0531	1259.88
CA12	Sun_2	35571	rs13107325	4	103188709	T	C	0.075	0.13	0.01	4.16e-21	0.0024	0.0531	86.31
CA12	Sun_2	35571	rs186021206	17	7069412	A	G	0.006	0.64	0.05	1.64e-37	0.0051	0.0531	183.35
CA12	Sun_2	35571	rs61747728	1	179526214	T	C	0.038	0.18	0.02	1.98e-20	0.0023	0.0531	80.53
CA12	Sun_2	35571	rs708686	19	5840619	T	C	0.267	0.11	0.01	5.09e-43	0.0047	0.0531	169.39
CA13	Suhre	1000	rs17741049	8	86198253	T	C	0.07	-0.74	0.08	7.9e-20	0.0721	0.0721	77.51
CA14	Sun_2	35571	rs1122967	1	150258838	G	C	0.51	0.17	0.01	2.16e-136	0.0151	0.0219	546.48
CA14	Sun_2	35571	rs2954021	8	126482077	G	A	0.504	0.07	0.01	1.84e-25	0.0027	0.0219	95.02
CA14	Sun_2	35571	rs35746821	12	122360589	CA	C	0.534	0.06	0.01	3.5e-17	0.0017	0.0219	61.73
CA14	Sun_2	35571	rs61431557	6	34717578	T	C	0.137	-0.07	0.01	5.2e-12	0.0011	0.0219	40.04
CA14	Sun_2	35571	rs8096658	18	77156537	G	C	0.489	0.05	0.01	2.56e-12	0.0012	0.0219	42.73
CA2	Pietzner	10708	rs114115200	3	165478240	T	G	0.19	-0.13	0.02	4.41e-13	0.005	0.0168	54.26
CA2	Pietzner	10708	rs33944729	1	196652124	T	TA	0.39	-0.16	0.01	6.46e-30	0.0117	0.0168	127.05
CA3	Sun_2	35571	rs1047891	2	211540507	A	C	0.313	0.09	0.01	5.93e-27	0.0032	0.0293	113.52
CA3	Sun_2	35571	rs11085824	19	13001547	G	A	0.379	-0.06	0.01	8.21e-19	0.0018	0.0293	64.48
CA3	Sun_2	35571	rs11759553	6	135422296	T	A	0.272	-0.11	0.01	4.48e-46	0.0051	0.0293	184.06
CA3	Sun_2	35571	rs1867146	15	75354971	G	C	0.182	-0.09	0.01	1.52e-23	0.0024	0.0293	86.14
CA3	Sun_2	35571	rs2072696	8	86351051	C	G	0.243	-0.18	0.01	4.5e-106	0.0113	0.0293	405.09
CA3	Sun_2	35571	rs3811444	1	248039451	T	C	0.332	0.11	0.01	1.25e-56	0.0055	0.0293	195.57
CA4	Sun_2	35571	rs10906857	10	15239498	G	A	0.414	0.05	0.01	3.2e-13	0.0013	0.0724	44.93
CA4	Sun_2	35571	rs115007843	4	83575212	C	A	0.176	-0.07	0.01	1.25e-12	0.0015	0.0724	52.18
CA4	Sun_2	35571	rs117154637	17	58234154	T	A	0.035	-0.82	0.02	0	0.0461	0.0724	1719.65
CA4	Sun_2	35571	rs4760	19	44153100	G	A	0.156	-0.17	0.01	1.31e-62	0.0074	0.0724	263.7
CA4	Sun_2	35571	rs582118	9	136145471	G	A	0.318	0.16	0.01	3.55e-91	0.0114	0.0724	409.49
CA4	Sun_2	35571	rs61729512	12	7637769	A	G	0.118	0.08	0.01	2.23e-14	0.0015	0.0724	52.39
CA4	Sun_2	35571	rs78058190	2	219699999	A	G	0.051	-0.19	0.02	4.98e-25	0.0033	0.0724	119.51
CA5A	Sun_2	35571	rs10883451	10	101924418	C	T	0.502	-0.05	0.01	1.77e-14	0.0011	0.2086	37.67
CA5A	Sun_2	35571	rs4835265	4	146821410	A	C	0.156	0.07	0.01	3.05e-15	0.0013	0.2086	47.23
CA5A	Sun_2	35571	rs4979373	9	117144504	T	C	0.491	-0.05	0.01	3.17e-16	0.0012	0.2086	42.74
CA5A	Sun_2	35571	rs55870502	16	87927222	C	T	0.193	0.81	0.01	0	0.2041	0.2086	9122.03
CA5A	Sun_2	35571	rs738409	22	44324727	G	C	0.217	0.05	0.01	8.03e-11	0.0009	0.2086	32.72
CA5B	Pietzner	10708	rs1009610	22	50638953	A	G	0.45	-0.18	0.01	5.78e-41	0.0153	0.0297	166.71
CA5B	Pietzner	10708	rs1061170	1	196659237	T	C	0.61	-0.15	0.01	1.66e-27	0.01	0.0297	108.18
CA5B	Pietzner	10708	rs112657244	17	48619290	A	G	0.12	-0.14	0.02	2.75e-12	0.0043	0.0297	46.44
CA6	Sun_2	35571	rs1523135	17	47183320	G	C	0.716	0.05	0.01	1.1e-13	0.0011	0.2429	39.13
CA6	Sun_2	35571	rs290371	15	95761108	A	G	0.355	-0.07	0.01	2.63e-32	0.0023	0.2429	82.32
CA6	Sun_2	35571	rs351388	1	212422580	G	C	0.592	-0.05	0.01	9.14e-13	0.0012	0.2429	43.02
CA6	Sun_2	35571	rs3765963	1	9034598	G	A	0.412	0.68	0.01	0	0.2253	0.2429	10345.8
CA6	Sun_2	35571	rs4256938	11	94323577	A	G	0.095	-0.12	0.01	3.11e-34	0.0026	0.2429	91.09
CA6	Sun_2	35571	rs56156922	16	56987369	C	T	0.325	0.06	0.01	2.1e-21	0.0014	0.2429	50.78
CA6	Sun_2	35571	rs601338	19	49206674	A	G	0.509	0.07	0.01	2.39e-27	0.0021	0.2429	75.27
CA6	Sun_2	35571	rs6752452	2	226802354	G	T	0.152	-0.07	0.01	9.74e-14	0.0012	0.2429	41.12
CA6	Sun_2	35571	rs7250028	19	13953120	G	T	0.236	0.06	0.01	3.5e-17	0.0013	0.2429	44.76
CA6	Sun_2	35571	rs836143	11	34535585	C	G	0.673	-0.05	0.01	2.26e-19	0.0013	0.2429	45.75
CA6	Sun_2	35571	rs891499	2	10114230	C	G	0.328	0.07	0.01	2.39e-27	0.0019	0.2429	66.32
CA6	Sun_2	35571	rs946527	1	46485970	C	T	0.708	-0.06	0.01	1.04e-12	0.0013	0.2429	47.88
CA7	Ferkingstad	35559	rs6542680	2	3640142	C	T	0.184	0.07	0.01	6.46e-12	0.0015	0.0015	52.31
CA8	Ferkingstad	35559	rs35552143	8	61188688	A	G	0.411	0.42	0.01	1e-200	0.0854	0.0854	3320.87
CA9	Pietzner	10708	rs1329424	1	196646176	T	G	0.39	-0.12	0.01	6.01e-17	0.0064	0.0174	68.99
CA9	Pietzner	10708	rs13402561	2	3639921	C	G	0.19	0.19	0.02	9.78e-26	0.011	0.0174	119.02
CABLES2	Pietzner	10708	rs11082304	18	20720973	T	G	0.51	-0.29	0.01	6.68e-107	0.0426	0.0467	476.54
CABLES2	Pietzner	10708	rs2236201	20	60985627	T	C	0.54	-0.09	0.01	3.05e-12	0.0041	0.0467	44.23
CABP7	Pietzner	10708	rs201263987	1	196671666	A	AAAAC	0.61	-0.16	0.01	4.83e-33	0.0126	0.0231	137.07
CABP7	Pietzner	10708	rs704	17	26694861	A	G	0.47	0.15	0.01	2.16e-27	0.0105	0.0231	113.33
CACNA2D3	Pietzner	10708	rs1063412	1	172410967	A	G	0.56	-0.2	0.01	9.39e-53	0.0197	0.0416	215.28
CACNA2D3	Pietzner	10708	rs10754199	1	196670839	A	G	0.39	-0.1	0.01	4.54e-13	0.005	0.0416	53.26
CACNA2D3	Pietzner	10708	rs9878608	3	54157059	C	G	0.6	-0.19	0.01	7.34e-45	0.017	0.0416	184.76
CACNB4	Pietzner	10708	rs1354034	3	56849749	T	C	0.4	-0.19	0.01	9.57e-48	0.0168	0.0274	182.77
CACNB4	Pietzner	10708	rs7975385	12	49190992	T	C	0.78	-0.18	0.02	1.28e-30	0.0106	0.0274	115.04
CACYBP	Sun_1	3301	rs62143198	19	54320939	A	G	0.215	0.57	0.03	9.8e-87	0.1097	0.1097	406.37
CADM1	Ferkingstad	35559	rs11215406	11	115065082	C	T	0.316	0.15	0.01	1.15e-68	0.0097	0.0146	349.42
CADM1	Ferkingstad	35559	rs2659005	17	79218714	T	C	0.446	0.05	0.01	1.17e-09	0.0012	0.0146	43.98
CADM1	Ferkingstad	35559	rs4149083	12	21380630	T	A	0.175	-0.07	0.01	7.76e-11	0.0014	0.0146	50.43
CADM1	Ferkingstad	35559	rs72704449	1	179473273	C	T	0.046	0.16	0.02	1.45e-17	0.0022	0.0146	79.74
CADM2	Pietzner	10708	rs34813609	1	196668360	G	GT	0.61	0.09	0.01	3.16e-13	0.0041	0.0041	44.24
CADM3	Pietzner	10708	rs6554401	4	57825336	C	G	0.81	-0.12	0.02	7.1e-14	0.0047	0.0047	50.09
CALB1	Sun_1	3301	rs9567617	13	46651108	G	C	0.324	0.55	0.02	4.9e-109	0.1325	0.1325	503.92
CALCA	Sun_2	35571	rs10766197	11	14921880	A	G	0.453	-0.1	0.01	4.72e-66	0.0053	0.0142	188
CALCA	Sun_2	35571	rs10841569	12	20734839	G	A	0.145	0.09	0.01	4.18e-22	0.0019	0.0142	66.96
CALCA	Sun_2	35571	rs12619508	2	113982040	A	C	0.471	0.07	0.01	3.82e-28	0.0022	0.0142	77.38
CALCA	Sun_2	35571	rs138903858	14	105634487	T	G	0.028	-0.14	0.02	2.56e-13	0.0011	0.0142	37.45
CALCA	Sun_2	35571	rs3790163	20	10647951	G	A	0.793	0.07	0.01	5.52e-17	0.0015	0.0142	52.52
CALCA	Sun_2	35571	rs7008914	8	25880400	C	T	0.256	-0.05	0.01	9.14e-13	0.001	0.0142	33.87
CALCA	Sun_2	35571	rs73995235	2	233196537	T	G	0.06	-0.11	0.01	1.36e-17	0.0014	0.0142	49.43
CALCB	Ferkingstad	35559	rs10766205	11	15092320	G	A	0.275	-0.25	0.01	6.61e-179	0.0249	0.0273	909.43
CALCB	Ferkingstad	35559	rs10922098	1	196664651	C	T	0.4	0.07	0.01	2.75e-17	0.0024	0.0273	83.83
CALCOCO1	Sun_2	35571	rs1354034	3	56849749	C	T	0.604	0.07	0.01	1.61e-20	0.002	0.0104	72.02
CALCOCO1	Sun_2	35571	rs17102261	12	54126732	G	T	0.15	0.14	0.01	2.55e-43	0.0049	0.0104	173.57
CALCOCO1	Sun_2	35571	rs342293	7	106372219	G	C	0.46	-0.06	0.01	3.93e-15	0.0015	0.0104	53.53
CALCOCO1	Sun_2	35571	rs6993770	8	106581528	T	A	0.286	-0.07	0.01	6.99e-19	0.0021	0.0104	73.43
CALCOCO2	Pietzner	10708	rs1354034	3	56849749	T	C	0.4	-0.15	0.01	8.75e-27	0.0102	0.0381	110.67
CALCOCO2	Pietzner	10708	rs550510	17	46926615	A	G	0.15	-0.16	0.02	7.92e-17	0.0063	0.0381	67.72
CALCOCO2	Pietzner	10708	rs704	17	26694861	A	G	0.47	-0.21	0.01	1.07e-54	0.0216	0.0381	235.84
CALN1	Pietzner	10708	rs34813609	1	196668360	G	GT	0.61	-0.2	0.01	1.49e-49	0.0196	0.0196	214.11
CALY	Pietzner	10708	rs71674639	3	165495142	A	AAAT	0.21	-0.12	0.02	4.38e-13	0.0045	0.0045	48.85
CAMK1	Suhre	1000	rs4525	1	169511734	C	T	0.28	-0.99	0.04	2e-110	0.3928	0.5849	645.57
CAMK1	Suhre	1000	rs7091871	10	101810304	T	C	0.06	1.31	0.08	1e-48	0.1921	0.5849	237.3
CAMK1D	Suhre	1000	rs2239908	17	26725265	G	A	0.46	-0.45	0.04	3e-24	0.0988	0.0988	109.44
CAMK2A	Sun_1	3301	rs4632248	19	54324995	T	G	0.214	0.43	0.03	4.9e-50	0.0622	0.0622	218.81
CAMK2B	Sun_1	3301	rs62143206	19	54326212	T	G	0.213	0.56	0.03	5.2e-87	0.1051	0.1051	387.6
CAMK4	Ferkingstad	35559	rs10922098	1	196664651	C	T	0.4	0.08	0.01	1.51e-21	0.0031	0.0042	109.58
CAMK4	Ferkingstad	35559	rs1706435	3	165461476	G	A	0.37	0.05	0.01	1.02e-10	0.0012	0.0042	41.48
CAMKK1	Sun_2	35571	rs342296	7	106372903	A	G	0.457	-0.06	0.01	1.02e-17	0.0018	0.0414	63.67
CAMKK1	Sun_2	35571	rs4759076	12	54729872	C	T	0.457	0.08	0.01	6.92e-21	0.0028	0.0414	99.56
CAMKK1	Sun_2	35571	rs753513	17	3793472	T	C	0.286	-0.3	0.01	9.21e-308	0.0368	0.0414	1358.47
CAMP	Ferkingstad	35559	rs11769630	7	50257703	A	T	0.11	0.17	0.01	3.63e-37	0.0056	0.1957	202.02
CAMP	Ferkingstad	35559	rs12180	11	134116125	A	G	0.302	-0.08	0.01	1.38e-18	0.0027	0.1957	96.25
CAMP	Ferkingstad	35559	rs1532085	15	58683366	A	G	0.411	0.05	0.01	8.91e-11	0.0012	0.1957	43.09
CAMP	Ferkingstad	35559	rs17019087	2	36783599	C	T	0.348	-0.06	0.01	1.82e-11	0.0016	0.1957	58.16
CAMP	Ferkingstad	35559	rs1982094	8	130624816	T	C	0.052	-0.12	0.02	1.35e-11	0.0014	0.1957	50.46
CAMP	Ferkingstad	35559	rs2074038	11	44087989	T	G	0.092	0.25	0.01	6.76e-68	0.0105	0.1957	376.31
CAMP	Ferkingstad	35559	rs243597	21	19158039	G	C	0.491	-0.09	0.01	1.48e-25	0.004	0.1957	144.54
CAMP	Ferkingstad	35559	rs2478232	10	94771089	C	G	0.46	-0.05	0.01	3.8e-10	0.0012	0.1957	44.22
CAMP	Ferkingstad	35559	rs2734031	3	128301390	T	C	0.121	0.1	0.01	5.75e-14	0.0021	0.1957	76.01
CAMP	Ferkingstad	35559	rs3935281	17	38188419	T	C	0.378	-0.07	0.01	3.39e-16	0.0023	0.1957	82.13
CAMP	Ferkingstad	35559	rs5112	19	45430280	G	C	0.488	0.06	0.01	9.33e-15	0.0018	0.1957	64.08
CAMP	Ferkingstad	35559	rs55771110	3	47346717	A	G	0.149	0.11	0.01	1.32e-21	0.0031	0.1957	109.69
CAMP	Ferkingstad	35559	rs6507939	18	47176261	A	C	0.169	-0.07	0.01	8.51e-10	0.0014	0.1957	49.07
CAMP	Ferkingstad	35559	rs6677052	1	162219739	G	A	0.168	-0.07	0.01	7.41e-10	0.0014	0.1957	48.8
CAMP	Ferkingstad	35559	rs964184	11	116648917	G	C	0.123	0.15	0.01	2.69e-35	0.0049	0.1957	173.69
CAMP	Ferkingstad	35559	rs34931250	17	66879927	T	C	0.082	1	0.01	1e-200	0.1504	0.1957	6293.71
CANT1	Sun_2	35571	rs10813956	9	33145543	C	T	0.489	-0.05	0.01	1.1e-13	0.0014	0.0223	48.13
CANT1	Sun_2	35571	rs1654425	19	55538980	C	T	0.834	0.11	0.01	2.98e-26	0.0031	0.0223	110.95
CANT1	Sun_2	35571	rs17739056	17	76995205	C	T	0.116	-0.21	0.01	1.43e-68	0.009	0.0223	323.9
CANT1	Sun_2	35571	rs1863622	3	186396616	C	T	0.223	-0.08	0.01	1.17e-17	0.0021	0.0223	73.11
CANT1	Sun_2	35571	rs423135	16	89740873	A	G	0.518	0.06	0.01	1.17e-16	0.0017	0.0223	59.85
CANT1	Sun_2	35571	rs56278466	10	17875857	G	T	0.661	0.09	0.01	9.48e-29	0.0035	0.0223	126.66
CANT1	Sun_2	35571	rs61747728	1	179526214	T	C	0.038	0.15	0.02	1.02e-14	0.0016	0.0223	56.28
CANX	Pietzner	10708	rs201263987	1	196671666	A	AAAAC	0.61	0.11	0.01	2.47e-15	0.0054	0.0054	58.64
CAP1	Ferkingstad	35559	rs10922098	1	196664651	C	T	0.4	0.06	0.01	6.46e-13	0.0017	0.0017	61.55
CAPG	Sun_2	35571	rs4632248	19	54324995	T	G	0.21	0.19	0.01	6.43e-154	0.0114	0.3472	408.41
CAPG	Sun_2	35571	rs6886	2	85622059	C	T	0.668	-0.87	0.01	0	0.3359	0.3472	17988.8
CAPN1_CAPNS1	Suhre	1000	rs10895987	11	64904908	T	C	0.23	-0.46	0.05	1e-18	0.0746	0.0746	80.48
CAPN2	Ferkingstad	35559	rs150394890	1	223864380	T	G	0.013	-0.78	0.04	2.75e-96	0.0151	0.0181	546.55
CAPN2	Ferkingstad	35559	rs2668202	3	165490468	A	G	0.31	0.06	0.01	1.45e-10	0.0015	0.0181	54.84
CAPN2	Ferkingstad	35559	rs5030087	3	186460110	C	G	0.029	0.16	0.02	3.31e-11	0.0015	0.0181	51.68
CAPN3	Ferkingstad	35559	rs203688	1	196672385	G	A	0.4	0.06	0.01	8.71e-12	0.0017	0.006	61.53
CAPN3	Ferkingstad	35559	rs67036916	7	106367636	A	G	0.451	-0.05	0.01	1.1e-09	0.0012	0.006	44.08
CAPN3	Ferkingstad	35559	rs710446	3	186459927	C	T	0.385	0.08	0.01	2.82e-20	0.003	0.006	108.04
CAPNS1	Pietzner	10708	rs12292693	11	64936719	A	C	0.74	0.32	0.01	4.93e-111	0.0384	0.0384	427.81
CAPZA1	Ferkingstad	35559	rs75567590	1	20020331	A	G	0.001	0.65	0.1	3.63e-10	0.0012	0.0012	42.05
CARD18	Pietzner	10708	rs10922098	1	196664651	T	C	0.61	-0.26	0.01	3.59e-83	0.0327	0.0412	361.47
CARD18	Pietzner	10708	rs17713196	3	165489724	T	C	0.21	0.16	0.02	6.11e-22	0.0085	0.0412	91.72
CARD19	Sun_1	3301	rs4632248	19	54324995	T	G	0.214	0.75	0.03	4.7e-168	0.1892	0.1892	769.97
CARD9	Pietzner	10708	rs368465	1	196671981	T	C	0.39	0.14	0.01	2e-26	0.0099	0.0235	106.68
CARD9	Pietzner	10708	rs4077515	9	139266496	T	C	0.43	0.17	0.01	1.67e-35	0.0137	0.0235	148.39
CARHSP1	Pietzner	10708	rs34813609	1	196668360	G	GT	0.61	0.11	0.01	4.07e-15	0.0057	0.0057	60.86
CARS	Pietzner	10708	rs10754199	1	196670839	A	G	0.39	-0.1	0.01	8.92e-13	0.0045	0.0085	48.14
CARS	Pietzner	10708	rs1354034	3	56849749	T	C	0.4	-0.09	0.01	1.37e-12	0.004	0.0085	42.72
CASC4	Pietzner	10708	rs10922098	1	196664651	T	C	0.61	0.13	0.01	4.35e-23	0.0082	0.1306	88.14
CASC4	Pietzner	10708	rs1794116	11	117065779	T	C	0.23	0.11	0.02	5.37e-13	0.0044	0.1306	46.93
CASC4	Pietzner	10708	rs2230281	12	89917518	A	G	0.29	-0.15	0.01	5.45e-27	0.0096	0.1306	104.21
CASC4	Pietzner	10708	rs550057	9	136146597	T	C	0.27	0.4	0.01	7.39e-191	0.0628	0.1306	716.87
CASC4	Pietzner	10708	rs59602812	9	136146068	A	AT	0.66	-0.32	0.01	1.22e-126	0.0457	0.1306	512.35
CASK	Ferkingstad	35559	rs1355538	3	165505177	A	G	0.399	0.06	0.01	3.24e-12	0.0017	0.0017	61.47
CASP1	Sun_2	35571	rs34436714	19	54327313	A	C	0.21	0.32	0.01	6.82e-277	0.0339	0.0339	1249.2
CASP10	Sun_1	3301	rs62143197	19	54320716	A	G	0.223	0.27	0.03	9.5e-20	0.0253	0.0253	85.5
CASP2	Pietzner	10708	rs10801555	1	196660261	A	G	0.39	-0.14	0.01	5.17e-23	0.0087	0.0087	93.65
CASP3	Suhre	1000	rs870825	4	185588045	G	A	0.16	-0.4	0.06	1.8e-11	0.0422	0.0422	43.92
CASP8	Folkersen	30000	rs10424405	19	54321933	A	G	0.78	-0.29	0.02	2.82e-83	0.0289	0.037	891.57
CASP8	Folkersen	30000	rs35550815	2	202150914	A	G	0.87	-0.19	0.02	4.79e-26	0.0082	0.037	246.98
CASQ1	Pietzner	10708	rs12146727	12	7170336	A	G	0.13	0.43	0.02	1.2e-106	0.0422	0.0422	471.87
CASS4	Pietzner	10708	rs1329424	1	196646176	T	G	0.39	-0.11	0.01	4.38e-17	0.0057	0.0136	60.86
CASS4	Pietzner	10708	rs67041321	20	54988172	T	G	0.9	0.21	0.02	7.39e-23	0.0079	0.0136	85.66
CAST	Sun_1	3301	rs61751507	10	101829514	T	C	0.045	-0.67	0.06	7.4e-30	0.0386	0.0386	132.39
CAT	Suhre	1000	rs2284367	11	34484542	C	T	0.22	-0.51	0.05	4.1e-25	0.0896	0.1284	98.24
CAT	Suhre	1000	rs646776	1	109818530	C	T	0.22	-0.34	0.05	1.5e-11	0.0387	0.1284	40.23
CAV2	Pietzner	10708	rs12033127	1	196664255	T	G	0.39	0.22	0.01	1.52e-60	0.0239	0.0283	261.84
CAV2	Pietzner	10708	rs17713196	3	165489724	T	C	0.21	0.12	0.02	5.2e-12	0.0044	0.0283	47.19
CAV3	Pietzner	10708	rs12033127	1	196664255	T	G	0.39	-0.21	0.01	3.79e-53	0.0208	0.0261	227.23
CAV3	Pietzner	10708	rs12491503	3	165706855	A	G	0.34	-0.11	0.01	2.33e-14	0.0053	0.0261	57.39
CBFB	Sun_1	3301	rs4632248	19	54324995	T	G	0.214	0.37	0.03	4.5e-36	0.0461	0.0461	159.27
CBL	Sun_1	3301	rs62143198	19	54320939	A	G	0.215	0.61	0.03	9.5e-100	0.1256	0.1256	473.88
CBLIF	Sun_2	35571	rs117908897	17	17585146	C	T	0.54	-0.06	0.01	1.24e-15	0.0016	0.1106	55.49
CBLIF	Sun_2	35571	rs1290790	3	169091569	T	A	0.447	-0.06	0.01	1.02e-17	0.0018	0.1106	63.42
CBLIF	Sun_2	35571	rs13088531	3	150977363	A	T	0.245	-0.06	0.01	2.44e-14	0.0014	0.1106	49.09
CBLIF	Sun_2	35571	rs2348194	3	12575590	T	A	0.381	0.05	0.01	2.56e-12	0.0011	0.1106	40.32
CBLIF	Sun_2	35571	rs2472632	11	27395875	A	C	0.36	-0.06	0.01	1.02e-17	0.0017	0.1106	59.1
CBLIF	Sun_2	35571	rs2519093	9	136141870	T	C	0.185	-0.21	0.01	3.58e-118	0.013	0.1106	469.58
CBLIF	Sun_2	35571	rs333947	1	110470764	A	G	0.148	-0.07	0.01	2.88e-13	0.0013	0.1106	47.95
CBLIF	Sun_2	35571	rs56278466	10	17875857	G	T	0.661	0.07	0.01	6.38e-23	0.0021	0.1106	76.03
CBLIF	Sun_2	35571	rs584768	19	49213284	A	G	0.533	0.05	0.01	3.2e-13	0.0013	0.1106	46.12
CBLIF	Sun_2	35571	rs72704793	5	548008	A	G	0.33	0.06	0.01	6.08e-20	0.0018	0.1106	64.49
CBLIF	Sun_2	35571	rs7929203	11	68924739	T	C	0.281	0.06	0.01	2.56e-12	0.0013	0.1106	45.13
CBLIF	Sun_2	35571	rs807309	6	119965256	T	C	0.738	-0.46	0.01	0	0.0822	0.1106	3187.53
CBLN1	Pietzner	10708	rs12596832	16	49004958	A	G	0.14	-1.11	0.02	1e-200	0.2962	0.3049	4504.74
CBLN1	Pietzner	10708	rs2413593	22	39872127	A	G	0.5	-0.13	0.01	1.84e-23	0.0087	0.3049	94.09
CBLN4	Pietzner	10708	rs151337818	4	57805085	A	ATAAG	0.19	0.18	0.02	2.03e-27	0.0103	0.0262	111.51
CBLN4	Pietzner	10708	rs6024420	20	54371100	T	C	0.31	-0.19	0.01	8.85e-41	0.0159	0.0262	173.36
CBR1	Sun_1	3301	rs16993864	21	37446599	A	C	0.022	-1.22	0.08	6.6e-49	0.064	0.0808	225.76
CBR1	Sun_1	3301	rs62143197	19	54320716	A	G	0.223	0.22	0.03	1.7e-13	0.0168	0.0808	56.28
CBR3	Sun_1	3301	rs1028997	21	37532222	A	G	0.376	-0.76	0.02	1e-200	0.271	0.271	1226.61
CBS	Pietzner	10708	rs12038674	1	196665651	A	C	0.61	0.13	0.01	3.38e-20	0.0077	0.0077	82.8
CBX1	Ferkingstad	35559	rs1974470	14	107077314	C	T	0.178	0.11	0.01	7.94e-27	0.0035	0.0035	126.18
CBX5	Pietzner	10708	rs34813609	1	196668360	G	GT	0.61	-0.33	0.01	3.34e-130	0.0503	0.0632	566.52
CBX5	Pietzner	10708	rs35267984	19	886743	T	C	0.01	-0.52	0.07	1.78e-13	0.0053	0.0632	56.96
CBX5	Pietzner	10708	rs71674639	3	165495142	A	AAAT	0.21	0.15	0.02	4.14e-20	0.0077	0.0632	82.71
CBX7	Sun_1	3301	rs10424405	19	54321933	G	A	0.22	0.5	0.03	5.2e-65	0.0858	0.0858	309.62
CC2D1A	Sun_2	35571	rs1354034	3	56849749	C	T	0.604	0.05	0.01	9.14e-13	0.0012	0.0039	42.57
CC2D1A	Sun_2	35571	rs61740117	19	14024269	T	C	0.014	-0.32	0.03	3.98e-25	0.0027	0.0039	97.89
CCBL1	Pietzner	10708	rs34813609	1	196668360	G	GT	0.61	-0.28	0.01	4.72e-93	0.0365	0.0425	405.66
CCBL1	Pietzner	10708	rs78119247	3	165499135	G	GAT	0.21	0.13	0.02	6.19e-16	0.006	0.0425	64.17
CCBL2	Pietzner	10708	rs139438653	21	45024585	T	TCA	0.56	-0.14	0.01	3.06e-27	0.0098	0.0972	105.93
CCBL2	Pietzner	10708	rs1409152	1	89418403	T	C	0.5	-0.42	0.01	1e-200	0.0874	0.0972	1024.83
CCDC101	Pietzner	10708	rs10922098	1	196664651	T	C	0.61	0.11	0.01	3.38e-14	0.0052	0.0052	56.46
CCDC126	Pietzner	10708	rs35121828	7	23634985	A	G	0.25	0.38	0.02	1.29e-140	0.053	0.0975	599.37
CCDC126	Pietzner	10708	rs4100654	9	107669241	T	C	0.9	0.18	0.02	1.97e-14	0.0056	0.0975	60.72
CCDC126	Pietzner	10708	rs6073958	20	44551855	T	C	0.8	-0.15	0.02	3.11e-20	0.0076	0.0975	81.87
CCDC126	Pietzner	10708	rs62295996	3	165482064	A	G	0.21	0.31	0.02	4.34e-80	0.0313	0.0975	345.6
CCDC134	Pietzner	10708	rs10608168	22	42230349	T	TCA	0.56	0.15	0.01	2.6e-33	0.0117	0.0333	126.6
CCDC134	Pietzner	10708	rs1354034	3	56849749	T	C	0.4	-0.14	0.01	3.72e-28	0.0095	0.0333	103.15
CCDC134	Pietzner	10708	rs3804749	3	122833003	T	C	0.59	0.16	0.01	1.82e-34	0.0121	0.0333	130.88
CCDC167	Pietzner	10708	rs4658046	1	196670757	T	C	0.61	-0.21	0.01	1.9e-54	0.0218	0.0218	238.48
CCDC19	Pietzner	10708	rs2232613	20	36997655	T	C	0.08	-0.2	0.03	1.73e-14	0.0056	0.0056	60.26
CCDC25	Pietzner	10708	rs3820897	2	3642361	T	C	0.18	0.12	0.02	1e-12	0.0045	0.0045	48.82
CCDC50	Pietzner	10708	rs1015193	10	73584426	T	C	0.52	0.11	0.01	3.15e-19	0.0064	0.0281	68.68
CCDC50	Pietzner	10708	rs11827437	11	6647622	T	C	0.63	-0.13	0.01	1.66e-22	0.0076	0.0281	82.4
CCDC50	Pietzner	10708	rs1354034	3	56849749	T	C	0.4	-0.14	0.01	7.34e-27	0.009	0.0281	97.33
CCDC50	Pietzner	10708	rs4602967	9	115913145	T	C	0.21	-0.12	0.02	1.75e-15	0.0051	0.0281	54.9
CCDC51	Pietzner	10708	rs1329424	1	196646176	T	G	0.39	-0.13	0.01	4.07e-22	0.0085	0.0085	92.25
CCDC64	Ferkingstad	35559	rs10922098	1	196664651	C	T	0.4	0.08	0.01	2e-22	0.0031	0.0053	109.58
CCDC64	Ferkingstad	35559	rs1355538	3	165505177	A	G	0.399	0.05	0.01	2.24e-11	0.0012	0.0053	42.67
CCDC64	Ferkingstad	35559	rs6542680	2	3640142	C	T	0.184	0.06	0.01	1.66e-10	0.0011	0.0053	38.42
CCDC80	Pietzner	10708	rs2142306	8	134470631	T	C	0.58	-0.18	0.01	2.7e-38	0.0153	0.0274	165.94
CCDC80	Pietzner	10708	rs62585312	9	130723419	C	G	0.95	-0.23	0.03	6.28e-14	0.0052	0.0274	55.5
CCDC80	Pietzner	10708	rs6772337	3	112362188	A	G	0.38	0.12	0.01	6.49e-19	0.007	0.0274	75.62
CCDC90B	Ferkingstad	35559	rs10922098	1	196664651	C	T	0.4	0.1	0.01	1.74e-37	0.0048	0.0059	171.51
CCDC90B	Ferkingstad	35559	rs6542680	2	3640142	C	T	0.184	0.06	0.01	1.35e-10	0.0011	0.0059	38.42
CCK	Ferkingstad	35559	rs516246	19	49206172	C	T	0.394	-0.12	0.01	2.57e-45	0.0069	0.0269	246.29
CCK	Ferkingstad	35559	rs56092644	5	95774809	T	G	0.236	0.16	0.01	3.72e-68	0.0092	0.0269	331.7
CCK	Ferkingstad	35559	rs7080536	10	115348046	A	G	0.041	0.31	0.02	6.92e-53	0.0076	0.0269	273.3
CCK	Ferkingstad	35559	rs709932	14	94849201	T	C	0.124	-0.08	0.01	3.39e-10	0.0014	0.0269	49.54
CCK	Ferkingstad	35559	rs77542162	17	67081278	G	A	0.025	0.19	0.03	7.41e-14	0.0018	0.0269	62.69
CCL1	Pietzner	10708	rs34813609	1	196668360	G	GT	0.61	-0.34	0.01	1.1e-146	0.0547	0.0723	619.26
CCL1	Pietzner	10708	rs35267984	19	886743	T	C	0.01	-0.62	0.07	2.57e-19	0.0076	0.0723	81.84
CCL1	Pietzner	10708	rs71674639	3	165495142	A	AAAT	0.21	0.17	0.02	7.73e-27	0.01	0.0723	108.64
CCL11	Sun_1	3301	rs12075	1	159175354	A	G	0.584	0.23	0.03	8.5e-20	0.0257	0.0649	87.03
CCL11	Sun_1	3301	rs2228467	3	42906116	C	T	0.067	0.56	0.05	4.5e-30	0.0392	0.0649	134.62
CCL13	Sun_2	35571	rs11064074	12	6281039	T	C	0.458	-0.05	0.01	9.14e-13	0.0012	0.0734	44.2
CCL13	Sun_2	35571	rs12075	1	159175354	A	G	0.583	0.22	0.01	1.05e-222	0.0242	0.0734	881.47
CCL13	Sun_2	35571	rs12445050	16	81870969	T	C	0.138	0.08	0.01	2.79e-15	0.0015	0.0734	52.83
CCL13	Sun_2	35571	rs12495098	3	46342502	G	T	0.069	0.11	0.01	3.93e-15	0.0016	0.0734	55.68
CCL13	Sun_2	35571	rs13412535	2	224874874	A	G	0.231	-0.07	0.01	2.13e-18	0.0017	0.0734	62.01
CCL13	Sun_2	35571	rs2522051	5	131797578	C	T	0.452	0.05	0.01	1.1e-13	0.0013	0.0734	47.71
CCL13	Sun_2	35571	rs2737245	8	116658583	T	G	0.282	0.1	0.01	1.54e-36	0.0041	0.0734	147.41
CCL13	Sun_2	35571	rs2842059	6	71344854	A	C	0.302	-0.06	0.01	2.56e-12	0.0013	0.0734	47.12
CCL13	Sun_2	35571	rs3136674	17	32682616	C	T	0.054	-0.46	0.02	2.46e-183	0.0218	0.0734	792.95
CCL13	Sun_2	35571	rs7080386	10	65048306	A	C	0.412	0.07	0.01	4.04e-26	0.0027	0.0734	94.64
CCL13	Sun_2	35571	rs7433284	3	42872590	A	G	0.384	-0.11	0.01	8.45e-52	0.0053	0.0734	190.12
CCL13	Sun_2	35571	rs826732	8	59742639	C	G	0.499	0.05	0.01	9.14e-13	0.0012	0.0734	44.52
CCL13	Sun_2	35571	rs892090	19	55539072	G	T	0.834	0.14	0.01	6.33e-44	0.0053	0.0734	191.03
CCL14	Pietzner	10708	rs12075	1	159175354	A	G	0.58	-0.17	0.01	7.37e-36	0.0134	0.2481	145.69
CCL14	Pietzner	10708	rs7222922	17	34335694	T	C	0.12	-1.05	0.02	1e-200	0.2346	0.2481	3281.92
CCL15	Sun_1	3301	rs681343	19	49206462	T	C	0.507	-0.26	0.02	2.2e-27	0.0338	0.4007	115.38
CCL15	Sun_1	3301	rs854624	17	34327923	T	G	0.931	-1.69	0.04	1e-200	0.3669	0.4007	1912.25
CCL16	Sun_1	3301	rs112689088	17	34307457	C	T	0.098	-1.52	0.03	1e-200	0.4085	0.4085	2277.97
CCL17	Pietzner	10708	rs10886430	10	121010256	A	G	0.87	0.52	0.02	5.13e-142	0.0602	0.1717	686.11
CCL17	Pietzner	10708	rs142289859	3	16954941	T	C	0.97	0.83	0.04	1.69e-102	0.0402	0.1717	448.3
CCL17	Pietzner	10708	rs16956811	16	57444002	T	G	0.92	-0.46	0.02	1.3e-78	0.0305	0.1717	336.51
CCL17	Pietzner	10708	rs2228467	3	42906116	T	C	0.94	-0.57	0.03	7.2e-97	0.036	0.1717	399.91
CCL17	Pietzner	10708	rs6993770	8	106581528	A	T	0.72	0.11	0.02	8.99e-14	0.0048	0.1717	51.53
CCL18	Pietzner	10708	rs2015086	17	34391617	A	G	0.86	-0.92	0.02	1e-200	0.2029	0.211	2725.66
CCL18	Pietzner	10708	rs35607741	2	42325861	T	C	0.49	0.13	0.01	3.15e-22	0.0081	0.211	87.01
CCL19	Pietzner	10708	rs10801557	1	196669581	T	C	0.61	0.12	0.01	6.51e-18	0.0063	0.0107	67.79
CCL19	Pietzner	10708	rs62292950	3	132197995	T	G	0.87	0.14	0.02	7.59e-13	0.0044	0.0107	47.68
CCL2	Sun_2	35571	rs10510751	3	46346025	G	T	0.071	0.28	0.01	1.31e-89	0.0104	0.0512	374.4
CCL2	Sun_2	35571	rs12075	1	159175354	A	G	0.583	0.24	0.01	3.32e-266	0.0289	0.0512	1060.34
CCL2	Sun_2	35571	rs12601658	17	32533423	A	T	0.229	-0.07	0.01	1.9e-17	0.0016	0.0512	58.1
CCL2	Sun_2	35571	rs1671152	19	55526345	G	T	0.841	0.1	0.01	5.52e-24	0.0027	0.0512	97.45
CCL2	Sun_2	35571	rs2228467	3	42906116	C	T	0.062	0.13	0.02	1.37e-18	0.002	0.0512	71.79
CCL2	Sun_2	35571	rs4541868	8	106590705	A	C	0.274	-0.06	0.01	1.64e-13	0.0014	0.0512	49.28
CCL2	Sun_2	35571	rs7080386	10	65048306	A	C	0.412	0.07	0.01	1.05e-21	0.0022	0.0512	77.52
CCL2	Sun_2	35571	rs76428106	13	28604007	C	T	0.013	-0.27	0.03	1.1e-17	0.0019	0.0512	68.14
CCL20	Sun_2	35571	rs117900576	17	72761195	G	C	0.034	0.18	0.02	3.55e-19	0.0021	0.0119	74.59
CCL20	Sun_2	35571	rs1395338	2	228648323	A	G	0.6	0.09	0.01	1.32e-30	0.0041	0.0119	145.05
CCL20	Sun_2	35571	rs736794	6	40997833	T	G	0.36	-0.08	0.01	2.1e-21	0.0027	0.0119	94.9
CCL20	Sun_2	35571	rs77542162	17	67081278	G	A	0.023	0.26	0.02	3.82e-28	0.0031	0.0119	111.76
CCL21	Sun_1	3301	rs11924792	3	132240100	C	A	0.11	-0.61	0.04	1.4e-57	0.0729	0.0729	259.24
CCL22	Sun_1	3301	rs41398344	16	57394393	C	T	0.01	-1.4	0.12	4.1e-32	0.0388	0.0388	133.2
CCL23	Suhre	1000	rs41341749	17	34310702	G	A	0.06	1.03	0.08	3.1e-32	0.1201	0.1201	136.26
CCL24	Sun_2	35571	rs10769256	11	47378396	T	C	0.4	0.06	0.01	4.12e-31	0.0016	0.3612	57.54
CCL24	Sun_2	35571	rs1121985	16	79363079	C	A	0.622	0.05	0.01	7.99e-22	0.0011	0.3612	38.59
CCL24	Sun_2	35571	rs12083692	1	115032389	T	A	0.259	-0.05	0.01	2.98e-26	0.0011	0.3612	38.34
CCL24	Sun_2	35571	rs13294683	9	82279767	T	C	0.102	0.07	0.01	2.62e-22	0.0008	0.3612	30.02
CCL24	Sun_2	35571	rs2024050	7	75460393	G	A	0.895	-1.37	0.01	0	0.3501	0.3612	19162.4
CCL24	Sun_2	35571	rs2201150	3	46258902	C	T	0.634	-0.03	0.01	1.55e-10	0.0005	0.3612	16.91
CCL24	Sun_2	35571	rs2228467	3	42906116	C	T	0.061	0.17	0.01	2.04e-81	0.0034	0.3612	121.7
CCL24	Sun_2	35571	rs2939849	15	90619082	G	C	0.397	0.06	0.01	3.82e-28	0.0014	0.3612	51.58
CCL24	Sun_2	35571	rs4876611	8	116671848	G	A	0.718	0.04	0.01	2.96e-14	0.0006	0.3612	20.82
CCL24	Sun_2	35571	rs9799792	4	969322	C	T	0.557	0.03	0.01	4.11e-11	0.0005	0.3612	19.13
CCL25	Sun_2	35571	rs112001035	17	66823805	A	G	0.061	-0.1	0.01	8.55e-14	0.0011	0.3016	38.44
CCL25	Sun_2	35571	rs118062058	8	42103378	G	A	0.056	-0.15	0.01	4.99e-30	0.0023	0.3016	82.7
CCL25	Sun_2	35571	rs186021206	17	7069412	A	G	0.006	0.4	0.04	3.24e-23	0.002	0.3016	71.44
CCL25	Sun_2	35571	rs2032887	19	8121360	G	A	0.237	0.76	0.01	0	0.2109	0.3016	9507.34
CCL25	Sun_2	35571	rs601338	19	49206674	A	G	0.508	-0.39	0.01	0	0.076	0.3016	2926.78
CCL25	Sun_2	35571	rs60270701	8	10571520	G	C	0.074	0.09	0.01	1.28e-17	0.0012	0.3016	43.23
CCL25	Sun_2	35571	rs7222664	17	9785283	C	G	0.33	0.05	0.01	6.38e-14	0.0009	0.3016	31.89
CCL25	Sun_2	35571	rs7295693	12	576796	C	T	0.593	0.12	0.01	6.52e-92	0.0072	0.3016	257.36
CCL26	Sun_2	35571	rs10761731	10	65027610	T	A	0.415	0.06	0.01	1.02e-17	0.0017	0.0424	62.28
CCL26	Sun_2	35571	rs12075	1	159175354	A	G	0.583	0.19	0.01	6.27e-164	0.0177	0.0424	642.49
CCL26	Sun_2	35571	rs13412535	2	224874874	A	G	0.231	-0.06	0.01	5.54e-11	0.0012	0.0424	44
CCL26	Sun_2	35571	rs1654425	19	55538980	C	T	0.834	0.09	0.01	5.46e-21	0.0024	0.0424	87.19
CCL26	Sun_2	35571	rs200838	5	131710399	C	A	0.517	0.05	0.01	3.2e-13	0.0013	0.0424	46.27
CCL26	Sun_2	35571	rs41463245	7	75401263	T	C	0.009	-1.01	0.04	5.22e-147	0.0179	0.0424	647.9
CCL27	Sun_2	35571	rs118039278	6	160985526	A	G	0.082	0.11	0.01	3.53e-16	0.0017	0.0321	59.94
CCL27	Sun_2	35571	rs2070074	9	34649442	G	A	0.097	-0.33	0.01	1.74e-165	0.019	0.0321	688.78
CCL27	Sun_2	35571	rs2569491	19	51584916	A	G	0.299	-0.06	0.01	1.64e-13	0.0015	0.0321	51.94
CCL27	Sun_2	35571	rs7412	19	45412079	T	C	0.082	0.15	0.01	4.99e-30	0.0033	0.0321	117.29
CCL27	Sun_2	35571	rs77542162	17	67081278	G	A	0.023	0.31	0.02	1.22e-40	0.0042	0.0321	149.37
CCL27	Sun_2	35571	rs964184	11	116648917	C	G	0.867	-0.1	0.01	2.48e-25	0.0025	0.0321	89
CCL28	Pietzner	10708	rs10761731	10	65027610	A	T	0.58	0.1	0.01	7.38e-14	0.0049	0.0771	52.41
CCL28	Pietzner	10708	rs11559982	12	54711574	A	G	0.45	-0.18	0.01	2.31e-41	0.0157	0.0771	170.58
CCL28	Pietzner	10708	rs34208856	6	135421067	C	CT	0.28	0.1	0.02	3.43e-12	0.0044	0.0771	46.89
CCL28	Pietzner	10708	rs635634	9	136155000	T	C	0.2	-0.16	0.02	1.24e-23	0.0086	0.0771	92.94
CCL28	Pietzner	10708	rs73000929	11	113953622	A	G	0.03	-0.35	0.04	7.61e-21	0.007	0.0771	75.56
CCL28	Pietzner	10708	rs7584901	2	207030478	T	C	0.57	0.27	0.01	1.91e-97	0.0365	0.0771	405.97
CCL3	Pietzner	10708	rs2015086	17	34391617	A	G	0.86	-0.7	0.02	1e-200	0.1173	0.1286	1422.95
CCL3	Pietzner	10708	rs34813609	1	196668360	G	GT	0.61	0.11	0.01	1.24e-16	0.0061	0.1286	65.44
CCL3	Pietzner	10708	rs35607741	2	42325861	T	C	0.49	0.1	0.01	1.96e-14	0.0052	0.1286	55.96
CCL3L1	Suhre	1000	rs16971895	17	34386399	A	G	0.04	0.78	0.11	1.2e-12	0.0462	0.0462	48.39
CCL3L1_CCL3L3	Pietzner	10708	rs34813609	1	196668360	G	GT	0.61	-0.33	0.01	4.95e-136	0.0518	0.0653	585.04
CCL3L1_CCL3L3	Pietzner	10708	rs35267984	19	886743	T	C	0.01	-0.56	0.07	6.47e-16	0.0063	0.0653	67.86
CCL3L1_CCL3L3	Pietzner	10708	rs71674639	3	165495142	A	AAAT	0.21	0.15	0.02	2.62e-19	0.0072	0.0653	77.31
CCL4	Folkersen	30000	rs113010081	3	46457412	T	C	0.88	-0.58	0.02	4.04e-255	0.071	0.1229	2294.29
CCL4	Folkersen	30000	rs5743604	4	38801285	A	G	0.75	-0.08	0.01	4.71e-09	0.0025	0.1229	75.83
CCL4	Folkersen	30000	rs8064426	17	34819750	A	G	0.15	-0.44	0.02	1.76e-166	0.0494	0.1229	1557.85
CCL4L1	Suhre	1000	rs3213636	17	34475131	A	C	0.19	-0.45	0.06	6.1e-15	0.0634	0.108	67.6
CCL4L1	Suhre	1000	rs6808835	3	46449864	T	G	0.14	0.43	0.06	3.5e-11	0.0445	0.108	46.51
CCL4L2_CCL4L1	Pietzner	10708	rs10801555	1	196660261	A	G	0.39	-0.13	0.01	1.03e-18	0.0078	0.0693	84.11
CCL4L2_CCL4L1	Pietzner	10708	rs113010081	3	46457412	T	C	0.89	-0.45	0.02	2.29e-103	0.0395	0.0693	439.97
CCL4L2_CCL4L1	Pietzner	10708	rs8064426	17	34819750	A	G	0.13	-0.31	0.02	1.22e-47	0.022	0.0693	241.05
CCL5	Sun_2	35571	rs10761731	10	65027610	T	A	0.415	0.13	0.01	1.95e-72	0.0077	0.042	276.32
CCL5	Sun_2	35571	rs11064074	12	6281039	T	C	0.458	-0.05	0.01	1.22e-14	0.0014	0.042	51.57
CCL5	Sun_2	35571	rs12445050	16	81870969	T	C	0.138	0.08	0.01	1.04e-16	0.0016	0.042	58.36
CCL5	Sun_2	35571	rs1354034	3	56849749	C	T	0.604	-0.07	0.01	1.52e-23	0.0023	0.042	83.56
CCL5	Sun_2	35571	rs1654425	19	55538980	C	T	0.835	0.13	0.01	1.64e-37	0.0045	0.042	161.47
CCL5	Sun_2	35571	rs2107538	17	34207780	T	C	0.181	-0.22	0.01	3.43e-109	0.0146	0.042	526.27
CCL5	Sun_2	35571	rs35754228	10	38203811	AT	A	0.325	-0.08	0.01	2.1e-21	0.0025	0.042	90.3
CCL5	Sun_2	35571	rs3827978	20	19281291	T	C	0.355	0.06	0.01	3.41e-15	0.0018	0.042	64.74
CCL5	Sun_2	35571	rs6961069	7	80218961	T	C	0.402	0.06	0.01	2.26e-19	0.0019	0.042	68.02
CCL5	Sun_2	35571	rs6993770	8	106581528	T	A	0.287	-0.09	0.01	1.32e-30	0.0035	0.042	123.54
CCL7	Suhre	1000	rs3138036	17	32647544	G	A	0.15	-1	0.05	1.8e-69	0.255	0.255	341.6
CCL8	Pietzner	10708	rs1133763	17	32647831	A	C	0.84	1.24	0.01	1e-200	0.4126	0.4126	7521.34
CCM2	Pietzner	10708	rs7805382	7	45031315	T	C	0.22	0.15	0.02	1.4e-21	0.0072	0.0072	77.81
CCN1	Sun_2	35571	rs11846959	14	94846316	A	G	0.254	0.08	0.01	1.84e-22	0.0023	0.0282	82.09
CCN1	Sun_2	35571	rs1354034	3	56849749	C	T	0.605	-0.06	0.01	1.24e-15	0.0015	0.0282	53.4
CCN1	Sun_2	35571	rs17145750	7	73026378	T	C	0.16	-0.07	0.01	1.05e-11	0.0012	0.0282	44.22
CCN1	Sun_2	35571	rs186021206	17	7069412	A	G	0.006	0.41	0.05	1.72e-16	0.0021	0.0282	75.76
CCN1	Sun_2	35571	rs28601761	8	126500031	G	C	0.419	-0.05	0.01	9.14e-13	0.0012	0.0282	43.34
CCN1	Sun_2	35571	rs328	8	19819724	G	C	0.101	-0.12	0.01	2.79e-24	0.0027	0.0282	96.15
CCN1	Sun_2	35571	rs445925	19	45415640	A	G	0.109	0.13	0.01	6.34e-30	0.003	0.0282	108.63
CCN1	Sun_2	35571	rs4949896	1	86062336	T	G	0.262	-0.12	0.01	1.95e-48	0.0053	0.0282	189.29
CCN1	Sun_2	35571	rs55730499	6	161005610	T	C	0.082	0.11	0.01	3.55e-18	0.0019	0.0282	68.66
CCN1	Sun_2	35571	rs7848055	9	95115492	C	A	0.328	-0.08	0.01	1.52e-23	0.0028	0.0282	100.65
CCN1	Sun_2	35571	rs964184	11	116648917	C	G	0.867	-0.13	0.01	1.18e-33	0.0041	0.0282	145.7
CCN2	Sun_2	35571	rs10761731	10	65027610	T	A	0.415	0.12	0.01	6.03e-67	0.0071	0.0826	254.65
CCN2	Sun_2	35571	rs11075045	16	9034716	G	A	0.181	0.07	0.01	3.05e-15	0.0015	0.0826	53.33
CCN2	Sun_2	35571	rs12445050	16	81870969	T	C	0.138	0.11	0.01	1.25e-28	0.0029	0.0826	104.38
CCN2	Sun_2	35571	rs13236689	7	80236014	G	T	0.408	0.07	0.01	4.16e-21	0.0021	0.0826	74.99
CCN2	Sun_2	35571	rs13412535	2	224874874	A	G	0.231	-0.06	0.01	1.22e-11	0.0013	0.0826	47.06
CCN2	Sun_2	35571	rs1354034	3	56849749	C	T	0.604	-0.1	0.01	8.34e-43	0.0044	0.0826	157.48
CCN2	Sun_2	35571	rs1434282	1	199010721	T	C	0.726	-0.08	0.01	6.92e-21	0.0022	0.0826	79.72
CCN2	Sun_2	35571	rs1917342	6	71349754	G	A	0.304	-0.06	0.01	1.04e-12	0.0014	0.0826	48.96
CCN2	Sun_2	35571	rs2631367	5	131705458	G	C	0.519	0.05	0.01	3.69e-14	0.0014	0.0826	49.96
CCN2	Sun_2	35571	rs28625045	4	102772190	A	G	0.393	-0.06	0.01	1.17e-16	0.0016	0.0826	57.2
CCN2	Sun_2	35571	rs4631576	9	100705210	T	C	0.362	0.06	0.01	4.17e-13	0.0016	0.0826	55.34
CCN2	Sun_2	35571	rs56045941	21	36421331	C	T	0.17	0.07	0.01	1.25e-12	0.0014	0.0826	50.77
CCN2	Sun_2	35571	rs6081565	20	19287904	A	G	0.353	0.07	0.01	5.52e-17	0.0021	0.0826	73.1
CCN2	Sun_2	35571	rs7176023	15	65101007	C	T	0.066	0.12	0.02	3.64e-15	0.0017	0.0826	60.82
CCN2	Sun_2	35571	rs7767139	6	132292781	G	C	0.216	-0.35	0.01	0	0.0422	0.0826	1567.83
CCN2	Sun_2	35571	rs79977579	12	54694560	A	C	0.099	0.09	0.01	1.41e-12	0.0013	0.0826	45.86
CCN2	Sun_2	35571	rs892090	19	55539072	G	T	0.834	0.15	0.01	3.54e-52	0.0064	0.0826	228.56
CCN3	Sun_2	35571	rs11172113	12	57527283	C	T	0.412	0.05	0.01	7.03e-12	0.0011	0.0304	39.76
CCN3	Sun_2	35571	rs2279112	8	120429024	A	G	0.259	-0.27	0.01	7.23e-248	0.0278	0.0304	1015.62
CCN3	Sun_2	35571	rs7827593	8	134024462	A	G	0.135	0.08	0.01	5.5e-16	0.0015	0.0304	54.55
CCN4	Sun_2	35571	rs10424665	19	32895631	C	A	0.171	0.07	0.01	1.77e-14	0.0014	0.1073	48.14
CCN4	Sun_2	35571	rs114694170	5	88180196	C	T	0.06	0.13	0.01	1.17e-19	0.0018	0.1073	64.83
CCN4	Sun_2	35571	rs11591571	10	104342804	A	G	0.341	0.06	0.01	3.86e-16	0.0015	0.1073	51.98
CCN4	Sun_2	35571	rs12156037	8	134204458	G	A	0.354	-0.44	0.01	0	0.0881	0.1073	3437.31
CCN4	Sun_2	35571	rs1354034	3	56849749	C	T	0.604	-0.08	0.01	3.82e-28	0.0028	0.1073	101.14
CCN4	Sun_2	35571	rs139141690	7	101499930	A	G	0.005	0.37	0.05	3.15e-14	0.0013	0.1073	46.11
CCN4	Sun_2	35571	rs150813342	9	135864513	T	C	0.009	0.28	0.04	3.8e-14	0.0013	0.1073	47.07
CCN4	Sun_2	35571	rs1654425	19	55538980	C	T	0.835	0.08	0.01	6.17e-19	0.0018	0.1073	62.99
CCN4	Sun_2	35571	rs1868715	4	121747970	T	C	0.336	-0.05	0.01	9.14e-13	0.0011	0.1073	39.75
CCN4	Sun_2	35571	rs2274319	1	156450873	C	T	0.653	-0.05	0.01	9.14e-13	0.0011	0.1073	40.35
CCN4	Sun_2	35571	rs4541868	8	106590705	A	C	0.274	-0.06	0.01	1.24e-15	0.0016	0.1073	58.02
CCN4	Sun_2	35571	rs68066031	2	224880498	C	T	0.23	-0.1	0.01	3.57e-35	0.0035	0.1073	123.79
CCN5	Sun_2	35571	rs4859682	4	77410318	A	C	0.456	0.05	0.01	1.89e-11	0.0011	0.0011	39.03
CCN6	Sun_1	3301	rs28929474	14	94844947	T	C	0.023	0.74	0.08	2.8e-19	0.0246	0.0246	83.24
CCNA1	Pietzner	10708	rs10922098	1	196664651	T	C	0.61	0.11	0.01	1.94e-17	0.0062	0.0062	66.61
CCNA2	Pietzner	10708	rs10922098	1	196664651	T	C	0.61	0.15	0.01	1.23e-29	0.0113	0.0113	122.19
CCNB1	Ferkingstad	35559	rs10922098	1	196664651	C	T	0.4	0.12	0.01	3.98e-46	0.0069	0.0084	247.5
CCNB1	Ferkingstad	35559	rs1619994	3	165461835	G	A	0.281	0.06	0.01	1.35e-10	0.0015	0.0084	51.77
CCNB1IP1	Pietzner	10708	rs34813609	1	196668360	G	GT	0.61	0.15	0.01	3.19e-27	0.0107	0.0107	115.85
CCNB2	Pietzner	10708	rs12033127	1	196664255	T	G	0.39	0.35	0.01	8.25e-151	0.059	0.0835	670.7
CCNB2	Pietzner	10708	rs17713196	3	165489724	T	C	0.21	0.23	0.02	9.53e-45	0.018	0.0835	196.39
CCNB2	Pietzner	10708	rs35267984	19	886743	T	C	0.01	-0.57	0.07	7.45e-16	0.0065	0.0835	70.05
CCNC_CDK8	Sun_1	3301	rs62143206	19	54326212	T	G	0.213	0.26	0.03	1.3e-18	0.0227	0.0388	76.5
CCNC_CDK8	Sun_1	3301	rs74480769	5	40972211	G	A	0.032	-0.51	0.07	3.4e-12	0.0161	0.0388	54.03
CCNH	Pietzner	10708	rs10922098	1	196664651	T	C	0.61	0.2	0.01	1.5e-48	0.0192	0.0724	209.83
CCNH	Pietzner	10708	rs41452950	1	57420627	A	G	0.95	-0.69	0.03	2.88e-115	0.0446	0.0724	499.5
CCNH	Pietzner	10708	rs62368956	5	86735368	A	G	0.2	-0.16	0.02	5.37e-23	0.0086	0.0724	92.94
CCPG1	Pietzner	10708	rs1354034	3	56849749	T	C	0.4	-0.15	0.01	6.8e-29	0.0102	0.0102	110.67
CCS	Sun_2	35571	rs498045	11	66362997	G	A	0.526	0.48	0.01	0	0.1158	0.1158	4660.06
CCT5	Pietzner	10708	rs10922092	1	196657414	A	G	0.39	-0.09	0.01	1.69e-12	0.0042	0.0042	45.2
CCT7	Ferkingstad	35559	rs6445035	3	165480100	A	G	0.19	0.18	0.01	6.92e-66	0.01	0.01	358.75
CD109	Suhre	1000	rs10455097	6	74493432	C	A	0.49	0.6	0.04	3.2e-46	0.1817	0.2242	221.65
CD109	Suhre	1000	rs8176749	9	136131188	T	C	0.09	0.51	0.08	1.7e-11	0.0424	0.2242	44.23
CD14	Pietzner	10708	rs12029785	1	196658905	A	G	0.61	-0.1	0.01	2.54e-14	0.005	0.0604	54.32
CD14	Pietzner	10708	rs12076560	1	172405541	T	C	0.55	0.11	0.01	1.18e-15	0.0056	0.0604	59.88
CD14	Pietzner	10708	rs35527973	1	172400009	A	AT	0.55	0.09	0.01	6.02e-14	0.0043	0.0604	46.03
CD14	Pietzner	10708	rs5744441	5	140016847	A	G	0.23	-0.28	0.02	2.1e-73	0.028	0.0604	308.04
CD14	Pietzner	10708	rs5744454	5	140013567	T	G	0.76	0.22	0.01	1.85e-52	0.0175	0.0604	190.65
CD160	Sun_2	35571	rs12562475	1	121268653	T	C	0.103	-0.12	0.01	3.03e-21	0.0028	0.1196	99.89
CD160	Sun_2	35571	rs13081778	3	46953721	G	A	0.375	-0.05	0.01	3.2e-13	0.0012	0.1196	43.4
CD160	Sun_2	35571	rs186535521	2	197791434	T	C	0.017	-0.28	0.03	6.54e-22	0.0026	0.1196	92.24
CD160	Sun_2	35571	rs2009581	2	111807677	A	G	0.273	-0.16	0.01	5.51e-89	0.0102	0.1196	365.15
CD160	Sun_2	35571	rs2497318	10	94432000	T	C	0.452	0.09	0.01	4.11e-41	0.0044	0.1196	156.37
CD160	Sun_2	35571	rs3016275	11	128067404	T	C	0.337	-0.09	0.01	4.93e-37	0.0035	0.1196	126.31
CD160	Sun_2	35571	rs3184504	12	111884608	C	T	0.518	-0.14	0.01	9.32e-93	0.0102	0.1196	366.98
CD160	Sun_2	35571	rs516316	19	49206145	C	G	0.508	-0.07	0.01	2.62e-22	0.0023	0.1196	82.4
CD160	Sun_2	35571	rs58745116	17	33803592	A	G	0.39	-0.07	0.01	8.17e-25	0.0025	0.1196	87.93
CD160	Sun_2	35571	rs6699680	1	25238631	G	A	0.415	-0.05	0.01	1.22e-14	0.0014	0.1196	50.45
CD160	Sun_2	35571	rs7077401	10	6025878	G	A	0.439	-0.06	0.01	3.86e-16	0.0016	0.1196	57
CD160	Sun_2	35571	rs77924615	16	20392332	A	G	0.197	-0.06	0.01	1.22e-11	0.0012	0.1196	41.84
CD160	Sun_2	35571	rs9728526	1	145716763	A	G	0.439	-0.39	0.01	0	0.0757	0.1196	2913.24
CD163	Sun_2	35571	rs10267707	7	150510973	G	C	0.454	0.05	0.01	9.14e-13	0.0012	0.1104	44.14
CD163	Sun_2	35571	rs10774625	12	111910219	G	A	0.504	-0.08	0.01	7.76e-29	0.003	0.1104	108.52
CD163	Sun_2	35571	rs11054859	12	7769776	A	G	0.102	-0.19	0.01	1.26e-53	0.0063	0.1104	225.2
CD163	Sun_2	35571	rs11220505	11	126334805	T	C	0.223	0.13	0.01	1.7e-58	0.0058	0.1104	206.04
CD163	Sun_2	35571	rs11381821	6	109641874	CA	C	0.468	-0.06	0.01	3.93e-15	0.0015	0.1104	53.65
CD163	Sun_2	35571	rs11923060	3	186589390	T	C	0.157	-0.08	0.01	6.19e-15	0.0016	0.1104	57.49
CD163	Sun_2	35571	rs1800759	4	100065509	G	T	0.613	-0.05	0.01	3.2e-13	0.0012	0.1104	43.94
CD163	Sun_2	35571	rs186021206	17	7069412	A	G	0.006	1.79	0.05	3.62e-292	0.0408	0.1104	1511.01
CD163	Sun_2	35571	rs2031902	9	33117524	T	C	0.588	-0.09	0.01	3.03e-36	0.0038	0.1104	133.95
CD163	Sun_2	35571	rs2099684	1	161500130	G	A	0.315	0.06	0.01	4.17e-13	0.0015	0.1104	51.74
CD163	Sun_2	35571	rs217184	16	72105965	C	T	0.196	-0.08	0.01	8.15e-20	0.0021	0.1104	75.51
CD163	Sun_2	35571	rs2288081	7	130357296	C	T	0.853	0.07	0.01	2.08e-11	0.0011	0.1104	40.02
CD163	Sun_2	35571	rs4876611	8	116671848	G	A	0.718	0.06	0.01	2.56e-12	0.0013	0.1104	45.26
CD163	Sun_2	35571	rs601338	19	49206674	A	G	0.509	0.06	0.01	1.24e-15	0.0016	0.1104	55.84
CD163	Sun_2	35571	rs62165726	2	134966562	A	C	0.037	-0.68	0.02	1.06e-279	0.0329	0.1104	1211.55
CD163	Sun_2	35571	rs635634	9	136155000	T	C	0.184	0.09	0.01	4.93e-24	0.0025	0.1104	88.74
CD163	Sun_2	35571	rs7246479	19	55824332	G	T	0.51	0.05	0.01	4.98e-11	0.0011	0.1104	37.66
CD163	Sun_2	35571	rs74622686	11	134264227	G	A	0.147	0.07	0.01	5.2e-12	0.0012	0.1104	42.62
CD164	Sun_2	35571	rs10740118	10	65101207	C	G	0.415	0.07	0.01	5.52e-17	0.0022	0.0306	77.69
CD164	Sun_2	35571	rs10820606	9	99192919	C	A	0.23	-0.07	0.01	1.24e-15	0.0018	0.0306	65.41
CD164	Sun_2	35571	rs1692821	8	11699988	T	C	0.285	-0.06	0.01	6.2e-12	0.0012	0.0306	43.89
CD164	Sun_2	35571	rs45492299	1	226054333	A	G	0.175	-0.07	0.01	2.88e-13	0.0015	0.0306	54.84
CD164	Sun_2	35571	rs4734879	8	106583124	G	A	0.274	-0.06	0.01	4.17e-13	0.0013	0.0306	47.68
CD164	Sun_2	35571	rs4950771	1	202111779	G	T	0.934	-0.17	0.02	4.08e-29	0.0035	0.0306	124.03
CD164	Sun_2	35571	rs6929023	6	109720350	A	G	0.33	-0.15	0.01	1.83e-79	0.0101	0.0306	362.39
CD164	Sun_2	35571	rs72701845	14	93217023	A	G	0.038	-0.2	0.02	4.16e-23	0.0029	0.0306	101.98
CD164	Sun_2	35571	rs892090	19	55539072	G	T	0.834	0.09	0.01	1.4e-20	0.0024	0.0306	85.26
CD164	Sun_2	35571	rs9857570	3	58280690	G	A	0.324	-0.09	0.01	1.32e-30	0.0037	0.0306	132.33
CD164L2	Ferkingstad	35559	rs1047286	19	6713262	A	G	0.241	-0.06	0.01	7.08e-11	0.0013	0.0214	46.85
CD164L2	Ferkingstad	35559	rs10922098	1	196664651	C	T	0.4	0.19	0.01	9.33e-119	0.0173	0.0214	627.05
CD164L2	Ferkingstad	35559	rs1707652	3	165478799	T	C	0.31	0.08	0.01	1.35e-21	0.0027	0.0214	97.65
CD177	Sun_1	3301	rs73554000	19	43825494	C	G	0.024	1.8	0.08	4.4e-116	0.1518	0.1518	590.36
CD1A	Pietzner	10708	rs34813609	1	196668360	G	GT	0.61	-0.3	0.01	6.04e-107	0.042	0.0508	469.01
CD1A	Pietzner	10708	rs71674639	3	165495142	A	AAAT	0.21	0.16	0.02	6.54e-23	0.0088	0.0508	95.22
CD1C	Sun_2	35571	rs10189685	2	203488449	A	G	0.297	-0.06	0.01	6.2e-12	0.0013	0.0749	44.94
CD1C	Sun_2	35571	rs115248892	1	158262619	T	G	0.003	-1.62	0.07	5.46e-125	0.0141	0.0749	508.01
CD1C	Sun_2	35571	rs11963621	6	44591006	C	T	0.104	0.12	0.01	8.09e-23	0.0026	0.0749	92.3
CD1C	Sun_2	35571	rs12599288	16	11822066	C	T	0.297	-0.11	0.01	1.56e-44	0.0052	0.0749	187.11
CD1C	Sun_2	35571	rs139130389	11	71850156	CTA	C	0.073	-0.42	0.01	7.09e-196	0.0236	0.0749	858.15
CD1C	Sun_2	35571	rs17272847	19	49979398	A	G	0.087	0.09	0.01	3.37e-14	0.0013	0.0749	47
CD1C	Sun_2	35571	rs1847472	6	90973159	A	C	0.354	-0.1	0.01	8.34e-43	0.0042	0.0749	150.48
CD1C	Sun_2	35571	rs3808460	8	116597635	C	T	0.565	-0.05	0.01	9.14e-13	0.0012	0.0749	43.77
CD1C	Sun_2	35571	rs3937026	11	122525766	T	G	0.25	0.07	0.01	1.9e-17	0.0017	0.0749	61.7
CD1C	Sun_2	35571	rs4384720	2	145425401	G	C	0.92	0.11	0.01	6.64e-16	0.0016	0.0749	57.95
CD1C	Sun_2	35571	rs4698932	4	106049147	A	G	0.494	0.05	0.01	1.1e-13	0.0014	0.0749	48.15
CD1C	Sun_2	35571	rs572608	11	118801640	T	A	0.547	0.06	0.01	8.21e-19	0.0019	0.0749	67.88
CD1C	Sun_2	35571	rs6063502	20	48955595	G	A	0.348	0.07	0.01	1.61e-20	0.0019	0.0749	68.31
CD1C	Sun_2	35571	rs60969446	19	33759573	C	T	0.57	-0.06	0.01	3.86e-16	0.0016	0.0749	56.75
CD1C	Sun_2	35571	rs61788913	1	60091168	T	G	0.128	-0.1	0.01	4.24e-20	0.0023	0.0749	81.24
CD1C	Sun_2	35571	rs653178	12	112007756	T	C	0.517	-0.11	0.01	8.45e-52	0.0056	0.0749	200.73
CD1C	Sun_2	35571	rs76428106	13	28604007	C	T	0.013	0.37	0.03	3.89e-30	0.0034	0.0749	120.16
CD1D	Ferkingstad	35559	rs1355538	3	165505177	A	G	0.399	0.06	0.01	1.38e-12	0.0017	0.0017	61.47
CD200	Pietzner	10708	rs507666	9	136149399	A	G	0.2	-0.36	0.02	3.53e-103	0.041	0.049	457.86
CD200	Pietzner	10708	rs6774405	3	112065028	T	C	0.1	-0.21	0.02	3.95e-20	0.008	0.049	86.49
CD200R1	Sun_2	35571	rs10774625	12	111910219	G	A	0.504	-0.06	0.01	4.88e-20	0.0015	0.3136	53.88
CD200R1	Sun_2	35571	rs10823374	10	71201716	G	A	0.445	0.06	0.01	4.18e-22	0.0017	0.3136	59.19
CD200R1	Sun_2	35571	rs10935473	3	98416900	T	G	0.44	-0.32	0.01	0	0.0492	0.3136	1840.62
CD200R1	Sun_2	35571	rs16860233	3	112642122	T	C	0.039	1.81	0.02	0	0.2473	0.3136	11683.9
CD200R1	Sun_2	35571	rs186021206	17	7069412	A	G	0.006	0.91	0.04	8.11e-115	0.0106	0.3136	379.44
CD200R1	Sun_2	35571	rs2233243	11	60152482	G	A	0.289	0.05	0.01	3.17e-16	0.001	0.3136	35.1
CD200R1	Sun_2	35571	rs6545928	2	62592120	C	T	0.23	-0.05	0.01	3.69e-14	0.001	0.3136	35.42
CD200R1	Sun_2	35571	rs75071241	11	126232186	A	G	0.059	-0.11	0.01	2.1e-21	0.0015	0.3136	51.73
CD200R1L	Sun_1	3301	rs7412	19	45412079	T	C	0.078	0.72	0.04	1.8e-58	0.0746	0.0746	265.8
CD207	Sun_2	35571	rs13275142	8	116602874	A	G	0.567	-0.08	0.01	5.75e-31	0.0032	0.1308	114.97
CD207	Sun_2	35571	rs17450261	10	90815495	C	T	0.201	0.06	0.01	6.38e-14	0.0012	0.1308	41.1
CD207	Sun_2	35571	rs17718987	2	71060936	C	G	0.325	0.47	0.01	0	0.0985	0.1308	3887.64
CD207	Sun_2	35571	rs2021033	6	167524239	A	G	0.494	-0.05	0.01	1.89e-11	0.0011	0.1308	39.32
CD207	Sun_2	35571	rs2139493	16	86021624	C	T	0.267	-0.05	0.01	1.83e-10	0.001	0.1308	36.26
CD207	Sun_2	35571	rs34593439	15	79234957	A	G	0.106	-0.09	0.01	5.92e-16	0.0015	0.1308	53.48
CD207	Sun_2	35571	rs35533397	2	12700857	T	C	0.226	0.1	0.01	1.46e-26	0.0032	0.1308	115.2
CD207	Sun_2	35571	rs4985556	16	70694000	A	C	0.121	-0.08	0.01	2.4e-16	0.0014	0.1308	50.98
CD207	Sun_2	35571	rs62408218	6	90931858	T	C	0.36	-0.1	0.01	4.27e-48	0.0048	0.1308	171.26
CD207	Sun_2	35571	rs647881	12	121310027	G	A	0.491	-0.13	0.01	2.54e-71	0.0078	0.1308	279.99
CD207	Sun_2	35571	rs7247412	19	52313868	C	T	0.266	-0.07	0.01	4.47e-16	0.0017	0.1308	58.81
CD207	Sun_2	35571	rs7432658	3	185048314	C	T	0.789	-0.07	0.01	1.9e-17	0.0015	0.1308	54.87
CD207	Sun_2	35571	rs79755767	12	54698408	A	G	0.099	0.08	0.01	1.33e-12	0.0011	0.1308	38.61
CD207	Sun_2	35571	rs989437	7	28830498	G	A	0.618	0.08	0.01	1.84e-27	0.0027	0.1308	97.24
CD209	Pietzner	10708	rs1277930	1	109822143	A	G	0.77	0.14	0.02	3.14e-17	0.0065	0.3815	69.56
CD209	Pietzner	10708	rs4804774	19	7772173	C	G	0.24	-0.42	0.02	1.16e-151	0.0644	0.3815	736.32
CD209	Pietzner	10708	rs597974	9	136144297	A	G	0.66	-0.83	0.01	1e-200	0.3107	0.3815	4825.03
CD22	Sun_2	35571	rs10411704	19	35800662	T	G	0.786	-0.29	0.01	4.65e-234	0.0291	0.0809	1066.73
CD22	Sun_2	35571	rs111338191	12	111826477	AAATT	A	0.521	-0.05	0.01	1.1e-13	0.0013	0.0809	48.07
CD22	Sun_2	35571	rs11223794	11	134287396	T	C	0.165	0.06	0.01	5.62e-12	0.0011	0.0809	37.68
CD22	Sun_2	35571	rs112824187	5	158265308	A	G	0.076	-0.13	0.01	1.53e-22	0.0023	0.0809	81.15
CD22	Sun_2	35571	rs116968179	7	50189183	A	G	0.033	-0.13	0.02	4.11e-11	0.0011	0.0809	39.71
CD22	Sun_2	35571	rs12554596	9	37002142	G	A	0.204	-0.07	0.01	2.24e-13	0.0014	0.0809	50.32
CD22	Sun_2	35571	rs12784975	10	98380137	C	T	0.192	-0.07	0.01	2.24e-13	0.0014	0.0809	48.21
CD22	Sun_2	35571	rs186021206	17	7069412	A	G	0.006	1.01	0.05	1.76e-98	0.013	0.0809	468.47
CD22	Sun_2	35571	rs304154	5	88120416	C	T	0.309	0.05	0.01	1.22e-14	0.0012	0.0809	44.32
CD22	Sun_2	35571	rs3213566	12	121222578	C	T	0.528	-0.05	0.01	7.03e-12	0.0011	0.0809	40.89
CD22	Sun_2	35571	rs34557412	17	16852187	G	A	0.007	0.73	0.04	1.74e-67	0.0072	0.0809	257.18
CD22	Sun_2	35571	rs35222145	17	38007321	G	T	0.492	-0.05	0.01	1.22e-14	0.0015	0.0809	51.92
CD22	Sun_2	35571	rs4848370	2	111811665	T	C	0.272	-0.07	0.01	2.26e-19	0.0021	0.0809	73.21
CD22	Sun_2	35571	rs492602	19	49206417	G	A	0.508	0.06	0.01	3.5e-17	0.0017	0.0809	62
CD22	Sun_2	35571	rs6065926	20	44735854	G	A	0.754	-0.07	0.01	2.13e-18	0.0018	0.0809	64.76
CD22	Sun_2	35571	rs73165110	22	42291856	A	G	0.079	-0.13	0.01	3.3e-23	0.0024	0.0809	86.24
CD22	Sun_2	35571	rs73167342	22	39834102	G	C	0.742	-0.06	0.01	9.19e-15	0.0015	0.0809	52.48
CD22	Sun_2	35571	rs76428106	13	28604007	C	T	0.013	0.22	0.03	3.99e-12	0.0012	0.0809	44.36
CD22	Sun_2	35571	rs967367	3	186734466	A	G	0.389	-0.12	0.01	1.03e-62	0.0065	0.0809	232.9
CD22	Sun_2	35571	rs9939427	16	86016091	A	G	0.231	0.07	0.01	7.17e-20	0.0019	0.0809	67.45
CD226	Sun_1	3301	rs62143197	19	54320716	A	G	0.223	0.32	0.03	8.1e-27	0.0355	0.0355	121.38
CD244	Sun_2	35571	rs10146962	14	101170540	C	T	0.338	-0.06	0.01	6.2e-12	0.0014	0.1147	48.24
CD244	Sun_2	35571	rs10815098	9	4865338	T	C	0.208	0.08	0.01	7.86e-17	0.0019	0.1147	65.99
CD244	Sun_2	35571	rs113315674	9	100720053	A	G	0.365	0.08	0.01	1.08e-31	0.0031	0.1147	111.26
CD244	Sun_2	35571	rs115868021	1	160811374	G	C	0.006	-2.17	0.05	0	0.0532	0.1147	1999.71
CD244	Sun_2	35571	rs12574844	11	126273386	A	G	0.071	-0.13	0.01	6.08e-20	0.0021	0.1147	76.54
CD244	Sun_2	35571	rs12616639	2	62529925	G	A	0.61	0.11	0.01	8.45e-52	0.0053	0.1147	191.12
CD244	Sun_2	35571	rs186021206	17	7069412	A	G	0.006	1.3	0.05	3.75e-154	0.0214	0.1147	776.39
CD244	Sun_2	35571	rs2009581	2	111807677	A	G	0.273	-0.09	0.01	5.93e-27	0.0029	0.1147	104.73
CD244	Sun_2	35571	rs2659005	17	79218714	T	C	0.441	0.09	0.01	1.83e-35	0.0037	0.1147	133.24
CD244	Sun_2	35571	rs3184504	12	111884608	C	T	0.518	-0.15	0.01	3.33e-103	0.0114	0.1147	409.67
CD244	Sun_2	35571	rs34458031	3	98752035	A	G	0.085	0.09	0.01	6.22e-11	0.0011	0.1147	40.15
CD244	Sun_2	35571	rs37456	1	44292989	T	C	0.353	0.07	0.01	1.9e-17	0.0021	0.1147	75.27
CD244	Sun_2	35571	rs6993770	8	106581528	T	A	0.287	0.08	0.01	2.1e-21	0.0024	0.1147	84.21
CD244	Sun_2	35571	rs79977579	12	54694560	A	C	0.099	0.12	0.01	2.79e-24	0.0027	0.1147	94.61
CD247	Ferkingstad	35559	rs10922098	1	196664651	C	T	0.4	0.09	0.01	1.51e-26	0.0039	0.0039	138.8
CD248	Pietzner	10708	rs1070073	12	104000319	T	G	0.32	-0.1	0.01	6.44e-12	0.0042	0.0184	44.94
CD248	Pietzner	10708	rs11505848	7	99734842	T	C	0.53	0.09	0.01	5.03e-12	0.0041	0.0184	44.35
CD248	Pietzner	10708	rs1260326	2	27730940	T	C	0.4	-0.1	0.01	8.26e-14	0.0047	0.0184	50.6
CD248	Pietzner	10708	rs66782572	3	52567617	A	G	0.46	-0.1	0.01	2.06e-15	0.0054	0.0184	57.84
CD27	Pietzner	10708	rs186268843	3	186379356	A	G	0.21	0.86	0.02	1e-200	0.246	0.246	3492.38
CD274	Sun_2	35571	rs111338191	12	111826477	AAATT	A	0.521	-0.08	0.01	1.08e-31	0.0034	0.0567	119.78
CD274	Sun_2	35571	rs112635299	14	94838142	T	G	0.022	0.22	0.02	7.17e-20	0.002	0.0567	72.58
CD274	Sun_2	35571	rs1354034	3	56849749	C	T	0.604	0.05	0.01	9.14e-13	0.0012	0.0567	42.57
CD274	Sun_2	35571	rs1801274	1	161479745	G	A	0.535	0.06	0.01	2.93e-18	0.0019	0.0567	65.98
CD274	Sun_2	35571	rs6993770	8	106581528	T	A	0.287	-0.06	0.01	2.44e-14	0.0015	0.0567	54.19
CD274	Sun_2	35571	rs78444298	1	184672098	A	G	0.019	0.2	0.03	5.82e-15	0.0016	0.0567	55.57
CD274	Sun_2	35571	rs8178824	17	64224775	T	C	0.03	0.15	0.02	1.29e-12	0.0013	0.0567	45.57
CD274	Sun_2	35571	rs822340	9	5453260	G	A	0.745	0.34	0.01	0	0.0439	0.0567	1633.6
CD276	Sun_2	35571	rs1042704	14	23312594	A	G	0.216	0.06	0.01	1.17e-16	0.0011	0.3168	40.57
CD276	Sun_2	35571	rs10740131	10	65271488	T	A	0.471	0.04	0.01	2.56e-12	0.0009	0.3168	31.29
CD276	Sun_2	35571	rs2239651	14	94848547	C	T	0.265	-0.07	0.01	1.52e-23	0.0019	0.3168	68.07
CD276	Sun_2	35571	rs2291014	15	73996359	A	G	0.098	-1.32	0.01	0	0.3093	0.3168	15924.9
CD276	Sun_2	35571	rs4665972	2	27598097	C	T	0.609	0.06	0.01	1.03e-20	0.0015	0.3168	53.21
CD276	Sun_2	35571	rs62217923	21	42539293	G	C	0.257	0.08	0.01	8.72e-27	0.0021	0.3168	76.57
CD28	Sun_2	35571	rs1461729	8	9187242	G	A	0.898	-0.09	0.01	1.77e-14	0.0016	0.0554	55.33
CD28	Sun_2	35571	rs186021206	17	7069412	A	G	0.006	1.36	0.05	5.51e-156	0.0231	0.0554	839.44
CD28	Sun_2	35571	rs2725405	17	79220224	C	G	0.441	0.06	0.01	6.08e-20	0.002	0.0554	71.96
CD28	Sun_2	35571	rs6796	7	6502367	C	T	0.279	0.06	0.01	2.44e-14	0.0015	0.0554	53.34
CD28	Sun_2	35571	rs7161799	15	58770523	T	C	0.076	0.13	0.01	8.19e-21	0.0024	0.0554	86.04
CD28	Sun_2	35571	rs7369876	2	204636472	T	C	0.831	0.26	0.01	8.87e-147	0.0187	0.0554	676.7
CD28	Sun_2	35571	rs9838308	3	169751292	C	T	0.365	-0.12	0.01	1.21e-47	0.0062	0.0554	223.33
CD2AP	Sun_2	35571	rs1354034	3	56849749	C	T	0.604	0.06	0.01	6.08e-20	0.002	0.002	69.82
CD300A	Pietzner	10708	rs11105298	12	89876143	T	C	0.75	0.29	0.02	2.37e-88	0.0322	0.1591	356.13
CD300A	Pietzner	10708	rs11888817	2	62530980	T	C	0.36	-0.11	0.01	1.1e-14	0.0051	0.1591	54.67
CD300A	Pietzner	10708	rs2272111	17	72469966	A	G	0.2	-0.62	0.02	1e-200	0.1218	0.1591	1485.13
CD300C	Sun_2	35571	rs11888817	2	62530980	C	T	0.642	0.12	0.01	1.12e-61	0.0062	0.1129	221.49
CD300C	Sun_2	35571	rs13107325	4	103188709	T	C	0.075	0.14	0.01	1.11e-26	0.0027	0.1129	95.73
CD300C	Sun_2	35571	rs143110592	7	7236131	T	A	0.195	-0.06	0.01	2.44e-14	0.0012	0.1129	41.6
CD300C	Sun_2	35571	rs181897168	11	126227095	A	G	0.01	0.26	0.04	4.17e-13	0.0014	0.1129	48.52
CD300C	Sun_2	35571	rs186021206	17	7069412	A	G	0.007	1.07	0.05	9.64e-105	0.0146	0.1129	528.8
[truncated: 11,250 more rows]

## Sheet: TableS4 MR of 8 proteins
Table S4: Results of 8 proteome-wide Mendelian randomization identified proteins for non-small cell lung cancer risk.
Protein	Study	Method	No. of SNP	Beta	Se	P	Beta(95%CI)	OR(95%CI)	Q	Pheterogeneity	Eggerintercept	Ppleiotropy
LUAD
CDH17	Ferkingstad	Inverse variance weighted	6	-0.11883	0.0332885	0.000357379	(-0.18, -0.05)	0.89 (0.83-0.95)	8.51901	0.129857
		MR Egger	6	-0.167309	0.0523938	0.033112	(-0.27, -0.06)	0.85 (0.76-0.94)	6.34389	0.174896	0.0179923	0.306562
		Weighted median	6	-0.128737	0.0261763	8.74e-07	(-0.18, -0.07)	0.88 (0.84-0.93)
		Simple mode	6	-0.117987	0.0447209	0.0460699	(-0.21, -0.03)	0.89 (0.81-0.97)
		Weighted mode	6	-0.129582	0.0265788	0.00457129	(-0.18, -0.08)	0.88 (0.83-0.93)
CEACAM5	Sun_2	Inverse variance weighted	10	0.161496	0.0698509	0.0207776	(0.02, 0.30)	1.18 (1.02-1.35)	21.4028	0.0109771
		MR Egger	10	0.318423	0.0995205	0.0126205	(0.12, 0.51)	1.37 (1.13-1.67)	14.3252	0.0736734	-0.0268132	0.0820137
		Weighted median	10	0.222378	0.050836	1.22e-05	(0.12, 0.32)	1.25 (1.13-1.38)
		Simple mode	10	0.0563335	0.154385	0.72362	(-0.25, 0.36)	1.06 (0.78-1.43)
		Weighted mode	10	0.229247	0.0512547	0.00154861	(0.13, 0.33)	1.26 (1.14-1.39)
CXADR	Sun_2	Inverse variance weighted	5	-0.305961	0.0701139	1.28e-05	(-0.44, -0.17)	0.74 (0.64-0.84)	4.49272	0.343412
		MR Egger	5	-0.409227	0.165859	0.0902789	(-0.73, -0.08)	0.66 (0.48-0.92)	3.86461	0.27646	0.0151089	0.535266
		Weighted median	5	-0.324943	0.080436	5.35e-05	(-0.48, -0.17)	0.72 (0.62-0.85)
		Simple mode	5	-0.24922	0.139039	0.147529	(-0.52, 0.02)	0.78 (0.59-1.02)
		Weighted mode	5	-0.354364	0.081056	0.0119508	(-0.51, -0.20)	0.70 (0.60-0.82)
FAM3D	Pietzner	Inverse variance weighted	3	-0.103758	0.0285206	0.000274745	(-0.16, -0.05)	0.90 (0.85-0.95)	4.42886	0.109216
		MR Egger	3	0.0299089	0.0704555	0.744427	(-0.11, 0.17)	1.03 (0.90-1.18)	0.541913	0.461641	-0.0798566	0.298833
		Weighted median	3	-0.102568	0.0223874	4.62e-06	(-0.15, -0.06)	0.90 (0.86-0.94)
		Simple mode	3	-0.140156	0.0509551	0.110664	(-0.24, -0.04)	0.87 (0.79-0.96)
		Weighted mode	3	-0.0766255	0.0239816	0.0855663	(-0.12, -0.03)	0.93 (0.88-0.97)
KLK1	Sun_2	Inverse variance weighted	12	0.0751121	0.0266366	0.00480414	(0.02, 0.13)	1.08 (1.02-1.14)	25.1598	0.00863806
		MR Egger	12	0.0988325	0.0285108	0.0060566	(0.04, 0.15)	1.10 (1.04-1.17)	19.6841	0.0323863	-0.0140505	0.126305
		Weighted median	12	0.0822433	0.0175302	2.71e-06	(0.05, 0.12)	1.09 (1.05-1.12)
		Simple mode	12	0.0578593	0.160705	0.725638	(-0.26, 0.37)	1.06 (0.77-1.45)
		Weighted mode	12	0.0808337	0.0187656	0.00124021	(0.04, 0.12)	1.08 (1.05-1.12)
POGLUT3	Sun_1	Wald ratio	1	-0.171163	0.0405534	2.44e-05	(-0.25, -0.09)	0.84 (0.78-0.91)
SFTPB	Pietzner	Wald ratio	1	-0.134338	0.0308736	1.35e-05	(-0.19, -0.07)	0.87 (0.82-0.93)
LUSC
CD14	Pietzner	Inverse variance weighted	4	0.261063	0.0559471	3.07e-06	(0.15, 0.37)	1.30 (1.16-1.45)	1.78743	0.617674
		MR Egger	4	0.315934	0.137441	0.148282	(0.05, 0.59)	1.37 (1.05-1.80)	1.59639	0.450141	-0.0109775	0.704715
		Weighted median	4	0.277113	0.0651981	2.13e-05	(0.15, 0.40)	1.32 (1.16-1.50)
		Simple mode	4	0.315014	0.0890211	0.038401	(0.14, 0.49)	1.37 (1.15-1.63)
		Weighted mode	4	0.278537	0.0698896	0.0282779	(0.14, 0.42)	1.32 (1.15-1.52)

## Sheet: TableS5 MR for LUAD
Table S5: All results of discovery proteome-wide Mendelian randomization for lung adenocarcinoma risk.
Protein	Study	MR method	Nsnp	Beta	Se	OR(95%CI)	P	adjP
A1BG	Pietzner	Weighted median	3	-0.0472559	0.0321274	0.95(0.90-1.02)	0.141321	0.99207
A1BG	Pietzner	Inverse variance weighted	3	-0.0517711	0.0327879	0.95(0.89-1.01)	0.114343	0.99207
A1CF	Pietzner	Wald ratio	1	-0.0641868	0.0493132	0.94(0.85-1.03)	0.193048	0.99207
A2M	Pietzner	Weighted median	3	-0.0203326	0.050225	0.98(0.89-1.08)	0.685602	0.99207
A2M	Pietzner	Inverse variance weighted	3	-0.00192258	0.0493107	1.00(0.91-1.10)	0.968899	0.996924
A2ML1	Pietzner	Wald ratio	1	0.0285167	0.06348	1.03(0.91-1.17)	0.653271	0.99207
A4GALT	Pietzner	Wald ratio	1	0.050269	0.0599966	1.05(0.93-1.18)	0.402107	0.99207
A4GNT	Pietzner	Wald ratio	1	0.11248	0.11846	1.12(0.89-1.41)	0.342357	0.99207
AAGAB	Pietzner	Inverse variance weighted	2	0.0345388	0.0384787	1.04(0.96-1.12)	0.369394	0.99207
AARS	Pietzner	Wald ratio	1	0.124468	0.201012	1.13(0.76-1.68)	0.535781	0.99207
AARS1	Sun_1	Wald ratio	1	-0.00346667	0.10631	1.00(0.81-1.23)	0.973986	0.996924
AARSD1	Sun_2	Weighted median	3	-0.0893707	0.125087	0.91(0.72-1.17)	0.474939	0.99207
AARSD1	Sun_2	Inverse variance weighted	3	-0.0790781	0.125377	0.92(0.72-1.18)	0.528221	0.99207
AASDHPPT	Pietzner	Inverse variance weighted	2	-0.0164827	0.110722	0.98(0.79-1.22)	0.88166	0.994087
ABHD10	Pietzner	Wald ratio	1	-0.219944	0.179	0.80(0.57-1.14)	0.219169	0.99207
ABHD12	Ferkingstad	Wald ratio	1	0.167137	0.2081	1.18(0.79-1.78)	0.421883	0.99207
ABHD14A	Sun_1	Wald ratio	1	0.00395807	0.0359823	1.00(0.94-1.08)	0.912409	0.994087
ABHD14B	Sun_2	Weighted median	3	-0.087166	0.206842	0.92(0.61-1.37)	0.673453	0.99207
ABHD14B	Sun_2	Inverse variance weighted	3	-0.137259	0.162878	0.87(0.63-1.20)	0.399393	0.99207
ABL2	Suhre	Wald ratio	1	0.0696429	0.0612643	1.07(0.95-1.21)	0.255638	0.99207
ABLIM3	Pietzner	Inverse variance weighted	2	-0.0809513	0.0884998	0.92(0.78-1.10)	0.360346	0.99207
ABO	Sun_1	Wald ratio	1	-0.0241477	0.0129908	0.98(0.95-1.00)	0.0630506	0.99207
ACAA1	Ferkingstad	Weighted median	3	0.128833	0.215369	1.14(0.75-1.73)	0.549708	0.99207
ACAA1	Ferkingstad	Inverse variance weighted	3	0.0744036	0.219023	1.08(0.70-1.65)	0.734077	0.99207
ACADL	Pietzner	Wald ratio	1	0.189732	0.11651	1.21(0.96-1.52)	0.103426	0.99207
ACADSB	Pietzner	Wald ratio	1	0.00968615	0.0446738	1.01(0.93-1.10)	0.828349	0.99207
ACADVL	Ferkingstad	Wald ratio	1	-0.76744	0.33306	0.46(0.24-0.89)	0.0212109	0.99207
ACAN	Sun_2	Weighted median	12	-0.0124558	0.0723277	0.99(0.86-1.14)	0.86327	0.994087
ACAN	Sun_2	Inverse variance weighted	12	-0.0533096	0.055084	0.95(0.85-1.06)	0.33315	0.99207
ACAP2	Sun_1	Wald ratio	1	0.00876429	0.079675	1.01(0.86-1.18)	0.912409	0.994087
ACAT1	Pietzner	Wald ratio	1	0.000555556	0.0479533	1.00(0.91-1.10)	0.990756	0.999499
ACAT2	Pietzner	Inverse variance weighted	2	-0.00475804	0.0361772	1.00(0.93-1.07)	0.895364	0.994087
ACBD6	Sun_1	Wald ratio	1	-0.00182	0.0558125	1.00(0.89-1.11)	0.973986	0.996924
ACBD7	Sun_1	Wald ratio	1	0.044487	0.0952348	1.05(0.87-1.26)	0.640407	0.99207
ACE	Pietzner	Wald ratio	1	-0.393012	0.175588	0.68(0.48-0.95)	0.0252038	0.99207
ACE2	Sun_2	Weighted median	8	-0.113604	0.104993	0.89(0.73-1.10)	0.279243	0.99207
ACE2	Sun_2	Inverse variance weighted	8	-0.0175003	0.10494	0.98(0.80-1.21)	0.867555	0.994087
ACHE	Pietzner	Wald ratio	1	-0.0953	0.156409	0.91(0.67-1.24)	0.542326	0.99207
ACOT13	Pietzner	Wald ratio	1	0.0915462	0.146946	1.10(0.82-1.46)	0.53329	0.99207
ACOT8	Pietzner	Weighted median	3	-0.112072	0.083078	0.89(0.76-1.05)	0.177338	0.99207
ACOT8	Pietzner	Inverse variance weighted	3	-0.0728169	0.0739615	0.93(0.80-1.07)	0.324858	0.99207
ACOX1	Sun_2	Wald ratio	1	0.2156	0.245786	1.24(0.77-2.01)	0.380385	0.99207
ACP1	Suhre	Wald ratio	1	-2.02e-05	0.0137492	1.00(0.97-1.03)	0.99883	0.999971
ACP2	Sun_1	Inverse variance weighted	2	-0.00965641	0.0421898	0.99(0.91-1.08)	0.818962	0.99207
ACP5	Sun_2	Weighted median	5	0.0254024	0.0497318	1.03(0.93-1.13)	0.6095	0.99207
ACP5	Sun_2	Inverse variance weighted	5	0.0109834	0.0510412	1.01(0.91-1.12)	0.829622	0.99207
ACP6	Sun_2	Inverse variance weighted	2	-0.00380724	0.0320622	1.00(0.94-1.06)	0.905477	0.994087
ACPL2	Pietzner	Inverse variance weighted	2	0.0260604	0.0630124	1.03(0.91-1.16)	0.679185	0.99207
ACPP	Pietzner	Wald ratio	1	-0.08914	0.110987	0.91(0.74-1.14)	0.421883	0.99207
ACRV1	Pietzner	Wald ratio	1	-0.08914	0.110987	0.91(0.74-1.14)	0.421883	0.99207
ACTN1	Pietzner	Wald ratio	1	0.0693	0.183989	1.07(0.75-1.54)	0.706431	0.99207
ACTN2	Ferkingstad	Weighted median	3	-0.304452	0.156841	0.74(0.54-1.00)	0.0522401	0.99207
ACTN2	Ferkingstad	Inverse variance weighted	3	-0.235151	0.133623	0.79(0.61-1.03)	0.0784395	0.99207
ACVR2A	Pietzner	Wald ratio	1	0.0365182	0.0504727	1.04(0.94-1.15)	0.469359	0.99207
ACVR2B	Ferkingstad	Wald ratio	1	0.121555	0.151345	1.13(0.84-1.52)	0.421883	0.99207
ACVRL1	Sun_2	Weighted median	3	-0.0773214	0.0515258	0.93(0.84-1.02)	0.133451	0.99207
ACVRL1	Sun_2	Inverse variance weighted	3	-0.0645367	0.056583	0.94(0.84-1.05)	0.25405	0.99207
ACYP2	Sun_1	Wald ratio	1	0.0201156	0.0488	1.02(0.93-1.12)	0.68019	0.99207
ADA	Sun_2	Weighted median	3	0.00833472	0.0280168	1.01(0.95-1.07)	0.766092	0.99207
ADA	Sun_2	Inverse variance weighted	3	0.00557104	0.0418645	1.01(0.93-1.09)	0.894136	0.994087
ADA2	Sun_1	Wald ratio	1	-0.0293614	0.0215205	0.97(0.93-1.01)	0.172458	0.99207
ADAM10	Pietzner	Wald ratio	1	0.0523957	0.0724174	1.05(0.91-1.21)	0.469359	0.99207
ADAM11	Sun_1	Inverse variance weighted	2	-0.0171377	0.063863	0.98(0.87-1.11)	0.788429	0.99207
ADAM12	Ferkingstad	Wald ratio	1	0.136375	0.208375	1.15(0.76-1.72)	0.51281	0.99207
ADAM15	Sun_2	Weighted median	4	-0.041505	0.0206024	0.96(0.92-1.00)	0.0439501	0.99207
ADAM15	Sun_2	Inverse variance weighted	4	-0.0432756	0.0405851	0.96(0.88-1.04)	0.286292	0.99207
ADAM17	Ferkingstad	Wald ratio	1	0.102854	0.128062	1.11(0.86-1.42)	0.421883	0.99207
ADAM22	Sun_2	Weighted median	4	0.229694	0.200163	1.26(0.85-1.86)	0.25116	0.99207
ADAM22	Sun_2	Inverse variance weighted	4	0.247035	0.200529	1.28(0.86-1.90)	0.217982	0.99207
ADAM23	Sun_2	Weighted median	4	0.0313987	0.0306556	1.03(0.97-1.10)	0.305721	0.99207
ADAM23	Sun_2	Inverse variance weighted	4	0.0429679	0.0489625	1.04(0.95-1.15)	0.380178	0.99207
ADAM29	Ferkingstad	Inverse variance weighted	2	0.24226	0.176799	1.27(0.90-1.80)	0.170605	0.99207
ADAM30	Pietzner	Wald ratio	1	-0.0937769	0.128415	0.91(0.71-1.17)	0.46523	0.99207
ADAM32	Pietzner	Wald ratio	1	0.0475429	0.160995	1.05(0.76-1.44)	0.76776	0.99207
ADAM7	Pietzner	Wald ratio	1	-0.00993939	0.0496939	0.99(0.90-1.09)	0.841471	0.99207
ADAM8	Sun_2	Weighted median	5	-0.0874412	0.0398317	0.92(0.85-0.99)	0.0281445	0.99207
ADAM8	Sun_2	Inverse variance weighted	5	-0.0916422	0.0361941	0.91(0.85-0.98)	0.0113426	0.875889
ADAMDEC1	Ferkingstad	Inverse variance weighted	2	0.213204	0.178739	1.24(0.87-1.76)	0.232939	0.99207
ADAMTS1	Ferkingstad	Wald ratio	1	0.21182	0.21012	1.24(0.82-1.87)	0.313411	0.99207
ADAMTS13	Ferkingstad	Weighted median	6	-0.0131305	0.0329926	0.99(0.93-1.05)	0.690642	0.99207
ADAMTS13	Ferkingstad	Inverse variance weighted	6	-0.00838812	0.0320156	0.99(0.93-1.06)	0.793321	0.99207
ADAMTS15	Sun_2	Weighted median	4	0.0711611	0.118536	1.07(0.85-1.35)	0.548284	0.99207
ADAMTS15	Sun_2	Inverse variance weighted	4	0.0746908	0.0999808	1.08(0.89-1.31)	0.455032	0.99207
ADAMTS3	Pietzner	Wald ratio	1	0.0182222	0.0911056	1.02(0.85-1.22)	0.841471	0.99207
ADAMTS4	Sun_1	Wald ratio	1	-0.044487	0.0952348	0.96(0.79-1.15)	0.640407	0.99207
ADAMTS5	Suhre	Wald ratio	1	-0.00557944	0.0215131	0.99(0.95-1.04)	0.795364	0.99207
ADAMTS8	Sun_2	Weighted median	4	-0.0868904	0.0374386	0.92(0.85-0.99)	0.0202935	0.99207
ADAMTS8	Sun_2	Inverse variance weighted	4	-0.088207	0.0375243	0.92(0.85-0.99)	0.01874	0.99207
ADAMTSL1	Ferkingstad	Inverse variance weighted	2	0.000301387	0.195364	1.00(0.68-1.47)	0.998769	0.999971
ADAMTSL2	Pietzner	Inverse variance weighted	2	0.092979	0.132884	1.10(0.85-1.42)	0.484113	0.99207
ADCYAP1	Pietzner	Wald ratio	1	-0.0835687	0.10405	0.92(0.75-1.13)	0.421883	0.99207
ADGRB3	Sun_2	Weighted median	3	0.0328538	0.0186113	1.03(1.00-1.07)	0.0775199	0.99207
ADGRB3	Sun_2	Inverse variance weighted	3	0.0331616	0.0180194	1.03(1.00-1.07)	0.0657207	0.99207
ADGRE2	Sun_2	Weighted median	4	0.0196805	0.0628013	1.02(0.90-1.15)	0.753995	0.99207
ADGRE2	Sun_2	Inverse variance weighted	4	-0.0197995	0.072799	0.98(0.85-1.13)	0.785641	0.99207
ADGRE5	Sun_2	Weighted median	5	0.1466	0.0940906	1.16(0.96-1.39)	0.119216	0.99207
ADGRE5	Sun_2	Inverse variance weighted	5	0.0733129	0.110769	1.08(0.87-1.34)	0.508065	0.99207
ADGRF1	Sun_1	Inverse variance weighted	2	-0.0248963	0.0319582	0.98(0.92-1.04)	0.435963	0.99207
ADGRF5	Sun_1	Wald ratio	1	0.0756628	0.026391	1.08(1.02-1.14)	0.00414395	0.513687
ADGRG1	Sun_2	Weighted median	6	0.0458135	0.147885	1.05(0.78-1.40)	0.75672	0.99207
ADGRG1	Sun_2	Inverse variance weighted	6	0.0369462	0.1613	1.04(0.76-1.42)	0.818828	0.99207
ADGRG2	Sun_2	Weighted median	4	-0.0573794	0.156742	0.94(0.69-1.28)	0.714309	0.99207
ADGRG2	Sun_2	Inverse variance weighted	4	-0.0653478	0.137359	0.94(0.72-1.23)	0.634256	0.99207
ADGRG5	Ferkingstad	Inverse variance weighted	2	0.167971	0.148917	1.18(0.88-1.58)	0.259343	0.99207
ADH1A	Pietzner	Inverse variance weighted	2	0.0162589	0.08945	1.02(0.85-1.21)	0.855767	0.99406
ADH1B	Sun_1	Wald ratio	1	0.0149571	0.0418762	1.02(0.94-1.10)	0.720961	0.99207
ADH1C	Ferkingstad	Inverse variance weighted	2	-0.0990738	0.11429	0.91(0.72-1.13)	0.386019	0.99207
ADH4	Sun_2	Weighted median	6	0.109966	0.105368	1.12(0.91-1.37)	0.296654	0.99207
ADH4	Sun_2	Inverse variance weighted	6	0.109736	0.0874925	1.12(0.94-1.32)	0.209757	0.99207
ADH5	Pietzner	Wald ratio	1	0.0846414	0.0758707	1.09(0.94-1.26)	0.264593	0.99207
ADH6	Pietzner	Wald ratio	1	0.119737	0.107329	1.13(0.91-1.39)	0.264593	0.99207
ADI1	Pietzner	Inverse variance weighted	2	0.022037	0.0644376	1.02(0.90-1.16)	0.732359	0.99207
ADIPOQ	Ferkingstad	Weighted median	6	0.00323622	0.0787255	1.00(0.86-1.17)	0.96721	0.996924
ADIPOQ	Ferkingstad	Inverse variance weighted	6	0.0327616	0.0834193	1.03(0.88-1.22)	0.694515	0.99207
ADK	Pietzner	Inverse variance weighted	2	0.1493	0.092309	1.16(0.97-1.39)	0.105793	0.99207
ADM	Pietzner	Inverse variance weighted	2	-0.0730935	0.14385	0.93(0.70-1.23)	0.611366	0.99207
ADPGK	Ferkingstad	Wald ratio	1	-0.68492	0.32794	0.50(0.27-0.96)	0.036748	0.99207
ADPRH	Pietzner	Wald ratio	1	0.0641879	0.0636727	1.07(0.94-1.21)	0.313411	0.99207
ADPRHL2	Pietzner	Wald ratio	1	-0.114727	0.151791	0.89(0.66-1.20)	0.449754	0.99207
ADRBK1	Pietzner	Wald ratio	1	0.0479769	0.127377	1.05(0.82-1.35)	0.706431	0.99207
ADSS	Pietzner	Wald ratio	1	0.0589316	0.132868	1.06(0.82-1.38)	0.65738	0.99207
ADSS2	Sun_1	Wald ratio	1	0.020464	0.043808	1.02(0.94-1.11)	0.640407	0.99207
ADSSL1	Pietzner	Wald ratio	1	0.0263604	0.0424167	1.03(0.94-1.12)	0.534295	0.99207
AES	Pietzner	Weighted median	3	0.06765	0.117191	1.07(0.85-1.35)	0.563761	0.99207
AES	Pietzner	Inverse variance weighted	3	0.0619654	0.0987413	1.06(0.88-1.29)	0.530297	0.99207
AFAP1L1	Pietzner	Inverse variance weighted	2	-0.131643	0.104382	0.88(0.71-1.08)	0.20725	0.99207
AFM	Pietzner	Wald ratio	1	0.0111901	0.0442018	1.01(0.93-1.10)	0.800145	0.99207
AFP	Sun_2	Weighted median	19	0.0174422	0.0544037	1.02(0.91-1.13)	0.748508	0.99207
AFP	Sun_2	Inverse variance weighted	19	-0.0653006	0.0575036	0.94(0.84-1.05)	0.256127	0.99207
AGA	Pietzner	Wald ratio	1	-0.0144526	0.0989	0.99(0.81-1.20)	0.883816	0.994087
AGAP2	Pietzner	Inverse variance weighted	2	-0.0350256	0.108548	0.97(0.78-1.19)	0.746942	0.99207
AGAP3	Pietzner	Inverse variance weighted	2	0.0594996	0.0919943	1.06(0.89-1.27)	0.517778	0.99207
AGER	Ferkingstad	Weighted median	20	-0.0930829	0.0589528	0.91(0.81-1.02)	0.11435	0.99207
AGER	Ferkingstad	Inverse variance weighted	20	-0.0540278	0.0470676	0.95(0.86-1.04)	0.251019	0.99207
AGFG1	Sun_1	Wald ratio	1	0.00350571	0.03187	1.00(0.94-1.07)	0.912409	0.994087
AGGF1	Pietzner	Inverse variance weighted	2	0.0257167	0.0766775	1.03(0.88-1.19)	0.737333	0.99207
AGO1	Pietzner	Wald ratio	1	0.408518	0.163664	1.50(1.09-2.07)	0.0125573	0.928892
AGO3	Pietzner	Inverse variance weighted	2	0.14241	0.112841	1.15(0.92-1.44)	0.206936	0.99207
AGR3	Ferkingstad	Weighted median	6	0.0233009	0.128616	1.02(0.80-1.32)	0.856237	0.994087
AGR3	Ferkingstad	Inverse variance weighted	6	-0.13436	0.1187	0.87(0.69-1.10)	0.257664	0.99207
AGRN	Pietzner	Weighted median	3	0.00408136	0.050745	1.00(0.91-1.11)	0.935896	0.996924
AGRN	Pietzner	Inverse variance weighted	3	0.0108881	0.0442887	1.01(0.93-1.10)	0.805804	0.99207
AGT	Suhre	Wald ratio	1	-0.0499559	0.0552912	0.95(0.85-1.06)	0.366258	0.99207
AGXT	Sun_2	Weighted median	11	0.0946402	0.0579563	1.10(0.98-1.23)	0.102478	0.99207
AGXT	Sun_2	Inverse variance weighted	11	0.0503132	0.0538653	1.05(0.95-1.17)	0.350275	0.99207
AHCY	Sun_2	Wald ratio	1	0.0360419	0.0545485	1.04(0.93-1.15)	0.508785	0.99207
AHCYL1	Pietzner	Wald ratio	1	0.0567	0.150536	1.06(0.79-1.42)	0.706431	0.99207
AHSA1	Sun_1	Wald ratio	1	0.020464	0.043808	1.02(0.94-1.11)	0.640407	0.99207
AHSG	Sun_1	Wald ratio	1	0.0440159	0.0294825	1.04(0.99-1.11)	0.135451	0.99207
AHSP	Ferkingstad	Inverse variance weighted	2	0.127769	0.102286	1.14(0.93-1.39)	0.211614	0.99207
AIDA	Pietzner	Wald ratio	1	-0.1262	0.16697	0.88(0.64-1.22)	0.449754	0.99207
AIF1	Sun_1	Wald ratio	1	0.0141438	0.0343125	1.01(0.95-1.08)	0.68019	0.99207
AIFM1	Ferkingstad	Inverse variance weighted	2	0.00435458	0.212379	1.00(0.66-1.52)	0.983641	0.997609
AIMP1	Sun_1	Wald ratio	1	-0.0443848	0.0507939	0.96(0.87-1.06)	0.382215	0.99207
AIP	Pietzner	Wald ratio	1	0.0693	0.183989	1.07(0.75-1.54)	0.706431	0.99207
AK1	Ferkingstad	Wald ratio	1	-0.000666667	0.326833	1.00(0.53-1.90)	0.998372	0.999971
AK2	Ferkingstad	Wald ratio	1	0.12474	0.33118	1.13(0.59-2.17)	0.706431	0.99207
AK4	Pietzner	Inverse variance weighted	2	0.062252	0.0674694	1.06(0.93-1.21)	0.356179	0.99207
AK5	Pietzner	Wald ratio	1	0.104245	0.151336	1.11(0.82-1.49)	0.490928	0.99207
AKR1A1	Sun_1	Inverse variance weighted	2	-5.36e-05	0.0235074	1.00(0.95-1.05)	0.998181	0.999971
AKR1B1	Sun_1	Inverse variance weighted	2	0.00620464	0.0477666	1.01(0.92-1.10)	0.896649	0.994087
AKR1B10	Pietzner	Inverse variance weighted	2	-0.14832	0.23867	0.86(0.54-1.38)	0.534307	0.99207
AKR1C1	Sun_1	Wald ratio	1	0.0689538	0.0637744	1.07(0.95-1.21)	0.279601	0.99207
AKR1C3	Ferkingstad	Weighted median	7	0.040065	0.110063	1.04(0.84-1.29)	0.715844	0.99207
AKR1C3	Ferkingstad	Inverse variance weighted	7	0.0819234	0.10147	1.09(0.89-1.32)	0.419454	0.99207
AKR1C4	Ferkingstad	Weighted median	3	-0.0586554	0.199028	0.94(0.64-1.39)	0.768216	0.99207
AKR1C4	Ferkingstad	Inverse variance weighted	3	-0.00355846	0.172867	1.00(0.71-1.40)	0.983577	0.997609
AKR1D1	Ferkingstad	Wald ratio	1	-0.0483	0.255429	0.95(0.58-1.57)	0.850019	0.993829
AKR7A2	Pietzner	Inverse variance weighted	2	0.0117494	0.106559	1.01(0.82-1.25)	0.912201	0.994087
AKR7A3	Pietzner	Inverse variance weighted	2	-0.00681542	0.0556157	0.99(0.89-1.11)	0.902468	0.994087
AKT1	Pietzner	Wald ratio	1	0.0693	0.183989	1.07(0.75-1.54)	0.706431	0.99207
AKT1_AKT2_AKT3	Sun_1	Wald ratio	1	0.00557727	0.0507023	1.01(0.91-1.11)	0.912409	0.994087
AKT1S1	Sun_2	Inverse variance weighted	2	0.0285334	0.170355	1.03(0.74-1.44)	0.866981	0.994087
AKT2	Sun_1	Inverse variance weighted	2	-0.00429512	0.0451509	1.00(0.91-1.09)	0.924213	0.996401
AKT3	Sun_1	Wald ratio	1	0.293533	0.323817	1.34(0.71-2.53)	0.364682	0.99207
ALAD	Pietzner	Inverse variance weighted	2	-0.11939	0.176977	0.89(0.63-1.26)	0.499925	0.99207
ALB	Pietzner	Inverse variance weighted	2	0.0501333	0.0648083	1.05(0.93-1.19)	0.439189	0.99207
ALCAM	Sun_2	Weighted median	9	0.017662	0.101736	1.02(0.83-1.24)	0.862174	0.994087
ALCAM	Sun_2	Inverse variance weighted	9	0.149345	0.118652	1.16(0.92-1.47)	0.208147	0.99207
ALDH1A1	Sun_2	Inverse variance weighted	2	0.169513	0.161522	1.18(0.86-1.63)	0.293959	0.99207
ALDH1A3	Ferkingstad	Weighted median	3	-0.127451	0.115499	0.88(0.70-1.10)	0.269819	0.99207
ALDH1A3	Ferkingstad	Inverse variance weighted	3	-0.10838	0.102769	0.90(0.73-1.10)	0.291606	0.99207
ALDH2	Pietzner	Wald ratio	1	-0.116782	0.176827	0.89(0.63-1.26)	0.508979	0.99207
ALDH3A1	Sun_2	Wald ratio	1	-0.0703708	0.0353562	0.93(0.87-1.00)	0.0465539	0.99207
ALDH3B1	Sun_1	Wald ratio	1	0.00463019	0.0420925	1.00(0.93-1.09)	0.912409	0.994087
ALDH5A1	Pietzner	Wald ratio	1	-0.0290279	0.0159153	0.97(0.94-1.00)	0.0681673	0.99207
ALDOA	Sun_1	Wald ratio	1	-0.00242667	0.0744167	1.00(0.86-1.15)	0.973986	0.996924
ALDOB	Pietzner	Weighted median	3	-0.0126063	0.0721793	0.99(0.86-1.14)	0.861353	0.994087
ALDOB	Pietzner	Inverse variance weighted	3	-0.00762687	0.0677991	0.99(0.87-1.13)	0.910433	0.994087
ALDOC	Pietzner	Wald ratio	1	-0.0771684	0.112863	0.93(0.74-1.15)	0.494143	0.99207
ALK	Ferkingstad	Wald ratio	1	0.513471	0.239614	1.67(1.04-2.67)	0.0321205	0.99207
ALKAL2	Sun_1	Wald ratio	1	0.0142917	0.0924292	1.01(0.85-1.22)	0.877119	0.994087
ALKBH2	Ferkingstad	Inverse variance weighted	2	0.162324	0.250827	1.18(0.72-1.92)	0.517531	0.99207
ALKBH3	Pietzner	Inverse variance weighted	2	0.0101936	0.0452325	1.01(0.92-1.10)	0.821699	0.99207
ALOX15B	Sun_1	Wald ratio	1	0.00779545	0.0504159	1.01(0.91-1.11)	0.877119	0.994087
ALPI	Pietzner	Inverse variance weighted	2	0.00758866	0.140969	1.01(0.76-1.33)	0.957069	0.996924
ALPL	Pietzner	Weighted median	4	-0.0250454	0.0338808	0.98(0.91-1.04)	0.459772	0.99207
ALPL	Pietzner	Inverse variance weighted	4	-0.0187869	0.0330921	0.98(0.92-1.05)	0.570228	0.99207
ALPP	Sun_2	Weighted median	7	-0.0389984	0.0392184	0.96(0.89-1.04)	0.320032	0.99207
ALPP	Sun_2	Inverse variance weighted	7	-0.0796691	0.121697	0.92(0.73-1.17)	0.512691	0.99207
ALPPL2	Pietzner	Inverse variance weighted	2	-0.0842756	0.0677118	0.92(0.80-1.05)	0.213271	0.99207
AMBP	Sun_2	Weighted median	7	0.0570589	0.129535	1.06(0.82-1.36)	0.659581	0.99207
AMBP	Sun_2	Inverse variance weighted	7	0.131811	0.104739	1.14(0.93-1.40)	0.208221	0.99207
AMH	Pietzner	Inverse variance weighted	2	-0.053696	0.0708492	0.95(0.82-1.09)	0.448516	0.99207
AMICA1	Pietzner	Wald ratio	1	-0.078088	0.161436	0.92(0.67-1.27)	0.628593	0.99207
AMIGO1	Ferkingstad	Wald ratio	1	0.458083	0.43035	1.58(0.68-3.68)	0.287128	0.99207
AMIGO2	Sun_2	Weighted median	8	0.00610066	0.0741632	1.01(0.87-1.16)	0.93444	0.996924
AMIGO2	Sun_2	Inverse variance weighted	8	0.0234482	0.0861832	1.02(0.86-1.21)	0.785565	0.99207
AMN	Sun_2	Weighted median	4	0.0158363	0.0253056	1.02(0.97-1.07)	0.531446	0.99207
AMN	Sun_2	Inverse variance weighted	4	0.0090259	0.0289972	1.01(0.95-1.07)	0.755597	0.99207
AMPD2	Ferkingstad	Wald ratio	1	-0.19846	0.3412	0.82(0.42-1.60)	0.5608	0.99207
AMY1A	Ferkingstad	Weighted median	4	-0.0427906	0.105631	0.96(0.78-1.18)	0.685408	0.99207
AMY1A	Ferkingstad	Inverse variance weighted	4	0.0852484	0.235337	1.09(0.69-1.73)	0.717173	0.99207
AMY1B_AMY1C_AMY1A	Sun_1	Wald ratio	1	0.0431894	0.0453279	1.04(0.96-1.14)	0.34068	0.99207
AMY2A	Pietzner	Wald ratio	1	0.372667	0.12228	1.45(1.14-1.84)	0.00230638	0.40997
AMY2B	Sun_2	Weighted median	8	-0.0105293	0.0419549	0.99(0.91-1.07)	0.80184	0.99207
AMY2B	Sun_2	Inverse variance weighted	8	0.0321189	0.0901495	1.03(0.87-1.23)	0.721627	0.99207
ANAPC10	Ferkingstad	Wald ratio	1	0.191014	0.237829	1.21(0.76-1.93)	0.421883	0.99207
ANAPC7	Sun_1	Wald ratio	1	-0.0138534	0.0189705	0.99(0.95-1.02)	0.46523	0.99207
ANG	Pietzner	Wald ratio	1	-0.000637647	0.0307212	1.00(0.94-1.06)	0.98344	0.997609
ANGPT1	Sun_2	Weighted median	15	-0.0950801	0.0733123	0.91(0.79-1.05)	0.194659	0.99207
ANGPT1	Sun_2	Inverse variance weighted	15	-0.0132516	0.0538115	0.99(0.89-1.10)	0.805481	0.99207
ANGPT2	Sun_2	Weighted median	5	0.149056	0.0984821	1.16(0.96-1.41)	0.130145	0.99207
ANGPT2	Sun_2	Inverse variance weighted	5	0.076038	0.116766	1.08(0.86-1.36)	0.514917	0.99207
ANGPT4	Ferkingstad	Wald ratio	1	0.3026	0.300171	1.35(0.75-2.44)	0.313411	0.99207
ANGPTL1	Pietzner	Weighted median	4	0.0471497	0.0357389	1.05(0.98-1.12)	0.187075	0.99207
ANGPTL1	Pietzner	Inverse variance weighted	4	0.0300658	0.0367835	1.03(0.96-1.11)	0.413715	0.99207
ANGPTL2	Sun_2	Weighted median	5	-0.0217325	0.0663388	0.98(0.86-1.11)	0.743215	0.99207
ANGPTL2	Sun_2	Inverse variance weighted	5	-0.0240616	0.0612802	0.98(0.87-1.10)	0.694579	0.99207
ANGPTL3	Pietzner	Wald ratio	1	-0.0803357	0.0617107	0.92(0.82-1.04)	0.192981	0.99207
ANGPTL4	Pietzner	Weighted median	3	0.044214	0.0490163	1.05(0.95-1.15)	0.367043	0.99207
ANGPTL4	Pietzner	Inverse variance weighted	3	0.029651	0.0468797	1.03(0.94-1.13)	0.527066	0.99207
ANGPTL7	Sun_2	Weighted median	4	0.0357393	0.158158	1.04(0.76-1.41)	0.821223	0.99207
ANGPTL7	Sun_2	Inverse variance weighted	4	0.0703649	0.139829	1.07(0.82-1.41)	0.614808	0.99207
ANKRD1	Pietzner	Wald ratio	1	0.0205	0.102494	1.02(0.83-1.25)	0.841471	0.99207
ANKRD27	Pietzner	Wald ratio	1	-0.0182625	0.105656	0.98(0.80-1.21)	0.862771	0.994087
ANKRD46	Ferkingstad	Wald ratio	1	0.471867	0.292783	1.60(0.90-2.85)	0.107036	0.99207
ANKRD54	Ferkingstad	Wald ratio	1	0.08914	0.110987	1.09(0.88-1.36)	0.421883	0.99207
ANP32A	Pietzner	Inverse variance weighted	2	0.12819	0.0933853	1.14(0.95-1.37)	0.169845	0.99207
ANP32B	Sun_1	Wald ratio	1	0.003505	0.082595	1.00(0.85-1.18)	0.966151	0.996924
ANPEP	Sun_2	Weighted median	6	-0.027712	0.0454254	0.97(0.89-1.06)	0.541825	0.99207
ANPEP	Sun_2	Inverse variance weighted	6	-0.0128754	0.0438163	0.99(0.91-1.08)	0.768873	0.99207
ANTXR1	Ferkingstad	Weighted median	4	0.247546	0.143332	1.28(0.97-1.70)	0.0841522	0.99207
ANTXR1	Ferkingstad	Inverse variance weighted	4	0.178979	0.11697	1.20(0.95-1.50)	0.125986	0.99207
ANTXR2	Ferkingstad	Weighted median	6	-0.0539489	0.0862873	0.95(0.80-1.12)	0.531824	0.99207
ANTXR2	Ferkingstad	Inverse variance weighted	6	-0.0474566	0.0735583	0.95(0.83-1.10)	0.518826	0.99207
ANXA1	Sun_1	Wald ratio	1	0.0148393	0.036	1.01(0.95-1.09)	0.68019	0.99207
ANXA10	Ferkingstad	Inverse variance weighted	2	0.180795	0.165028	1.20(0.87-1.66)	0.27328	0.99207
ANXA11	Pietzner	Inverse variance weighted	2	0.0122666	0.0630371	1.01(0.89-1.15)	0.845711	0.992576
ANXA13	Pietzner	Wald ratio	1	-0.149876	0.141841	0.86(0.65-1.14)	0.290671	0.99207
ANXA2	Pietzner	Inverse variance weighted	2	-0.0162216	0.0198631	0.98(0.95-1.02)	0.414115	0.99207
ANXA3	Sun_2	Weighted median	4	-0.0366536	0.177344	0.96(0.68-1.36)	0.836259	0.99207
ANXA3	Sun_2	Inverse variance weighted	4	-0.0914002	0.144398	0.91(0.69-1.21)	0.526751	0.99207
ANXA4	Pietzner	Wald ratio	1	0.0859385	0.0535692	1.09(0.98-1.21)	0.108659	0.99207
ANXA5	Pietzner	Inverse variance weighted	2	-0.205287	0.0726987	0.81(0.71-0.94)	0.00474564	0.545228
ANXA6	Pietzner	Wald ratio	1	-0.0540161	0.126848	0.95(0.74-1.21)	0.67023	0.99207
ANXA7	Pietzner	Wald ratio	1	-0.140222	0.185522	0.87(0.60-1.25)	0.449754	0.99207
ANXA8	Pietzner	Inverse variance weighted	2	0.0560717	0.0598343	1.06(0.94-1.19)	0.348699	0.99207
ANXA9	Ferkingstad	Wald ratio	1	0.140222	0.185522	1.15(0.80-1.66)	0.449754	0.99207
AOC1	Pietzner	Wald ratio	1	0.00881	0.0202175	1.01(0.97-1.05)	0.66301	0.99207
AOC2	Pietzner	Wald ratio	1	-0.13371	0.16648	0.87(0.63-1.21)	0.421883	0.99207
AOC3	Sun_2	Weighted median	7	0.041868	0.0328778	1.04(0.98-1.11)	0.202862	0.99207
AOC3	Sun_2	Inverse variance weighted	7	0.0440021	0.0335206	1.04(0.98-1.12)	0.189288	0.99207
AP1G2	Pietzner	Wald ratio	1	-0.0712061	0.0909364	0.93(0.78-1.11)	0.433608	0.99207
AP1S2	Ferkingstad	Wald ratio	1	0.3539	0.219587	1.42(0.93-2.19)	0.107036	0.99207
AP2A2	Pietzner	Inverse variance weighted	2	-0.0563043	0.109167	0.95(0.76-1.17)	0.606021	0.99207
AP4M1	Sun_1	Weighted median	4	-0.0114053	0.0528185	0.99(0.89-1.10)	0.829039	0.99207
AP4M1	Sun_1	Inverse variance weighted	4	-0.00910422	0.0457358	0.99(0.91-1.08)	0.842215	0.992071
APAF1	Sun_1	Wald ratio	1	-0.00182	0.0558125	1.00(0.89-1.11)	0.973986	0.996924
APBB1	Ferkingstad	Inverse variance weighted	2	0.114148	0.110532	1.12(0.90-1.39)	0.301737	0.99207
APBB1IP	Sun_2	Weighted median	3	0.0714718	0.0726245	1.07(0.93-1.24)	0.325052	0.99207
APBB1IP	Sun_2	Inverse variance weighted	3	0.0614346	0.0679212	1.06(0.93-1.21)	0.365732	0.99207
APBB2	Pietzner	Weighted median	3	-0.0798145	0.0500918	0.92(0.84-1.02)	0.111078	0.99207
APBB2	Pietzner	Inverse variance weighted	3	-0.0818424	0.049044	0.92(0.84-1.01)	0.0951661	0.99207
APBB3	Pietzner	Inverse variance weighted	2	-0.0253977	0.0649175	0.97(0.86-1.11)	0.695627	0.99207
APCDD1	Ferkingstad	Wald ratio	1	0.0991818	0.151545	1.10(0.82-1.49)	0.51281	0.99207
APCS	Sun_1	Wald ratio	1	-0.00317738	0.0626679	1.00(0.88-1.13)	0.959563	0.996924
APEX1	Sun_1	Wald ratio	1	0.0131188	0.0318261	1.01(0.95-1.08)	0.68019	0.99207
APLN	Pietzner	Wald ratio	1	-0.0449372	0.0399721	0.96(0.88-1.03)	0.260922	0.99207
APLP2	Sun_1	Wald ratio	1	-0.114729	0.0752458	0.89(0.77-1.03)	0.127328	0.99207
APMAP	Sun_1	Wald ratio	1	-0.0659967	0.0823833	0.94(0.80-1.10)	0.423078	0.99207
APOA1	Pietzner	Wald ratio	1	-0.0741955	0.0500636	0.93(0.84-1.02)	0.138334	0.99207
APOA1BP	Pietzner	Wald ratio	1	0.00505323	0.0756194	1.01(0.87-1.17)	0.946721	0.996924
APOA2	Pietzner	Wald ratio	1	-0.0764	0.103894	0.93(0.76-1.14)	0.462116	0.99207
APOA5	Pietzner	Weighted median	3	0.0259271	0.0215539	1.03(0.98-1.07)	0.229016	0.99207
APOA5	Pietzner	Inverse variance weighted	3	0.0252004	0.0219281	1.03(0.98-1.07)	0.250463	0.99207
APOB	Ferkingstad	Weighted median	5	-0.0705375	0.0522502	0.93(0.84-1.03)	0.177017	0.99207
APOB	Ferkingstad	Inverse variance weighted	5	-0.0591501	0.0453551	0.94(0.86-1.03)	0.192181	0.99207
APOBEC3G	Pietzner	Inverse variance weighted	2	0.0642754	0.0747431	1.07(0.92-1.23)	0.389816	0.99207
APOC1	Ferkingstad	Inverse variance weighted	2	0.0323991	0.159035	1.03(0.76-1.41)	0.83857	0.99207
APOC2	Pietzner	Wald ratio	1	-0.0928167	0.1543	0.91(0.67-1.23)	0.547485	0.99207
APOC3	Pietzner	Weighted median	6	0.0726443	0.0632769	1.08(0.95-1.22)	0.250953	0.99207
APOC3	Pietzner	Inverse variance weighted	6	0.0587879	0.049727	1.06(0.96-1.17)	0.237121	0.99207
APOD	Pietzner	Wald ratio	1	0.043428	0.06708	1.04(0.92-1.19)	0.517369	0.99207
APOE	Pietzner	Weighted median	4	-0.0187903	0.0559223	0.98(0.88-1.10)	0.736866	0.99207
APOE	Pietzner	Inverse variance weighted	4	-0.0260249	0.0719874	0.97(0.85-1.12)	0.717711	0.99207
APOF	Ferkingstad	Weighted median	6	0.0121046	0.0921159	1.01(0.84-1.21)	0.895454	0.994087
APOF	Ferkingstad	Inverse variance weighted	6	0.0804892	0.0739642	1.08(0.94-1.25)	0.276499	0.99207
APOH	Pietzner	Wald ratio	1	0.0448373	0.0291681	1.05(0.99-1.11)	0.124243	0.99207
APOL1	Pietzner	Weighted median	4	-0.0190003	0.0186711	0.98(0.95-1.02)	0.308854	0.99207
APOL1	Pietzner	Inverse variance weighted	4	-0.0289371	0.0153731	0.97(0.94-1.00)	0.0597931	0.99207
APOL3	Pietzner	Inverse variance weighted	2	0.0280244	0.0213569	1.03(0.99-1.07)	0.189454	0.99207
APOM	Pietzner	Weighted median	3	0.0547271	0.0668426	1.06(0.93-1.20)	0.412931	0.99207
APOM	Pietzner	Inverse variance weighted	3	0.0406994	0.0634311	1.04(0.92-1.18)	0.521113	0.99207
APP	Sun_2	Weighted median	14	-0.0473016	0.0944016	0.95(0.79-1.15)	0.616324	0.99207
APP	Sun_2	Inverse variance weighted	14	-0.0488597	0.0685419	0.95(0.83-1.09)	0.475942	0.99207
APRT	Sun_2	Weighted median	4	0.0618885	0.134453	1.06(0.82-1.38)	0.645303	0.99207
APRT	Sun_2	Inverse variance weighted	4	0.178815	0.114637	1.20(0.96-1.50)	0.118797	0.99207
APTX	Pietzner	Wald ratio	1	-0.1743	0.103387	0.84(0.69-1.03)	0.0918169	0.99207
AQP4	Ferkingstad	Wald ratio	1	0.298186	0.287129	1.35(0.77-2.37)	0.299033	0.99207
ARAF	Ferkingstad	Inverse variance weighted	2	0.0449604	0.116761	1.05(0.83-1.31)	0.70019	0.99207
AREG	Sun_2	Weighted median	3	-0.0367232	0.0946063	0.96(0.80-1.16)	0.697891	0.99207
AREG	Sun_2	Inverse variance weighted	3	-0.156693	0.260149	0.85(0.51-1.42)	0.54696	0.99207
AREG_AREGB	Pietzner	Wald ratio	1	0.0567	0.150536	1.06(0.79-1.42)	0.706431	0.99207
ARF1	Pietzner	Wald ratio	1	0.06237	0.16559	1.06(0.77-1.47)	0.706431	0.99207
ARF4	Pietzner	Weighted median	3	0.0942262	0.0757613	1.10(0.95-1.27)	0.213601	0.99207
ARF4	Pietzner	Inverse variance weighted	3	0.0877837	0.0717874	1.09(0.95-1.26)	0.221394	0.99207
ARF5	Ferkingstad	Inverse variance weighted	2	0.117225	0.0927213	1.12(0.94-1.35)	0.206133	0.99207
ARF6	Sun_1	Wald ratio	1	0.015175	0.0456125	1.02(0.93-1.11)	0.739365	0.99207
ARFGAP1	Pietzner	Weighted median	4	0.10338	0.0749369	1.11(0.96-1.28)	0.167723	0.99207
ARFGAP1	Pietzner	Inverse variance weighted	4	0.0952708	0.06454	1.10(0.97-1.25)	0.139903	0.99207
ARFGAP2	Sun_1	Wald ratio	1	0.00415932	0.0378119	1.00(0.93-1.08)	0.912409	0.994087
ARFIP1	Sun_1	Inverse variance weighted	2	0.0135943	0.0441522	1.01(0.93-1.11)	0.758162	0.99207
ARFIP2	Sun_1	Wald ratio	1	-0.00742812	0.105689	0.99(0.81-1.22)	0.943969	0.996924
ARG1	Sun_2	Weighted median	5	0.120237	0.083046	1.13(0.96-1.33)	0.147664	0.99207
ARG1	Sun_2	Inverse variance weighted	5	0.0668109	0.0811495	1.07(0.91-1.25)	0.410334	0.99207
ARG2	Pietzner	Weighted median	3	0.18266	0.098614	1.20(0.99-1.46)	0.0639868	0.99207
ARG2	Pietzner	Inverse variance weighted	3	0.122424	0.0915102	1.13(0.94-1.35)	0.180957	0.99207
ARHGAP1	Pietzner	Inverse variance weighted	2	-0.177338	0.096505	0.84(0.69-1.01)	0.0661214	0.99207
ARHGAP25	Sun_1	Wald ratio	1	0.0139262	0.0337846	1.01(0.95-1.08)	0.68019	0.99207
ARHGAP30	Sun_1	Inverse variance weighted	2	-0.0100118	0.0527369	0.99(0.89-1.10)	0.849432	0.993829
ARHGAP36	Pietzner	Wald ratio	1	0.168729	0.135329	1.18(0.91-1.54)	0.212469	0.99207
ARHGAP5	Pietzner	Wald ratio	1	0.051975	0.137992	1.05(0.80-1.38)	0.706431	0.99207
ARHGDIA	Sun_1	Wald ratio	1	0.0251444	0.061	1.03(0.91-1.16)	0.68019	0.99207
ARHGDIB	Sun_1	Wald ratio	1	0.00366269	0.033297	1.00(0.94-1.07)	0.912409	0.994087
ARHGEF1	Sun_1	Wald ratio	1	-0.0028	0.0858654	1.00(0.84-1.18)	0.973986	0.996924
ARHGEF10	Sun_1	Wald ratio	1	0.0934452	0.0685226	1.10(0.96-1.26)	0.172658	0.99207
ARHGEF2	Pietzner	Wald ratio	1	-0.148129	0.143636	0.86(0.65-1.14)	0.30241	0.99207
ARHGEF25	Pietzner	Wald ratio	1	-0.03989	0.0959067	0.96(0.80-1.16)	0.677465	0.99207
ARHGEF7	Pietzner	Wald ratio	1	0.0427552	0.0572724	1.04(0.93-1.17)	0.455352	0.99207
ARID3A	Pietzner	Wald ratio	1	-0.11577	0.16647	0.89(0.64-1.23)	0.486779	0.99207
ARL1	Sun_1	Wald ratio	1	0.104353	0.08123	1.11(0.95-1.30)	0.198909	0.99207
ARL11	Ferkingstad	Wald ratio	1	0.189755	0.182718	1.21(0.85-1.73)	0.299033	0.99207
ARL14	Ferkingstad	Wald ratio	1	0.102854	0.128062	1.11(0.86-1.42)	0.421883	0.99207
ARL15	Ferkingstad	Inverse variance weighted	2	-0.137719	0.104222	0.87(0.71-1.07)	0.186367	0.99207
ARL2	Pietzner	Wald ratio	1	-0.00782267	0.0270467	0.99(0.94-1.05)	0.772407	0.99207
ARL3	Sun_1	Wald ratio	1	0.00423103	0.0384638	1.00(0.93-1.08)	0.912409	0.994087
ARL4D	Pietzner	Wald ratio	1	-0.13371	0.16648	0.87(0.63-1.21)	0.421883	0.99207
ARL5A	Ferkingstad	Inverse variance weighted	2	0.267196	0.149052	1.31(0.98-1.75)	0.07303	0.99207
ARL6	Pietzner	Wald ratio	1	0.0693	0.183989	1.07(0.75-1.54)	0.706431	0.99207
ARL6IP5	Pietzner	Wald ratio	1	0.00964706	0.0482324	1.01(0.92-1.11)	0.841471	0.99207
ARL8B	Pietzner	Wald ratio	1	-0.151857	0.0960714	0.86(0.71-1.04)	0.113954	0.99207
ARL9	Pietzner	Wald ratio	1	-0.0734188	0.103712	0.93(0.76-1.14)	0.479003	0.99207
ARMC10	Pietzner	Inverse variance weighted	2	-0.0538157	0.0922855	0.95(0.79-1.14)	0.559797	0.99207
ARPC1B	Pietzner	Wald ratio	1	-0.10825	0.146746	0.90(0.67-1.20)	0.460717	0.99207
ARPC3	Pietzner	Wald ratio	1	-0.0944385	0.148908	0.91(0.68-1.22)	0.525945	0.99207
ARPC5	Pietzner	Wald ratio	1	0.06237	0.16559	1.06(0.77-1.47)	0.706431	0.99207
ARPP19	Sun_1	Wald ratio	1	0.00463019	0.0420925	1.00(0.93-1.09)	0.912409	0.994087
ARRB1	Sun_1	Wald ratio	1	-0.00186667	0.0572436	1.00(0.89-1.12)	0.973986	0.996924
ARSA	Sun_2	Weighted median	4	0.0529327	0.0253384	1.05(1.00-1.11)	0.0367052	0.99207
ARSA	Sun_2	Inverse variance weighted	4	0.0484591	0.0309615	1.05(0.99-1.12)	0.11755	0.99207
ARSB	Sun_2	Weighted median	7	0.00474997	0.0511345	1.00(0.91-1.11)	0.92599	0.996401
ARSB	Sun_2	Inverse variance weighted	7	-0.00726126	0.0492139	0.99(0.90-1.09)	0.882702	0.994087
ARSK	Pietzner	Weighted median	5	-0.138446	0.0528524	0.87(0.79-0.97)	0.00880604	0.754197
ARSK	Pietzner	Inverse variance weighted	5	-0.0868403	0.04927	0.92(0.83-1.01)	0.0779781	0.99207
ARTN	Ferkingstad	Wald ratio	1	0.22285	0.277467	1.25(0.73-2.15)	0.421883	0.99207
AS3MT	Ferkingstad	Inverse variance weighted	2	0.153734	0.125473	1.17(0.91-1.49)	0.220486	0.99207
ASAH1	Sun_1	Wald ratio	1	-0.00196757	0.0603378	1.00(0.89-1.12)	0.973986	0.996924
ASAH2	Sun_1	Wald ratio	1	-0.068691	0.0298552	0.93(0.88-0.99)	0.0214027	0.99207
ASAP2	Sun_1	Inverse variance weighted	2	-0.00528182	0.0261363	0.99(0.95-1.05)	0.839848	0.99207
ASB9	Pietzner	Wald ratio	1	0.0311294	0.0992176	1.03(0.85-1.25)	0.753712	0.99207
ASGR1	Sun_2	Weighted median	4	-0.188713	0.107613	0.83(0.67-1.02)	0.079494	0.99207
ASGR1	Sun_2	Inverse variance weighted	4	-0.179836	0.0915023	0.84(0.70-1.00)	0.0493716	0.99207
ASH1L	Pietzner	Wald ratio	1	-0.1144	0.16656	0.89(0.64-1.24)	0.492184	0.99207
ASIC4	Pietzner	Wald ratio	1	0.04158	0.110393	1.04(0.84-1.29)	0.706431	0.99207
ASL	Pietzner	Wald ratio	1	0.21944	0.112493	1.25(1.00-1.55)	0.0510935	0.99207
ASMTL	Pietzner	Inverse variance weighted	2	0.0454662	0.11583	1.05(0.83-1.31)	0.694671	0.99207
ASNA1	Ferkingstad	Wald ratio	1	0.104365	0.100495	1.11(0.91-1.35)	0.299033	0.99207
ASPA	Ferkingstad	Inverse variance weighted	2	0.106265	0.119675	1.11(0.88-1.41)	0.374571	0.99207
ASPH	Pietzner	Inverse variance weighted	2	0.0882539	0.0774437	1.09(0.94-1.27)	0.254458	0.99207
ASPN	Sun_1	Wald ratio	1	0.00472128	0.0359915	1.00(0.94-1.08)	0.895635	0.994087
ASPRV1	Ferkingstad	Weighted median	4	-0.0815098	0.11309	0.92(0.74-1.15)	0.471061	0.99207
ASPRV1	Ferkingstad	Inverse variance weighted	4	-0.0621326	0.154806	0.94(0.69-1.27)	0.688157	0.99207
ASRGL1	Pietzner	Weighted median	3	-0.0702727	0.101682	0.93(0.76-1.14)	0.489499	0.99207
ASRGL1	Pietzner	Inverse variance weighted	3	-0.0500574	0.0877667	0.95(0.80-1.13)	0.568443	0.99207
ASTL	Ferkingstad	Inverse variance weighted	2	0.212541	0.186561	1.24(0.86-1.78)	0.254596	0.99207
ATAD1	Pietzner	Wald ratio	1	0.104665	0.0569968	1.11(0.99-1.24)	0.0663098	0.99207
ATF6	Pietzner	Weighted median	4	0.0687703	0.0646783	1.07(0.94-1.22)	0.287661	0.99207
ATF6	Pietzner	Inverse variance weighted	4	0.0485306	0.0579091	1.05(0.94-1.18)	0.402003	0.99207
ATF6B	Pietzner	Weighted median	5	-0.144451	0.0693415	0.87(0.76-0.99)	0.0372349	0.99207
ATF6B	Pietzner	Inverse variance weighted	5	-0.101676	0.0580104	0.90(0.81-1.01)	0.0796511	0.99207
ATG3	Ferkingstad	Wald ratio	1	0.471867	0.292783	1.60(0.90-2.85)	0.107036	0.99207
ATG4A	Sun_2	Inverse variance weighted	2	0.207074	0.209917	1.23(0.82-1.86)	0.32391	0.99207
ATOX1	Pietzner	Inverse variance weighted	2	0.160515	0.14552	1.17(0.88-1.56)	0.270006	0.99207
ATP13A1	Pietzner	Weighted median	3	0.0125251	0.0765649	1.01(0.87-1.18)	0.870056	0.994087
ATP13A1	Pietzner	Inverse variance weighted	3	0.0167735	0.0689815	1.02(0.89-1.16)	0.807882	0.99207
ATP1B2	Sun_1	Wald ratio	1	0.00197241	0.0577759	1.00(0.89-1.12)	0.972766	0.996924
ATP1B3	Ferkingstad	Weighted median	3	0.0976981	0.0661623	1.10(0.97-1.26)	0.139771	0.99207
ATP1B3	Ferkingstad	Inverse variance weighted	3	0.066035	0.174449	1.07(0.76-1.50)	0.705033	0.99207
ATP2A3	Pietzner	Inverse variance weighted	2	-0.00425461	0.0842717	1.00(0.84-1.17)	0.959734	0.996924
ATP4B	Sun_1	Wald ratio	1	-0.0822389	0.0963889	0.92(0.76-1.11)	0.393549	0.99207
ATP5B	Pietzner	Wald ratio	1	0.0452375	0.069875	1.05(0.91-1.20)	0.517369	0.99207
ATP5IF1	Sun_2	Weighted median	6	0.205757	0.12842	1.23(0.96-1.58)	0.109105	0.99207
ATP5IF1	Sun_2	Inverse variance weighted	6	0.182674	0.103256	1.20(0.98-1.47)	0.0768705	0.99207
ATP5J2	Pietzner	Inverse variance weighted	2	0.0435188	0.0743049	1.04(0.90-1.21)	0.558091	0.99207
ATP6V1F	Sun_2	Wald ratio	1	0.10395	0.275983	1.11(0.65-1.91)	0.706431	0.99207
ATRN	Pietzner	Wald ratio	1	0.00426484	0.0338064	1.00(0.94-1.07)	0.899609	0.994087
ATXN10	Sun_2	Weighted median	4	-0.146046	0.130009	0.86(0.67-1.11)	0.261289	0.99207
ATXN10	Sun_2	Inverse variance weighted	4	-0.129167	0.109664	0.88(0.71-1.09)	0.238857	0.99207
ATXN3	Pietzner	Wald ratio	1	-0.0785867	0.0568067	0.92(0.83-1.03)	0.166541	0.99207
AURKA	Ferkingstad	Inverse variance weighted	2	0.183424	0.137786	1.20(0.92-1.57)	0.183116	0.99207
AURKB	Pietzner	Inverse variance weighted	2	0.0517595	0.0472472	1.05(0.96-1.16)	0.273296	0.99207
AXIN1	Sun_2	Weighted median	3	0.0681712	0.242909	1.07(0.67-1.72)	0.778982	0.99207
AXIN1	Sun_2	Inverse variance weighted	3	-0.00309066	0.239507	1.00(0.62-1.59)	0.989704	0.999368
AXIN2	Sun_1	Wald ratio	1	0.006238	0.025721	1.01(0.96-1.06)	0.808373	0.99207
AXL	Sun_2	Weighted median	5	0.0384351	0.0784594	1.04(0.89-1.21)	0.624224	0.99207
AXL	Sun_2	Inverse variance weighted	5	0.0559788	0.0722885	1.06(0.92-1.22)	0.438706	0.99207
AZGP1	Pietzner	Weighted median	4	0.0292956	0.0435246	1.03(0.95-1.12)	0.500895	0.99207
AZGP1	Pietzner	Inverse variance weighted	4	0.0574339	0.0508987	1.06(0.96-1.17)	0.259153	0.99207
AZU1	Pietzner	Wald ratio	1	-0.106791	0.150855	0.90(0.67-1.21)	0.479003	0.99207
B2M	Pietzner	Inverse variance weighted	2	-0.0304731	0.0969078	0.97(0.80-1.17)	0.753176	0.99207
B3GALT1	Ferkingstad	Inverse variance weighted	2	0.25298	0.204076	1.29(0.86-1.92)	0.215109	0.99207
B3GALT2	Pietzner	Inverse variance weighted	2	-0.173895	0.0940079	0.84(0.70-1.01)	0.0643442	0.99207
B3GALTL	Pietzner	Wald ratio	1	-0.0620241	0.0330966	0.94(0.88-1.00)	0.0609254	0.99207
B3GNT2	Pietzner	Inverse variance weighted	2	-0.0713598	0.0619939	0.93(0.82-1.05)	0.2497	0.99207
B3GNT4	Ferkingstad	Weighted median	4	0.0912284	0.110483	1.10(0.88-1.36)	0.408961	0.99207
B3GNT4	Ferkingstad	Inverse variance weighted	4	0.0479174	0.224779	1.05(0.68-1.63)	0.83119	0.99207
B3GNT6	Pietzner	Wald ratio	1	0.0523957	0.0724174	1.05(0.91-1.21)	0.469359	0.99207
B3GNT8	Ferkingstad	Wald ratio	1	-0.1119	0.0940111	0.89(0.74-1.08)	0.233934	0.99207
B4GALT1	Pietzner	Inverse variance weighted	2	-0.0423486	0.0993794	0.96(0.79-1.16)	0.670013	0.99207
B4GALT2	Pietzner	Weighted median	5	0.00437734	0.0501266	1.00(0.91-1.11)	0.930413	0.9966
B4GALT2	Pietzner	Inverse variance weighted	5	-0.0281149	0.0699369	0.97(0.85-1.12)	0.687681	0.99207
B4GALT3	Ferkingstad	Inverse variance weighted	2	0.17344	0.145588	1.19(0.89-1.58)	0.233533	0.99207
B4GALT7	Pietzner	Wald ratio	1	-0.173713	0.10812	0.84(0.68-1.04)	0.108126	0.99207
B4GAT1	Sun_2	Weighted median	7	8.82e-06	0.0519163	1.00(0.90-1.11)	0.999864	0.999971
B4GAT1	Sun_2	Inverse variance weighted	7	0.00161844	0.0625043	1.00(0.89-1.13)	0.979342	0.997309
BACH1	Pietzner	Inverse variance weighted	2	0.0252194	0.048756	1.03(0.93-1.13)	0.604976	0.99207
BACH2	Ferkingstad	Weighted median	3	0.0951314	0.117156	1.10(0.87-1.38)	0.416788	0.99207
BACH2	Ferkingstad	Inverse variance weighted	3	0.149885	0.127365	1.16(0.91-1.49)	0.239271	0.99207
BAD	Pietzner	Wald ratio	1	0.06237	0.16559	1.06(0.77-1.47)	0.706431	0.99207
BAG2	Pietzner	Inverse variance weighted	2	0.0553298	0.0886987	1.06(0.89-1.26)	0.532762	0.99207
BAG3	Sun_2	Weighted median	4	-0.0326137	0.144837	0.97(0.73-1.29)	0.821843	0.99207
BAG3	Sun_2	Inverse variance weighted	4	-0.0457099	0.160289	0.96(0.70-1.31)	0.775512	0.99207
BAG4	Pietzner	Weighted median	3	-0.0846367	0.0961187	0.92(0.76-1.11)	0.378565	0.99207
BAG4	Pietzner	Inverse variance weighted	3	-0.116705	0.0845274	0.89(0.75-1.05)	0.16738	0.99207
BAG5	Pietzner	Wald ratio	1	-0.0755219	0.0952125	0.93(0.77-1.12)	0.427665	0.99207
BAGE2	Sun_1	Wald ratio	1	0.00635185	0.0410796	1.01(0.93-1.09)	0.877119	0.994087
BAGE3	Pietzner	Wald ratio	1	0.0806583	0.1529	1.08(0.80-1.46)	0.59783	0.99207
BAI3	Pietzner	Wald ratio	1	-0.1572	0.151594	0.85(0.63-1.15)	0.299744	0.99207
BAIAP2	Sun_2	Weighted median	6	0.0630347	0.136322	1.07(0.82-1.39)	0.643799	0.99207
BAIAP2	Sun_2	Inverse variance weighted	6	0.0610432	0.144326	1.06(0.80-1.41)	0.67233	0.99207
BAMBI	Pietzner	Wald ratio	1	-0.102854	0.128062	0.90(0.70-1.16)	0.421883	0.99207
BANK1	Sun_2	Wald ratio	1	0.0891	0.236557	1.09(0.69-1.74)	0.706431	0.99207
BARD1	Pietzner	Wald ratio	1	0.0927	0.128123	1.10(0.85-1.41)	0.469359	0.99207
BATF	Ferkingstad	Weighted median	3	0.191859	0.140296	1.21(0.92-1.59)	0.171461	0.99207
BATF	Ferkingstad	Inverse variance weighted	3	0.197021	0.129016	1.22(0.95-1.57)	0.126735	0.99207
BATF3	Sun_1	Wald ratio	1	0.0533542	0.068075	1.05(0.92-1.21)	0.433183	0.99207
BAX	Sun_2	Inverse variance weighted	2	-0.00923337	0.209861	0.99(0.66-1.49)	0.964906	0.996924
BCAM	Sun_2	Weighted median	11	0.0741968	0.0400549	1.08(1.00-1.16)	0.0639715	0.99207
BCAM	Sun_2	Inverse variance weighted	11	0.0654504	0.052778	1.07(0.96-1.18)	0.214936	0.99207
BCAN	Sun_2	Weighted median	4	-0.0258771	0.0856021	0.97(0.82-1.15)	0.762427	0.99207
BCAN	Sun_2	Inverse variance weighted	4	-0.0169046	0.0802486	0.98(0.84-1.15)	0.833158	0.99207
BCAP29	Ferkingstad	Weighted median	3	0.0937256	0.0961934	1.10(0.91-1.33)	0.329885	0.99207
BCAP29	Ferkingstad	Inverse variance weighted	3	0.129336	0.114272	1.14(0.91-1.42)	0.25771	0.99207
BCAR3	Sun_1	Wald ratio	1	0.00454444	0.041313	1.00(0.93-1.09)	0.912409	0.994087
BCAT2	Pietzner	Wald ratio	1	0.144849	0.140946	1.16(0.88-1.52)	0.304095	0.99207
BCCIP	Pietzner	Wald ratio	1	-0.0172632	0.0863105	0.98(0.83-1.16)	0.841471	0.99207
BCHE	Pietzner	Weighted median	5	-0.0278709	0.0268453	0.97(0.92-1.03)	0.299175	0.99207
BCHE	Pietzner	Inverse variance weighted	5	-0.0212118	0.0263041	0.98(0.93-1.03)	0.420009	0.99207
BCL10	Sun_1	Inverse variance weighted	2	0.025679	0.0492174	1.03(0.93-1.13)	0.601847	0.99207
BCL2L10	Pietzner	Wald ratio	1	0.0920857	0.119	1.10(0.87-1.38)	0.439032	0.99207
BCL2L11	Sun_2	Weighted median	8	0.01673	0.0493437	1.02(0.92-1.12)	0.734572	0.99207
BCL2L11	Sun_2	Inverse variance weighted	8	0.0164885	0.0424469	1.02(0.94-1.10)	0.697682	0.99207
BCL2L2	Ferkingstad	Inverse variance weighted	2	0.182922	0.177256	1.20(0.85-1.70)	0.302088	0.99207
BCL2L2_BCL2L2-PABPN1	Pietzner	Wald ratio	1	0.146473	0.121068	1.16(0.91-1.47)	0.226342	0.99207
BCL6	Pietzner	Wald ratio	1	-0.0328	0.16399	0.97(0.70-1.33)	0.841471	0.99207
BDNF	Ferkingstad	Weighted median	4	-0.110041	0.146584	0.90(0.67-1.19)	0.45283	0.99207
BDNF	Ferkingstad	Inverse variance weighted	4	-0.225268	0.125111	0.80(0.62-1.02)	0.0717734	0.99207
BDP1	Pietzner	Inverse variance weighted	2	0.0303625	0.068047	1.03(0.90-1.18)	0.655454	0.99207
BECN1	Ferkingstad	Wald ratio	1	0.0955071	0.118914	1.10(0.87-1.39)	0.421883	0.99207
BET1L	Pietzner	Wald ratio	1	-0.0336426	0.0403037	0.97(0.89-1.05)	0.403871	0.99207
BGLAP	Yao	Inverse variance weighted	2	-0.012622	0.0366839	0.99(0.92-1.06)	0.730791	0.99207
BGN	Ferkingstad	Weighted median	4	0.168115	0.124559	1.18(0.93-1.51)	0.177118	0.99207
BGN	Ferkingstad	Inverse variance weighted	4	0.198561	0.113396	1.22(0.98-1.52)	0.0799406	0.99207
BHMT2	Pietzner	Weighted median	4	0.0631091	0.0587384	1.07(0.95-1.20)	0.282639	0.99207
BHMT2	Pietzner	Inverse variance weighted	4	0.06703	0.0528355	1.07(0.96-1.19)	0.204564	0.99207
BID	Sun_2	Wald ratio	1	0.10232	0.21904	1.11(0.72-1.70)	0.640407	0.99207
BIN1	Pietzner	Wald ratio	1	0.0745227	0.0766136	1.08(0.93-1.25)	0.330698	0.99207
BIN2	Sun_2	Inverse variance weighted	2	-0.15314	0.280379	0.86(0.50-1.49)	0.584935	0.99207
BIRC2	Ferkingstad	Inverse variance weighted	2	0.0373527	0.0391832	1.04(0.96-1.12)	0.340446	0.99207
BIRC3	Ferkingstad	Wald ratio	1	0.22285	0.277467	1.25(0.73-2.15)	0.421883	0.99207
BIRC5	Pietzner	Wald ratio	1	0.0407967	0.0553167	1.04(0.93-1.16)	0.460811	0.99207
BIRC7	Pietzner	Weighted median	3	0.00836803	0.046664	1.01(0.92-1.10)	0.857682	0.994087
BIRC7	Pietzner	Inverse variance weighted	3	0.0133712	0.042533	1.01(0.93-1.10)	0.753238	0.99207
BLMH	Sun_2	Inverse variance weighted	2	-0.0305639	0.0299746	0.97(0.91-1.03)	0.307888	0.99207
BLOC1S5	Pietzner	Wald ratio	1	0.0567	0.150536	1.06(0.79-1.42)	0.706431	0.99207
BLVRA	Sun_1	Wald ratio	1	-0.002275	0.0697656	1.00(0.87-1.14)	0.973986	0.996924
BLVRB	Sun_2	Wald ratio	1	0.03295	0.228875	1.03(0.66-1.62)	0.885528	0.994087
BMP1	Ferkingstad	Wald ratio	1	-0.0728429	0.236629	0.93(0.58-1.48)	0.758207	0.99207
BMP10	Pietzner	Wald ratio	1	0.10591	0.10506	1.11(0.90-1.37)	0.313411	0.99207
BMP15	Pietzner	Wald ratio	1	0.066855	0.08324	1.07(0.91-1.26)	0.421883	0.99207
BMP3	Pietzner	Wald ratio	1	0.0402111	0.0621111	1.04(0.92-1.18)	0.517369	0.99207
BMP4	Ferkingstad	Weighted median	7	0.0804304	0.141822	1.08(0.82-1.43)	0.570632	0.99207
BMP4	Ferkingstad	Inverse variance weighted	7	0.074988	0.121477	1.08(0.85-1.37)	0.537034	0.99207
BMP6	Sun_2	Weighted median	13	-0.00995063	0.0669412	0.99(0.87-1.13)	0.881832	0.994087
BMP6	Sun_2	Inverse variance weighted	13	0.0374361	0.0606998	1.04(0.92-1.17)	0.537405	0.99207
BMP7	Pietzner	Weighted median	4	-0.0316044	0.0637222	0.97(0.86-1.10)	0.619914	0.99207
BMP7	Pietzner	Inverse variance weighted	4	-0.0165144	0.0583938	0.98(0.88-1.10)	0.777322	0.99207
BMP8B	Pietzner	Wald ratio	1	0.0353514	0.0475514	1.04(0.94-1.14)	0.457218	0.99207
BMPER	Pietzner	Inverse variance weighted	2	-0.0945615	0.106478	0.91(0.74-1.12)	0.374493	0.99207
BMPR1B	Pietzner	Inverse variance weighted	2	0.0487309	0.0687067	1.05(0.92-1.20)	0.478163	0.99207
BMPR2	Ferkingstad	Inverse variance weighted	2	0.202331	0.133255	1.22(0.94-1.59)	0.128919	0.99207
BMX	Pietzner	Wald ratio	1	-0.100425	0.1388	0.90(0.69-1.19)	0.469359	0.99207
BNIP3	Pietzner	Inverse variance weighted	2	0.0711959	0.0738535	1.07(0.93-1.24)	0.335039	0.99207
BOC	Ferkingstad	Weighted median	4	-0.0507866	0.0731964	0.95(0.82-1.10)	0.487782	0.99207
BOC	Ferkingstad	Inverse variance weighted	4	-0.0357141	0.0677537	0.96(0.84-1.10)	0.598113	0.99207
BOLA1	Pietzner	Inverse variance weighted	2	0.0128155	0.0246667	1.01(0.97-1.06)	0.60338	0.99207
BOLA2	Ferkingstad	Wald ratio	1	-0.205467	0.25528	0.81(0.49-1.34)	0.420896	0.99207
BOLA2B_BOLA2	Pietzner	Wald ratio	1	-0.0835687	0.10405	0.92(0.75-1.13)	0.421883	0.99207
BOLA3	Pietzner	Inverse variance weighted	2	-0.192453	0.12285	0.82(0.65-1.05)	0.117216	0.99207
BPGM	Ferkingstad	Wald ratio	1	0.211843	0.247614	1.24(0.76-2.01)	0.392255	0.99207
BPHL	Pietzner	Wald ratio	1	-0.0303839	0.0381892	0.97(0.90-1.05)	0.426257	0.99207
BPI	Sun_1	Wald ratio	1	-0.0150625	0.0387234	0.99(0.91-1.06)	0.697294	0.99207
BPIFA1	Pietzner	Inverse variance weighted	2	0.0852192	0.0780265	1.09(0.93-1.27)	0.274753	0.99207
BPIFA2	Pietzner	Inverse variance weighted	2	0.152149	0.120792	1.16(0.92-1.48)	0.207814	0.99207
BPIFB1	Sun_2	Weighted median	13	0.0329194	0.0371923	1.03(0.96-1.11)	0.376096	0.99207
BPIFB1	Sun_2	Inverse variance weighted	13	0.0644799	0.0512896	1.07(0.96-1.18)	0.208692	0.99207
BPNT1	Pietzner	Wald ratio	1	-0.127111	0.185067	0.88(0.61-1.27)	0.492184	0.99207
BPNT2	Sun_1	Wald ratio	1	0.0199615	0.0464494	1.02(0.93-1.12)	0.667379	0.99207
BPTF	Pietzner	Inverse variance weighted	2	0.0842674	0.0785335	1.09(0.93-1.27)	0.283266	0.99207
BRAF	Pietzner	Wald ratio	1	0.06237	0.16559	1.06(0.77-1.47)	0.706431	0.99207
BRD1	Sun_1	Wald ratio	1	0.0154979	0.046583	1.02(0.93-1.11)	0.739365	0.99207
BRD2	Ferkingstad	Wald ratio	1	0.13371	0.16648	1.14(0.82-1.58)	0.421883	0.99207
BRD4	Ferkingstad	Wald ratio	1	0.191014	0.237829	1.21(0.76-1.93)	0.421883	0.99207
BRDT	Ferkingstad	Wald ratio	1	0.1262	0.16697	1.13(0.82-1.57)	0.449754	0.99207
BRF1	Pietzner	Wald ratio	1	0.0906412	0.100026	1.09(0.90-1.33)	0.364845	0.99207
BRICD5	Sun_1	Wald ratio	1	0.00454444	0.041313	1.00(0.93-1.09)	0.912409	0.994087
BRK1	Sun_2	Weighted median	4	0.0473027	0.0840518	1.05(0.89-1.24)	0.573584	0.99207
BRK1	Sun_2	Inverse variance weighted	4	0.0132575	0.0749961	1.01(0.87-1.17)	0.859685	0.994087
BRPF1	Pietzner	Inverse variance weighted	2	0.0495475	0.060802	1.05(0.93-1.18)	0.41513	0.99207
BRSK2	Pietzner	Weighted median	3	0.0429469	0.0519533	1.04(0.94-1.16)	0.408439	0.99207
BRSK2	Pietzner	Inverse variance weighted	3	0.0429649	0.0492614	1.04(0.95-1.15)	0.383109	0.99207
BSG	Sun_2	Weighted median	9	0.351897	0.106303	1.42(1.15-1.75)	0.000931877	0.270772
BSG	Sun_2	Inverse variance weighted	9	0.262296	0.0891726	1.30(1.09-1.55)	0.00326685	0.470356
BST1	Sun_1	Wald ratio	1	0.027035	0.0162029	1.03(1.00-1.06)	0.09521	0.99207
BST2	Sun_2	Weighted median	11	-0.0752263	0.0957397	0.93(0.77-1.12)	0.432021	0.99207
BST2	Sun_2	Inverse variance weighted	11	-0.189083	0.082687	0.83(0.70-0.97)	0.0222113	0.99207
BTC	Sun_2	Weighted median	3	0.0269422	0.0370476	1.03(0.96-1.10)	0.467083	0.99207
BTC	Sun_2	Inverse variance weighted	3	0.0292088	0.0379924	1.03(0.96-1.11)	0.442008	0.99207
BTD	Pietzner	Weighted median	3	-0.00417863	0.0247843	1.00(0.95-1.05)	0.866111	0.994087
BTD	Pietzner	Inverse variance weighted	3	-0.00405828	0.0331092	1.00(0.93-1.06)	0.902446	0.994087
BTG2	Pietzner	Wald ratio	1	0.0334684	0.0437921	1.03(0.95-1.13)	0.444714	0.99207
BTK	Sun_1	Wald ratio	1	-0.0028	0.0858654	1.00(0.84-1.18)	0.973986	0.996924
BTLA	Pietzner	Inverse variance weighted	2	0.0866856	0.074371	1.09(0.94-1.26)	0.243783	0.99207
BTN2A1	Sun_2	Weighted median	3	0.26371	0.18194	1.30(0.91-1.86)	0.147217	0.99207
BTN2A1	Sun_2	Inverse variance weighted	3	0.342935	0.148829	1.41(1.05-1.89)	0.0212099	0.99207
BTN3A1	Ferkingstad	Weighted median	3	0.132226	0.110953	1.14(0.92-1.42)	0.23337	0.99207
BTN3A1	Ferkingstad	Inverse variance weighted	3	0.0607849	0.291784	1.06(0.60-1.88)	0.834978	0.99207
BTN3A2	Sun_2	Inverse variance weighted	2	-0.166132	0.287104	0.85(0.48-1.49)	0.562828	0.99207
BTNL3	Ferkingstad	Inverse variance weighted	2	0.13148	0.104869	1.14(0.93-1.40)	0.209934	0.99207
BTNL8	Pietzner	Inverse variance weighted	2	-0.491146	0.339049	0.61(0.31-1.19)	0.14745	0.99207
BTNL9	Pietzner	Wald ratio	1	0.2694	0.137637	1.31(1.00-1.71)	0.0503093	0.99207
BUB1	Sun_1	Wald ratio	1	0.0222435	0.0476174	1.02(0.93-1.12)	0.640407	0.99207
C10orf105	Pietzner	Wald ratio	1	-0.0703737	0.0876211	0.93(0.78-1.11)	0.421883	0.99207
C11orf68	Sun_1	Wald ratio	1	0.00423103	0.0384638	1.00(0.93-1.08)	0.912409	0.994087
C11orf73	Pietzner	Wald ratio	1	0.06237	0.16559	1.06(0.77-1.47)	0.706431	0.99207
C11orf87	Pietzner	Weighted median	3	0.0126168	0.0511591	1.01(0.92-1.12)	0.805204	0.99207
C11orf87	Pietzner	Inverse variance weighted	3	-0.00237247	0.0702297	1.00(0.87-1.14)	0.973051	0.996924
C11orf94	Pietzner	Wald ratio	1	-0.0874476	0.0774476	0.92(0.79-1.07)	0.258847	0.99207
C12orf10	Pietzner	Wald ratio	1	0.03465	0.0919944	1.04(0.86-1.24)	0.706431	0.99207
C14orf93	Pietzner	Inverse variance weighted	2	-0.00241135	0.0475811	1.00(0.91-1.10)	0.959582	0.996924
C16orf54	Pietzner	Wald ratio	1	-0.121555	0.151345	0.89(0.66-1.19)	0.421883	0.99207
C17orf103	Pietzner	Wald ratio	1	-0.07718	0.11098	0.93(0.74-1.15)	0.486779	0.99207
C17orf78	Sun_1	Wald ratio	1	-0.0619667	0.0781231	0.94(0.81-1.10)	0.427665	0.99207
C18orf32	Pietzner	Wald ratio	1	0.0593231	0.163642	1.06(0.77-1.46)	0.716966	0.99207
C19orf12	Sun_2	Weighted median	5	0.110779	0.128533	1.12(0.87-1.44)	0.388755	0.99207
C19orf12	Sun_2	Inverse variance weighted	5	0.153263	0.106213	1.17(0.95-1.44)	0.149025	0.99207
C19orf18	Pietzner	Wald ratio	1	-0.186438	0.177594	0.83(0.59-1.18)	0.293811	0.99207
C19orf26	Pietzner	Wald ratio	1	0.22429	0.169486	1.25(0.90-1.74)	0.185716	0.99207
C19orf80	Ferkingstad	Wald ratio	1	0.22285	0.277467	1.25(0.73-2.15)	0.421883	0.99207
C1D	Pietzner	Inverse variance weighted	2	0.0453517	0.0813573	1.05(0.89-1.23)	0.577228	0.99207
C1GALT1C1	Pietzner	Wald ratio	1	0.231055	0.0740636	1.26(1.09-1.46)	0.0018105	0.357747
C1orf115	Pietzner	Wald ratio	1	0.0706556	0.09245	1.07(0.90-1.29)	0.444714	0.99207
C1orf162	Ferkingstad	Weighted median	6	-0.0590664	0.0867191	0.94(0.80-1.12)	0.495793	0.99207
C1orf162	Ferkingstad	Inverse variance weighted	6	-0.0906709	0.0937932	0.91(0.76-1.10)	0.333689	0.99207
C1orf185	Pietzner	Wald ratio	1	-0.0878692	0.128492	0.92(0.71-1.18)	0.494071	0.99207
C1orf186	Ferkingstad	Wald ratio	1	0.121555	0.151345	1.13(0.84-1.52)	0.421883	0.99207
C1orf198	Pietzner	Wald ratio	1	-0.114424	0.10381	0.89(0.73-1.09)	0.270354	0.99207
C1orf210	Pietzner	Wald ratio	1	0.0567	0.150536	1.06(0.79-1.42)	0.706431	0.99207
C1orf226	Ferkingstad	Inverse variance weighted	2	-0.152341	0.185987	0.86(0.60-1.24)	0.412732	0.99207
C1QA	Sun_2	Weighted median	10	0.0194015	0.0435071	1.02(0.94-1.11)	0.655641	0.99207
C1QA	Sun_2	Inverse variance weighted	10	0.0354274	0.0524089	1.04(0.93-1.15)	0.499054	0.99207
C1QA_C1QB_C1QC	Suhre	Wald ratio	1	-0.0632843	0.0468451	0.94(0.86-1.03)	0.176719	0.99207
C1QBP	Pietzner	Inverse variance weighted	2	0.0686765	0.112778	1.07(0.86-1.34)	0.542557	0.99207
C1QC	Suhre	Inverse variance weighted	2	-0.014982	0.0707034	0.99(0.86-1.13)	0.832186	0.99207
C1QL1	Ferkingstad	Weighted median	3	0.0542237	0.101209	1.06(0.87-1.29)	0.592124	0.99207
C1QL1	Ferkingstad	Inverse variance weighted	3	0.0168586	0.119624	1.02(0.80-1.29)	0.887925	0.994087
C1QL2	Pietzner	Inverse variance weighted	2	0.0508708	0.0785403	1.05(0.90-1.23)	0.517177	0.99207
C1QTNF1	Pietzner	Weighted median	5	-0.0116653	0.0534152	0.99(0.89-1.10)	0.827126	0.99207
C1QTNF1	Pietzner	Inverse variance weighted	5	-0.0534447	0.0792744	0.95(0.81-1.11)	0.500201	0.99207
C1QTNF3	Pietzner	Inverse variance weighted	2	0.0210509	0.0788628	1.02(0.88-1.19)	0.789523	0.99207
C1QTNF5	Sun_1	Weighted median	3	-0.0259418	0.0480029	0.97(0.89-1.07)	0.588907	0.99207
C1QTNF5	Sun_1	Inverse variance weighted	3	-0.0309932	0.0430178	0.97(0.89-1.05)	0.471234	0.99207
C1QTNF9	Pietzner	Inverse variance weighted	2	-0.0262613	0.0378634	0.97(0.90-1.05)	0.487946	0.99207
C1R	Suhre	Wald ratio	1	-0.0413782	0.0306295	0.96(0.90-1.02)	0.176719	0.99207
C1RL	Pietzner	Inverse variance weighted	2	-0.191319	0.0836307	0.83(0.70-0.97)	0.0221572	0.99207
C1S	Pietzner	Wald ratio	1	-0.0290766	0.0215234	0.97(0.93-1.01)	0.176719	0.99207
C2	Pietzner	Wald ratio	1	-0.0728429	0.236629	0.93(0.58-1.48)	0.758207	0.99207
C20orf173	Pietzner	Wald ratio	1	-0.00993939	0.0496939	0.99(0.90-1.09)	0.841471	0.99207
C21orf33	Ferkingstad	Wald ratio	1	0.0742833	0.0924889	1.08(0.90-1.29)	0.421883	0.99207
C22orf15	Pietzner	Wald ratio	1	-0.0870786	0.119243	0.92(0.73-1.16)	0.46523	0.99207
C2CD2L	Sun_2	Wald ratio	1	-0.1095	0.28435	0.90(0.51-1.56)	0.700172	0.99207
C2orf66	Pietzner	Wald ratio	1	0.00656	0.032798	1.01(0.94-1.07)	0.841471	0.99207
C3	Ferkingstad	Weighted median	3	0.185308	0.0646002	1.20(1.06-1.37)	0.00412379	0.513687
C3	Ferkingstad	Inverse variance weighted	3	0.128154	0.16051	1.14(0.83-1.56)	0.424629	0.99207
C4A_C4B	Pietzner	Wald ratio	1	-0.104113	0.0770677	0.90(0.77-1.05)	0.176719	0.99207
C4BPB	Sun_2	Weighted median	9	-0.0720509	0.0570737	0.93(0.83-1.04)	0.206798	0.99207
C4BPB	Sun_2	Inverse variance weighted	9	-0.0459375	0.0519	0.96(0.86-1.06)	0.376094	0.99207
C4orf32	Pietzner	Inverse variance weighted	2	0.0704209	0.0580319	1.07(0.96-1.20)	0.224944	0.99207
C5	Pietzner	Inverse variance weighted	2	-0.219083	0.0791676	0.80(0.69-0.94)	0.00565179	0.598264
C5orf38	Ferkingstad	Weighted median	6	-0.00606334	0.0528958	0.99(0.90-1.10)	0.90874	0.994087
C5orf38	Ferkingstad	Inverse variance weighted	6	0.0165739	0.0606031	1.02(0.90-1.14)	0.784483	0.99207
C5orf46	Ferkingstad	Weighted median	4	-0.135348	0.15272	0.87(0.65-1.18)	0.375482	0.99207
C5orf46	Ferkingstad	Inverse variance weighted	4	-0.0704253	0.136263	0.93(0.71-1.22)	0.605273	0.99207
C5orf63	Pietzner	Inverse variance weighted	2	0.0527249	0.0714016	1.05(0.92-1.21)	0.460255	0.99207
C6	Pietzner	Inverse variance weighted	2	0.0107325	0.0433935	1.01(0.93-1.10)	0.804652	0.99207
C6orf89	Sun_1	Wald ratio	1	-0.0342519	0.0748333	0.97(0.83-1.12)	0.647162	0.99207
C7	Sun_1	Wald ratio	1	0.00360248	0.0399694	1.00(0.93-1.09)	0.928183	0.996401
C7orf73	Pietzner	Wald ratio	1	-0.100425	0.1388	0.90(0.69-1.19)	0.469359	0.99207
C8A_C8B_C8G	Pietzner	Inverse variance weighted	2	0.0522603	0.0625525	1.05(0.93-1.19)	0.403457	0.99207
C8G	Pietzner	Weighted median	3	-0.0140518	0.0306662	0.99(0.93-1.05)	0.646795	0.99207
C8G	Pietzner	Inverse variance weighted	3	-0.0195451	0.0393846	0.98(0.91-1.06)	0.619709	0.99207
C8orf33	Sun_1	Wald ratio	1	-0.151127	0.0802818	0.86(0.73-1.01)	0.0597737	0.99207
CA1	Pietzner	Inverse variance weighted	2	0.134101	0.162159	1.14(0.83-1.57)	0.408255	0.99207
CA10	Sun_1	Inverse variance weighted	2	0.00600025	0.0661285	1.01(0.88-1.15)	0.927702	0.996401
CA11	Sun_2	Wald ratio	1	-0.03415	0.303617	0.97(0.53-1.75)	0.910445	0.994087
CA12	Sun_2	Weighted median	6	0.0185235	0.0577715	1.02(0.91-1.14)	0.748489	0.99207
CA12	Sun_2	Inverse variance weighted	6	0.0360556	0.064747	1.04(0.91-1.18)	0.577617	0.99207
CA13	Suhre	Wald ratio	1	-0.00965	0.0466662	0.99(0.90-1.09)	0.836176	0.99207
CA14	Sun_2	Inverse variance weighted	2	0.30269	0.190148	1.35(0.93-1.96)	0.111416	0.99207
CA2	Pietzner	Wald ratio	1	-0.218608	0.157331	0.80(0.59-1.09)	0.164687	0.99207
CA3	Sun_2	Weighted median	6	0.0107051	0.0866189	1.01(0.85-1.20)	0.901641	0.994087
CA3	Sun_2	Inverse variance weighted	6	0.0238838	0.0716327	1.02(0.89-1.18)	0.738817	0.99207
CA4	Sun_2	Weighted median	7	0.00934531	0.0474021	1.01(0.92-1.11)	0.84371	0.992086
CA4	Sun_2	Inverse variance weighted	7	-0.0139968	0.042175	0.99(0.91-1.07)	0.739984	0.99207
CA5A	Sun_2	Weighted median	5	0.037978	0.0262432	1.04(0.99-1.09)	0.147854	0.99207
CA5A	Sun_2	Inverse variance weighted	5	0.0392818	0.0264469	1.04(0.99-1.10)	0.137462	0.99207
CA5B	Pietzner	Weighted median	3	-0.0285693	0.0718403	0.97(0.84-1.12)	0.690868	0.99207
CA5B	Pietzner	Inverse variance weighted	3	-0.0571774	0.104547	0.94(0.77-1.16)	0.584442	0.99207
CA6	Sun_2	Weighted median	12	-0.00827452	0.0260937	0.99(0.94-1.04)	0.751162	0.99207
CA6	Sun_2	Inverse variance weighted	12	5.07e-05	0.0445338	1.00(0.92-1.09)	0.999091	0.999971
CA7	Ferkingstad	Wald ratio	1	0.3026	0.300171	1.35(0.75-2.44)	0.313411	0.99207
CA8	Ferkingstad	Wald ratio	1	-0.0754643	0.039319	0.93(0.86-1.00)	0.0549488	0.99207
CA9	Pietzner	Inverse variance weighted	2	0.0296536	0.106701	1.03(0.84-1.27)	0.781079	0.99207
CABLES2	Pietzner	Inverse variance weighted	2	0.0479831	0.0553965	1.05(0.94-1.17)	0.386394	0.99207
CABP7	Pietzner	Wald ratio	1	-0.0218667	0.109327	0.98(0.79-1.21)	0.841471	0.99207
CACNA2D3	Pietzner	Weighted median	3	-0.0428885	0.0618043	0.96(0.85-1.08)	0.48772	0.99207
CACNA2D3	Pietzner	Inverse variance weighted	3	-0.0375042	0.05599	0.96(0.86-1.07)	0.502961	0.99207
CACNB4	Pietzner	Inverse variance weighted	2	0.0558258	0.0670962	1.06(0.93-1.21)	0.405394	0.99207
CACYBP	Sun_1	Wald ratio	1	0.00430526	0.0391386	1.00(0.93-1.08)	0.912409	0.994087
CADM1	Ferkingstad	Weighted median	4	0.0881811	0.112459	1.09(0.88-1.36)	0.43297	0.99207
CADM1	Ferkingstad	Inverse variance weighted	4	0.158589	0.139545	1.17(0.89-1.54)	0.255759	0.99207
CADM3	Pietzner	Wald ratio	1	-0.045825	0.171133	0.96(0.68-1.34)	0.788874	0.99207
CALB1	Sun_1	Wald ratio	1	-0.0377436	0.0312091	0.96(0.91-1.02)	0.226517	0.99207
CALCA	Sun_2	Weighted median	7	0.0742816	0.122956	1.08(0.85-1.37)	0.545755	0.99207
CALCA	Sun_2	Inverse variance weighted	7	-0.00173131	0.0978671	1.00(0.82-1.21)	0.985886	0.998237
CALCB	Ferkingstad	Inverse variance weighted	2	0.0714843	0.0698285	1.07(0.94-1.23)	0.305971	0.99207
CALCOCO1	Sun_2	Weighted median	3	-0.17397	0.132952	0.84(0.65-1.09)	0.190697	0.99207
CALCOCO1	Sun_2	Inverse variance weighted	3	-0.164844	0.113495	0.85(0.68-1.06)	0.146381	0.99207
CALCOCO2	Pietzner	Weighted median	3	0.0191534	0.0645031	1.02(0.90-1.16)	0.766514	0.99207
CALCOCO2	Pietzner	Inverse variance weighted	3	-0.000243546	0.05821	1.00(0.89-1.12)	0.996662	0.999971
CAMK1	Suhre	Inverse variance weighted	2	-0.0101203	0.0267602	0.99(0.94-1.04)	0.705294	0.99207
CAMK1D	Suhre	Wald ratio	1	-0.0380067	0.0363711	0.96(0.90-1.03)	0.296038	0.99207
CAMK2A	Sun_1	Wald ratio	1	0.0169395	0.0509163	1.02(0.92-1.12)	0.739365	0.99207
CAMK2B	Sun_1	Wald ratio	1	0.0161643	0.0392143	1.02(0.94-1.10)	0.68019	0.99207
CAMK4	Ferkingstad	Inverse variance weighted	2	0.303322	0.212934	1.35(0.89-2.06)	0.154306	0.99207
CAMKK1	Sun_2	Weighted median	3	0.012204	0.0724747	1.01(0.88-1.17)	0.866276	0.994087
CAMKK1	Sun_2	Inverse variance weighted	3	0.0144259	0.0679022	1.01(0.89-1.16)	0.831755	0.99207
CAMP	Ferkingstad	Weighted median	12	0.0394831	0.0398605	1.04(0.96-1.12)	0.321914	0.99207
CAMP	Ferkingstad	Inverse variance weighted	12	0.022519	0.0441202	1.02(0.94-1.12)	0.609771	0.99207
CANT1	Sun_2	Weighted median	5	0.151204	0.107724	1.16(0.94-1.44)	0.160431	0.99207
CANT1	Sun_2	Inverse variance weighted	5	0.166465	0.117355	1.18(0.94-1.49)	0.156054	0.99207
CAP1	Ferkingstad	Wald ratio	1	0.22285	0.277467	1.25(0.73-2.15)	0.421883	0.99207
CAPG	Sun_2	Inverse variance weighted	2	-0.00878943	0.0191716	0.99(0.95-1.03)	0.646621	0.99207
CAPN1_CAPNS1	Suhre	Wald ratio	1	-0.0270283	0.0413913	0.97(0.90-1.06)	0.51376	0.99207
CAPN2	Ferkingstad	Inverse variance weighted	2	0.219781	0.37874	1.25(0.59-2.62)	0.561715	0.99207
CAPN3	Ferkingstad	Weighted median	3	0.156743	0.166588	1.17(0.84-1.62)	0.346756	0.99207
CAPN3	Ferkingstad	Inverse variance weighted	3	0.168579	0.146924	1.18(0.89-1.58)	0.251219	0.99207
CAPNS1	Suhre	Wald ratio	1	-0.0383656	0.0604937	0.96(0.85-1.08)	0.525945	0.99207
CARD18	Pietzner	Inverse variance weighted	2	0.0679482	0.057056	1.07(0.96-1.20)	0.233692	0.99207
CARD19	Sun_1	Wald ratio	1	0.009712	0.029192	1.01(0.95-1.07)	0.739365	0.99207
CARD9	Pietzner	Inverse variance weighted	2	0.125362	0.0753275	1.13(0.98-1.31)	0.0960683	0.99207
CARS	Pietzner	Inverse variance weighted	2	-0.0324633	0.123442	0.97(0.76-1.23)	0.792563	0.99207
CASC4	Pietzner	Weighted median	4	-0.132981	0.0415163	0.88(0.81-0.95)	0.00135957	0.328423
CASC4	Pietzner	Inverse variance weighted	4	-0.123632	0.039523	0.88(0.82-0.95)	0.00175944	0.357747
CASP1	Sun_2	Wald ratio	1	0.040925	0.0684031	1.04(0.91-1.19)	0.549646	0.99207
CASP10	Sun_1	Wald ratio	1	-0.0026963	0.0826852	1.00(0.85-1.17)	0.973986	0.996924
CASP2	Pietzner	Wald ratio	1	-0.0839071	0.118529	0.92(0.73-1.16)	0.479003	0.99207
CASP3	Suhre	Wald ratio	1	0.044745	0.0597975	1.05(0.93-1.18)	0.454294	0.99207
CASP8	Folkersen	Inverse variance weighted	2	-0.0756872	0.145751	0.93(0.70-1.23)	0.603557	0.99207
CASQ1	Pietzner	Wald ratio	1	0.0750581	0.0555605	1.08(0.97-1.20)	0.176719	0.99207
CASS4	Pietzner	Wald ratio	1	-0.114727	0.151791	0.89(0.66-1.20)	0.449754	0.99207
CAT	Pietzner	Wald ratio	1	-0.0336725	0.0370784	0.97(0.90-1.04)	0.363802	0.99207
CAV2	Pietzner	Inverse variance weighted	2	0.0784175	0.0690111	1.08(0.94-1.24)	0.25583	0.99207
CAV3	Pietzner	Wald ratio	1	-0.0613905	0.0793333	0.94(0.81-1.10)	0.439032	0.99207
CBFB	Sun_1	Wald ratio	1	0.0196865	0.059173	1.02(0.91-1.15)	0.739365	0.99207
CBL	Sun_1	Wald ratio	1	0.00402295	0.0365721	1.00(0.93-1.08)	0.912409	0.994087
CBLIF	Sun_2	Weighted median	10	-0.00754339	0.0411742	0.99(0.92-1.08)	0.854636	0.99406
CBLIF	Sun_2	Inverse variance weighted	10	0.0427269	0.0696383	1.04(0.91-1.20)	0.539509	0.99207
CBLN1	Pietzner	Inverse variance weighted	2	0.011343	0.0203697	1.01(0.97-1.05)	0.577624	0.99207
CBLN4	Pietzner	Wald ratio	1	-0.165068	0.0930474	0.85(0.71-1.02)	0.0760589	0.99207
CBR1	Sun_1	Inverse variance weighted	2	-0.00993366	0.0398425	0.99(0.92-1.07)	0.803111	0.99207
CBR3	Sun_1	Wald ratio	1	0.009425	0.0220566	1.01(0.97-1.05)	0.669153	0.99207
CBS	Pietzner	Wald ratio	1	-0.0968923	0.128008	0.91(0.71-1.17)	0.449094	0.99207
CBX1	Ferkingstad	Wald ratio	1	-0.155618	0.2161	0.86(0.56-1.31)	0.47145	0.99207
CBX7	Sun_1	Wald ratio	1	0.00686	0.044366	1.01(0.92-1.10)	0.877119	0.994087
CC2D1A	Sun_2	Inverse variance weighted	2	0.227508	0.235309	1.26(0.79-1.99)	0.33362	0.99207
CCBL2	Pietzner	Wald ratio	1	0.0792452	0.0383619	1.08(1.00-1.17)	0.0388542	0.99207
CCDC101	Pietzner	Wald ratio	1	-0.121555	0.151345	0.89(0.66-1.19)	0.421883	0.99207
CCDC126	Pietzner	Weighted median	4	0.00688947	0.0408679	1.01(0.93-1.09)	0.866128	0.994087
CCDC126	Pietzner	Inverse variance weighted	4	0.0137309	0.0370286	1.01(0.94-1.09)	0.710773	0.99207
CCDC134	Pietzner	Inverse variance weighted	2	0.0458063	0.0783263	1.05(0.90-1.22)	0.558673	0.99207
CCDC167	Pietzner	Wald ratio	1	0.0573857	0.0793143	1.06(0.91-1.24)	0.469359	0.99207
CCDC19	Pietzner	Wald ratio	1	0.15409	0.170045	1.17(0.84-1.63)	0.364845	0.99207
CCDC25	Pietzner	Wald ratio	1	0.150858	0.173892	1.16(0.83-1.64)	0.385645	0.99207
CCDC50	Pietzner	Weighted median	3	0.0453334	0.0846305	1.05(0.89-1.24)	0.592192	0.99207
CCDC50	Pietzner	Inverse variance weighted	3	0.0427627	0.0750129	1.04(0.90-1.21)	0.568629	0.99207
CCDC51	Pietzner	Wald ratio	1	-0.0970769	0.128438	0.91(0.71-1.17)	0.449754	0.99207
CCDC64	Ferkingstad	Inverse variance weighted	2	0.215649	0.178898	1.24(0.87-1.76)	0.228036	0.99207
CCDC80	Pietzner	Weighted median	3	-0.0813855	0.0802694	0.92(0.79-1.08)	0.310629	0.99207
CCDC80	Pietzner	Inverse variance weighted	3	-0.0795672	0.0700589	0.92(0.81-1.06)	0.256074	0.99207
CCDC90B	Ferkingstad	Inverse variance weighted	2	0.174139	0.150355	1.19(0.89-1.60)	0.24679	0.99207
CCK	Ferkingstad	Weighted median	4	0.252851	0.139782	1.29(0.98-1.69)	0.0704677	0.99207
CCK	Ferkingstad	Inverse variance weighted	4	0.298207	0.173893	1.35(0.96-1.89)	0.0863669	0.99207
CCL11	Sun_1	Inverse variance weighted	2	0.049163	0.0735968	1.05(0.91-1.21)	0.504131	0.99207
CCL13	Sun_2	Weighted median	11	0.0526708	0.0650209	1.05(0.93-1.20)	0.417906	0.99207
CCL13	Sun_2	Inverse variance weighted	11	0.0487539	0.0557926	1.05(0.94-1.17)	0.382204	0.99207
CCL14	Pietzner	Wald ratio	1	-0.190829	0.0958824	0.83(0.68-1.00)	0.0465639	0.99207
CCL15	Sun_1	Inverse variance weighted	2	-0.00847073	0.0840442	0.99(0.84-1.17)	0.919718	0.99576
CCL16	Sun_1	Wald ratio	1	0.0251105	0.0206059	1.03(0.98-1.07)	0.222993	0.99207
CCL17	Pietzner	Weighted median	5	-0.0110822	0.0411777	0.99(0.91-1.07)	0.787829	0.99207
CCL17	Pietzner	Inverse variance weighted	5	0.00685793	0.044575	1.01(0.92-1.10)	0.877727	0.994087
CCL18	Pietzner	Wald ratio	1	-0.0371923	0.124969	0.96(0.75-1.23)	0.766	0.99207
CCL19	Pietzner	Inverse variance weighted	2	-0.275848	0.223824	0.76(0.49-1.18)	0.217786	0.99207
CCL2	Sun_2	Weighted median	8	0.107506	0.0627505	1.11(0.98-1.26)	0.08667	0.99207
CCL2	Sun_2	Inverse variance weighted	8	0.0582104	0.049978	1.06(0.96-1.17)	0.244132	0.99207
CCL20	Sun_2	Weighted median	4	-0.0534358	0.151829	0.95(0.70-1.28)	0.724877	0.99207
CCL20	Sun_2	Inverse variance weighted	4	0.00740403	0.120025	1.01(0.80-1.27)	0.950812	0.996924
CCL21	Sun_1	Wald ratio	1	-0.136757	0.0409098	0.87(0.80-0.94)	0.000829086	0.260361
CCL23	Suhre	Wald ratio	1	0.0045301	0.0355194	1.00(0.94-1.08)	0.898514	0.994087
CCL24	Sun_2	Weighted median	9	0.0246448	0.0191952	1.02(0.99-1.06)	0.199175	0.99207
CCL24	Sun_2	Inverse variance weighted	9	0.0229229	0.0192276	1.02(0.99-1.06)	0.233188	0.99207
CCL25	Sun_2	Weighted median	7	-0.0275348	0.0301624	0.97(0.92-1.03)	0.361303	0.99207
CCL25	Sun_2	Inverse variance weighted	7	-0.0263442	0.0469812	0.97(0.89-1.07)	0.574975	0.99207
CCL26	Sun_2	Weighted median	3	0.164715	0.0823289	1.18(1.00-1.39)	0.0454258	0.99207
CCL26	Sun_2	Inverse variance weighted	3	0.160581	0.0809892	1.17(1.00-1.38)	0.0473955	0.99207
CCL27	Sun_2	Weighted median	6	-0.0390571	0.0753063	0.96(0.83-1.11)	0.60401	0.99207
CCL27	Sun_2	Inverse variance weighted	6	-0.0202194	0.076324	0.98(0.84-1.14)	0.791074	0.99207
CCL28	Pietzner	Weighted median	4	0.0713499	0.0513853	1.07(0.97-1.19)	0.164977	0.99207
CCL28	Pietzner	Inverse variance weighted	4	0.0992968	0.0682195	1.10(0.97-1.26)	0.145518	0.99207
CCL3	Pietzner	Wald ratio	1	-0.04835	0.16246	0.95(0.69-1.31)	0.766	0.99207
CCL3L1	Suhre	Wald ratio	1	-0.00290641	0.0609462	1.00(0.88-1.12)	0.961965	0.996924
CCL4	Folkersen	Weighted median	3	0.0227232	0.0356592	1.02(0.95-1.10)	0.523973	0.99207
CCL4	Folkersen	Inverse variance weighted	3	0.0156494	0.0381642	1.02(0.94-1.09)	0.681766	0.99207
CCL4L1	Suhre	Inverse variance weighted	2	0.0278937	0.0431135	1.03(0.94-1.12)	0.517644	0.99207
CCL4L2_CCL4L1	Pietzner	Weighted median	3	0.0226727	0.050167	1.02(0.93-1.13)	0.651309	0.99207
CCL4L2_CCL4L1	Pietzner	Inverse variance weighted	3	0.0149968	0.0457028	1.02(0.93-1.11)	0.742808	0.99207
CCL5	Sun_2	Weighted median	6	-0.0374574	0.087139	0.96(0.81-1.14)	0.667299	0.99207
CCL5	Sun_2	Inverse variance weighted	6	-0.0199915	0.0749115	0.98(0.85-1.14)	0.789571	0.99207
CCL7	Suhre	Wald ratio	1	-0.001538	0.022469	1.00(0.96-1.04)	0.945428	0.996924
CCL8	Pietzner	Wald ratio	1	-0.00118629	0.018125	1.00(0.96-1.03)	0.947815	0.996924
CCM2	Pietzner	Wald ratio	1	-0.126813	0.134193	0.88(0.68-1.15)	0.344656	0.99207
CCN1	Sun_2	Weighted median	8	0.188972	0.105513	1.21(0.98-1.49)	0.0732954	0.99207
CCN1	Sun_2	Inverse variance weighted	8	0.103336	0.0941993	1.11(0.92-1.33)	0.272644	0.99207
CCN2	Sun_2	Weighted median	14	0.0278287	0.0523216	1.03(0.93-1.14)	0.594811	0.99207
CCN2	Sun_2	Inverse variance weighted	14	0.00654414	0.0452447	1.01(0.92-1.10)	0.884996	0.994087
CCN3	Sun_2	Weighted median	3	0.018314	0.0659142	1.02(0.90-1.16)	0.781131	0.99207
CCN3	Sun_2	Inverse variance weighted	3	0.0277762	0.0644824	1.03(0.91-1.17)	0.666646	0.99207
CCN4	Sun_2	Weighted median	8	-0.0339917	0.0388111	0.97(0.90-1.04)	0.381125	0.99207
CCN4	Sun_2	Inverse variance weighted	8	-0.0331513	0.0389132	0.97(0.90-1.04)	0.394254	0.99207
CCN5	Sun_2	Wald ratio	1	0.04082	0.32356	1.04(0.55-1.96)	0.899606	0.994087
CCN6	Sun_1	Wald ratio	1	0.00642432	0.0914068	1.01(0.84-1.20)	0.943969	0.996924
CCNA1	Pietzner	Wald ratio	1	-0.121555	0.151345	0.89(0.66-1.19)	0.421883	0.99207
CCNA2	Pietzner	Wald ratio	1	-0.08914	0.110987	0.91(0.74-1.14)	0.421883	0.99207
CCNB1	Ferkingstad	Inverse variance weighted	2	0.177515	0.139476	1.19(0.91-1.57)	0.203116	0.99207
CCNB2	Pietzner	Inverse variance weighted	2	0.049344	0.0418081	1.05(0.97-1.14)	0.237901	0.99207
CCNC_CDK8	Sun_1	Inverse variance weighted	2	0.0231952	0.0630716	1.02(0.90-1.16)	0.713053	0.99207
CCNH	Pietzner	Weighted median	3	0.00704192	0.0501	1.01(0.91-1.11)	0.88822	0.994087
CCNH	Pietzner	Inverse variance weighted	3	-0.00140573	0.0457309	1.00(0.91-1.09)	0.975478	0.996924
CCPG1	Pietzner	Wald ratio	1	0.04158	0.110393	1.04(0.84-1.29)	0.706431	0.99207
CCS	Sun_2	Wald ratio	1	0.00256042	0.0336104	1.00(0.94-1.07)	0.939276	0.996924
CCT5	Pietzner	Wald ratio	1	-0.143533	0.184522	0.87(0.60-1.24)	0.436649	0.99207
CCT7	Ferkingstad	Wald ratio	1	0.115961	0.111661	1.12(0.90-1.40)	0.299033	0.99207
CD109	Suhre	Inverse variance weighted	2	0.0118039	0.0431035	1.01(0.93-1.10)	0.7842	0.99207
CD14	Pietzner	Weighted median	4	-0.0813933	0.0540325	0.92(0.83-1.02)	0.131971	0.99207
CD14	Pietzner	Inverse variance weighted	4	-0.0488121	0.0486241	0.95(0.87-1.05)	0.315442	0.99207
CD160	Sun_2	Weighted median	10	-0.00871571	0.0399147	0.99(0.92-1.07)	0.82715	0.99207
CD160	Sun_2	Inverse variance weighted	10	-0.0320409	0.0418394	0.97(0.89-1.05)	0.443792	0.99207
CD163	Sun_2	Weighted median	14	0.0453237	0.0592581	1.05(0.93-1.18)	0.44436	0.99207
CD163	Sun_2	Inverse variance weighted	14	-0.0146467	0.0848997	0.99(0.83-1.16)	0.86303	0.994087
CD164	Sun_2	Weighted median	8	-0.31899	0.100201	0.73(0.60-0.88)	0.00145506	0.334344
CD164	Sun_2	Inverse variance weighted	8	-0.212857	0.0865531	0.81(0.68-0.96)	0.0139223	0.978823
CD164L2	Ferkingstad	Weighted median	3	0.110692	0.0816419	1.12(0.95-1.31)	0.175155	0.99207
CD164L2	Ferkingstad	Inverse variance weighted	3	0.0678658	0.21978	1.07(0.70-1.65)	0.757482	0.99207
CD177	Sun_1	Wald ratio	1	-0.0649811	0.0332939	0.94(0.88-1.00)	0.0509687	0.99207
CD1C	Sun_2	Weighted median	13	-0.194042	0.0902886	0.82(0.69-0.98)	0.0316244	0.99207
CD1C	Sun_2	Inverse variance weighted	13	-0.111442	0.063741	0.89(0.79-1.01)	0.0804011	0.99207
CD200	Pietzner	Inverse variance weighted	2	0.122335	0.101068	1.13(0.93-1.38)	0.226119	0.99207
CD200R1	Sun_2	Weighted median	7	-0.0172562	0.0218186	0.98(0.94-1.03)	0.429006	0.99207
CD200R1	Sun_2	Inverse variance weighted	7	-0.0193955	0.0207898	0.98(0.94-1.02)	0.350856	0.99207
CD200R1L	Sun_1	Wald ratio	1	0.0529806	0.0427833	1.05(0.97-1.15)	0.215588	0.99207
CD207	Sun_2	Weighted median	12	-0.0266848	0.0354202	0.97(0.91-1.04)	0.451222	0.99207
CD207	Sun_2	Inverse variance weighted	12	-0.00769685	0.058502	0.99(0.88-1.11)	0.895328	0.994087
CD209	Pietzner	Inverse variance weighted	2	-0.0369066	0.0193839	0.96(0.93-1.00)	0.0569117	0.99207
CD22	Sun_2	Weighted median	16	0.0493149	0.0687842	1.05(0.92-1.20)	0.473404	0.99207
CD22	Sun_2	Inverse variance weighted	16	0.0669209	0.0818969	1.07(0.91-1.26)	0.413851	0.99207
CD226	Sun_1	Wald ratio	1	-0.002275	0.0697656	1.00(0.87-1.14)	0.973986	0.996924
CD244	Sun_2	Weighted median	12	-0.189559	0.0787284	0.83(0.71-0.97)	0.0160507	0.99207
CD244	Sun_2	Inverse variance weighted	12	-0.0638303	0.0641834	0.94(0.83-1.06)	0.31998	0.99207
CD247	Ferkingstad	Wald ratio	1	0.148567	0.184978	1.16(0.81-1.67)	0.421883	0.99207
CD248	Pietzner	Weighted median	4	0.0817948	0.0997933	1.09(0.89-1.32)	0.41242	0.99207
CD248	Pietzner	Inverse variance weighted	4	0.11404	0.08596	1.12(0.95-1.33)	0.184621	0.99207
CD27	Pietzner	Wald ratio	1	0.0167047	0.0269907	1.02(0.96-1.07)	0.53598	0.99207
CD274	Sun_2	Weighted median	7	0.0180936	0.0528874	1.02(0.92-1.13)	0.732265	0.99207
CD274	Sun_2	Inverse variance weighted	7	0.00449309	0.050214	1.00(0.91-1.11)	0.928701	0.996571
CD276	Sun_2	Weighted median	5	-0.0097046	0.0204503	0.99(0.95-1.03)	0.63511	0.99207
CD276	Sun_2	Inverse variance weighted	5	-0.0114351	0.0202719	0.99(0.95-1.03)	0.572695	0.99207
CD28	Sun_2	Weighted median	5	0.02936	0.0766345	1.03(0.89-1.20)	0.701633	0.99207
CD28	Sun_2	Inverse variance weighted	5	0.0317485	0.0677831	1.03(0.90-1.18)	0.63951	0.99207
CD2AP	Sun_2	Wald ratio	1	0.10395	0.275983	1.11(0.65-1.91)	0.706431	0.99207
CD300A	Pietzner	Weighted median	3	0.000238978	0.0285731	1.00(0.95-1.06)	0.993327	0.999561
CD300A	Pietzner	Inverse variance weighted	3	-0.00550281	0.0308752	0.99(0.94-1.06)	0.858544	0.994087
CD300C	Sun_2	Weighted median	10	0.0149484	0.0389444	1.02(0.94-1.10)	0.701098	0.99207
CD300C	Sun_2	Inverse variance weighted	10	0.00896625	0.051405	1.01(0.91-1.12)	0.861532	0.994087
CD300E	Sun_2	Weighted median	10	-0.00363661	0.0448221	1.00(0.91-1.09)	0.935335	0.996924
CD300E	Sun_2	Inverse variance weighted	10	-0.0221991	0.0420655	0.98(0.90-1.06)	0.597689	0.99207
CD300LB	Pietzner	Wald ratio	1	0.142632	0.169973	1.15(0.83-1.61)	0.401388	0.99207
CD300LF	Sun_2	Weighted median	7	-0.0106252	0.0162801	0.99(0.96-1.02)	0.513983	0.99207
CD300LF	Sun_2	Inverse variance weighted	7	-0.0114695	0.022949	0.99(0.95-1.03)	0.617227	0.99207
CD300LG	Sun_2	Weighted median	10	0.0207119	0.0518739	1.02(0.92-1.13)	0.689691	0.99207
CD300LG	Sun_2	Inverse variance weighted	10	0.0521101	0.0524049	1.05(0.95-1.17)	0.32004	0.99207
CD302	Sun_2	Weighted median	5	-0.0174917	0.0559797	0.98(0.88-1.10)	0.754688	0.99207
CD302	Sun_2	Inverse variance weighted	5	-0.00534063	0.0709141	0.99(0.87-1.14)	0.939967	0.996924
CD320	Ferkingstad	Wald ratio	1	0.191014	0.237829	1.21(0.76-1.93)	0.421883	0.99207
CD33	Sun_2	Weighted median	4	-0.0233479	0.0134874	0.98(0.95-1.00)	0.083436	0.99207
CD33	Sun_2	Inverse variance weighted	4	-0.0231155	0.0138994	0.98(0.95-1.00)	0.0963009	0.99207
CD34	Sun_1	Inverse variance weighted	2	0.000324785	0.0337375	1.00(0.94-1.07)	0.992319	0.999561
CD36	Suhre	Wald ratio	1	0.0925981	0.0365148	1.10(1.02-1.18)	0.0112157	0.874175
CD37	Pietzner	Wald ratio	1	0.173942	0.167492	1.19(0.86-1.65)	0.299033	0.99207
CD38	Sun_2	Inverse variance weighted	2	-0.0455343	0.0853516	0.96(0.81-1.13)	0.593694	0.99207
CD3E	Pietzner	Weighted median	3	-0.0197645	0.0634922	0.98(0.87-1.11)	0.75558	0.99207
CD3E	Pietzner	Inverse variance weighted	3	-0.00281456	0.0549739	1.00(0.90-1.11)	0.959168	0.996924
CD4	Sun_2	Weighted median	3	-0.0133528	0.0477802	0.99(0.90-1.08)	0.779889	0.99207
CD4	Sun_2	Inverse variance weighted	3	-0.0173654	0.0785791	0.98(0.84-1.15)	0.825098	0.99207
CD40	Folkersen	Inverse variance weighted	2	-0.0443881	0.0359379	0.96(0.89-1.03)	0.216781	0.99207
CD40LG	Sun_2	Weighted median	10	0.0400791	0.10623	1.04(0.85-1.28)	0.70596	0.99207
CD40LG	Sun_2	Inverse variance weighted	10	0.0692755	0.0806744	1.07(0.91-1.26)	0.390503	0.99207
CD44	Ferkingstad	Wald ratio	1	0.315767	0.227256	1.37(0.88-2.14)	0.164687	0.99207
CD46	Ferkingstad	Weighted median	4	0.0819591	0.064215	1.09(0.96-1.23)	0.201842	0.99207
CD46	Ferkingstad	Inverse variance weighted	4	0.121218	0.0978866	1.13(0.93-1.37)	0.215586	0.99207
CD47	Pietzner	Wald ratio	1	0.06237	0.16559	1.06(0.77-1.47)	0.706431	0.99207
CD48	Sun_2	Weighted median	8	-0.0138524	0.0292128	0.99(0.93-1.04)	0.635366	0.99207
CD48	Sun_2	Inverse variance weighted	8	-0.0339504	0.0375948	0.97(0.90-1.04)	0.366493	0.99207
CD5	Sun_1	Weighted median	4	0.0227333	0.0284544	1.02(0.97-1.08)	0.424326	0.99207
CD5	Sun_1	Inverse variance weighted	4	0.0340365	0.076959	1.03(0.89-1.20)	0.658295	0.99207
CD55	Suhre	Wald ratio	1	0.0177055	0.0327382	1.02(0.95-1.09)	0.588632	0.99207
CD58	Sun_2	Weighted median	11	0.116604	0.0429798	1.12(1.03-1.22)	0.00666783	0.640996
CD58	Sun_2	Inverse variance weighted	11	0.0700174	0.035348	1.07(1.00-1.15)	0.0476136	0.99207
CD59	Sun_1	Wald ratio	1	-0.0348278	0.0535111	0.97(0.87-1.07)	0.515142	0.99207
CD5L	Pietzner	Wald ratio	1	0.0181243	0.0446595	1.02(0.93-1.11)	0.684865	0.99207
CD6	Sun_2	Weighted median	8	-0.0168488	0.0212906	0.98(0.94-1.03)	0.428728	0.99207
CD6	Sun_2	Inverse variance weighted	8	-0.0228369	0.0204573	0.98(0.94-1.02)	0.264286	0.99207
CD63	Sun_2	Weighted median	8	-0.151678	0.0780672	0.86(0.74-1.00)	0.0520267	0.99207
CD63	Sun_2	Inverse variance weighted	8	-0.081818	0.0649201	0.92(0.81-1.05)	0.207566	0.99207
CD68	Pietzner	Wald ratio	1	-0.357371	0.17539	0.70(0.50-0.99)	0.0415924	0.99207
CD69	Sun_2	Weighted median	6	-0.0647473	0.112662	0.94(0.75-1.17)	0.565492	0.99207
CD69	Sun_2	Inverse variance weighted	6	-0.0535501	0.0870325	0.95(0.80-1.12)	0.538365	0.99207
CD7	Pietzner	Inverse variance weighted	2	-0.01876	0.0524748	0.98(0.89-1.09)	0.720714	0.99207
CD72	Pietzner	Wald ratio	1	-0.0655556	0.098825	0.94(0.77-1.14)	0.507106	0.99207
CD74	Sun_2	Weighted median	4	-0.188291	0.128234	0.83(0.64-1.07)	0.142013	0.99207
CD74	Sun_2	Inverse variance weighted	4	0.0134404	0.193778	1.01(0.69-1.48)	0.944703	0.996924
CD79B	Sun_2	Weighted median	14	0.226268	0.0755377	1.25(1.08-1.45)	0.00274053	0.427419
CD79B	Sun_2	Inverse variance weighted	14	0.16913	0.0695839	1.18(1.03-1.36)	0.0150739	0.99207
CD81	Ferkingstad	Wald ratio	1	0.167137	0.2081	1.18(0.79-1.78)	0.421883	0.99207
CD83	Sun_2	Weighted median	9	0.0598081	0.0889213	1.06(0.89-1.26)	0.501204	0.99207
CD83	Sun_2	Inverse variance weighted	9	-0.0200287	0.0886713	0.98(0.82-1.17)	0.821298	0.99207
CD84	Sun_2	Weighted median	9	-0.0634924	0.0763794	0.94(0.81-1.09)	0.405817	0.99207
CD84	Sun_2	Inverse variance weighted	9	-0.124446	0.0739671	0.88(0.76-1.02)	0.0924811	0.99207
CD86	Ferkingstad	Inverse variance weighted	2	-0.464049	0.21141	0.63(0.42-0.95)	0.0281618	0.99207
CD8A	Ferkingstad	Weighted median	4	-0.175532	0.148391	0.84(0.63-1.12)	0.236848	0.99207
CD8A	Ferkingstad	Inverse variance weighted	4	-0.212368	0.114545	0.81(0.65-1.01)	0.063737	0.99207
CD8B	Pietzner	Wald ratio	1	0.0380467	0.0559267	1.04(0.93-1.16)	0.496317	0.99207
CD9	Pietzner	Inverse variance weighted	2	0.0596893	0.0528636	1.06(0.96-1.18)	0.258847	0.99207
CD93	Sun_2	Weighted median	5	0.15032	0.150447	1.16(0.87-1.56)	0.317719	0.99207
CD93	Sun_2	Inverse variance weighted	5	0.206008	0.121639	1.23(0.97-1.56)	0.0903397	0.99207
CD96	Pietzner	Wald ratio	1	0.0255733	0.0592	1.03(0.91-1.15)	0.665755	0.99207
CD99	Sun_2	Weighted median	4	0.041212	0.125347	1.04(0.82-1.33)	0.742318	0.99207
CD99	Sun_2	Inverse variance weighted	4	0.0326755	0.110904	1.03(0.83-1.28)	0.768277	0.99207
CD99L2	Sun_2	Weighted median	5	-0.158616	0.0867554	0.85(0.72-1.01)	0.0675022	0.99207
CD99L2	Sun_2	Inverse variance weighted	5	-0.125238	0.102059	0.88(0.72-1.08)	0.219781	0.99207
CDC25B	Sun_1	Wald ratio	1	-0.015619	0.0780905	0.98(0.84-1.15)	0.841471	0.99207
CDC27	Sun_2	Inverse variance weighted	2	0.0864175	0.17275	1.09(0.78-1.53)	0.616902	0.99207
CDC34	Ferkingstad	Wald ratio	1	-0.0656	0.32798	0.94(0.49-1.78)	0.841471	0.99207
CDC37	Sun_2	Weighted median	3	0.127211	0.209149	1.14(0.75-1.71)	0.543033	0.99207
CDC37	Sun_2	Inverse variance weighted	3	0.0533324	0.167576	1.05(0.76-1.46)	0.75029	0.99207
CDC42	Ferkingstad	Wald ratio	1	-0.386157	0.2737	0.68(0.40-1.16)	0.158281	0.99207
CDC42BPA	Sun_1	Inverse variance weighted	2	0.0313035	0.0467898	1.03(0.94-1.13)	0.50348	0.99207
CDC42BPB	Ferkingstad	Wald ratio	1	0.13371	0.16648	1.14(0.82-1.58)	0.421883	0.99207
CDCP1	Sun_2	Weighted median	6	0.0414407	0.06696	1.04(0.91-1.19)	0.535991	0.99207
CDCP1	Sun_2	Inverse variance weighted	6	0.0409742	0.0583815	1.04(0.93-1.17)	0.482782	0.99207
CDH1	Sun_2	Weighted median	5	-0.155763	0.0487498	0.86(0.78-0.94)	0.00139756	0.32916
CDH1	Sun_2	Inverse variance weighted	5	-0.0743143	0.0759053	0.93(0.80-1.08)	0.327561	0.99207
CDH11	Pietzner	Weighted median	3	0.0334855	0.0326356	1.03(0.97-1.10)	0.304871	0.99207
CDH11	Pietzner	Inverse variance weighted	3	0.0250727	0.0300296	1.03(0.97-1.09)	0.403755	0.99207
CDH12	Sun_1	Wald ratio	1	0.01313	0.080945	1.01(0.86-1.19)	0.871141	0.994087
CDH13	Yao	Wald ratio	1	0.121595	0.0781667	1.13(0.97-1.32)	0.119806	0.99207
CDH15	Sun_1	Inverse variance weighted	2	0.0502125	0.0632133	1.05(0.93-1.19)	0.427001	0.99207
CDH17	Ferkingstad	Weighted median	6	-0.128737	0.0261763	0.88(0.84-0.93)	8.74e-07	0.0082336
CDH17	Ferkingstad	Inverse variance weighted	6	-0.11883	0.0332885	0.89(0.83-0.95)	0.000357379	0.168343
CDH2	Sun_2	Weighted median	12	-0.0203278	0.100706	0.98(0.80-1.19)	0.840032	0.99207
CDH2	Sun_2	Inverse variance weighted	12	-0.0948092	0.0849639	0.91(0.77-1.07)	0.264475	0.99207
CDH3	Pietzner	Weighted median	4	-0.00833227	0.0401678	0.99(0.92-1.07)	0.835669	0.99207
CDH3	Pietzner	Inverse variance weighted	4	-0.000321029	0.0376846	1.00(0.93-1.08)	0.993203	0.999561
CDH5	Pietzner	Wald ratio	1	0.0437056	0.0231408	1.04(1.00-1.09)	0.0589345	0.99207
CDH6	Sun_2	Weighted median	5	0.0246777	0.0334072	1.02(0.96-1.09)	0.460092	0.99207
CDH6	Sun_2	Inverse variance weighted	5	0.0290877	0.0312659	1.03(0.97-1.09)	0.352199	0.99207
CDH7	Pietzner	Wald ratio	1	-0.0396296	0.0661148	0.96(0.84-1.09)	0.548902	0.99207
CDH8	Ferkingstad	Inverse variance weighted	2	0.0806882	0.0726615	1.08(0.94-1.25)	0.266798	0.99207
CDHR1	Sun_1	Wald ratio	1	0.0384988	0.0468012	1.04(0.95-1.14)	0.410734	0.99207
CDHR2	Sun_2	Weighted median	8	0.0407257	0.133773	1.04(0.80-1.35)	0.760793	0.99207
CDHR2	Sun_2	Inverse variance weighted	8	0.0372632	0.119117	1.04(0.82-1.31)	0.75441	0.99207
CDHR3	Ferkingstad	Inverse variance weighted	2	0.0203403	0.122898	1.02(0.80-1.30)	0.868546	0.994087
CDHR5	Sun_2	Weighted median	7	-0.0372612	0.0306534	0.96(0.91-1.02)	0.224151	0.99207
CDHR5	Sun_2	Inverse variance weighted	7	-0.0303647	0.0434675	0.97(0.89-1.06)	0.484827	0.99207
CDK2AP2	Ferkingstad	Wald ratio	1	0.26742	0.33296	1.31(0.68-2.51)	0.421883	0.99207
CDK5_CDK5R1	Pietzner	Wald ratio	1	0.0358111	0.0462778	1.04(0.95-1.13)	0.439032	0.99207
CDKN1A	Sun_2	Weighted median	4	-0.0052886	0.101266	0.99(0.82-1.21)	0.958349	0.996924
CDKN1A	Sun_2	Inverse variance weighted	4	-0.0302168	0.0907018	0.97(0.81-1.16)	0.739025	0.99207
CDKN1B	Sun_1	Wald ratio	1	0.00672549	0.0434961	1.01(0.92-1.10)	0.877119	0.994087
CDKN2B	Ferkingstad	Inverse variance weighted	2	-0.000605451	0.201687	1.00(0.67-1.48)	0.997605	0.999971
CDKN2D	Pietzner	Weighted median	3	0.0284873	0.0771309	1.03(0.88-1.20)	0.711877	0.99207
CDKN2D	Pietzner	Inverse variance weighted	3	0.0104761	0.0694951	1.01(0.88-1.16)	0.880176	0.994087
CDKN3	Pietzner	Wald ratio	1	-0.106791	0.150855	0.90(0.67-1.21)	0.479003	0.99207
CDNF	Pietzner	Wald ratio	1	-0.0557915	0.0481385	0.95(0.86-1.04)	0.246465	0.99207
CDSN	Sun_1	Inverse variance weighted	2	0.0561795	0.0705211	1.06(0.92-1.21)	0.425664	0.99207
CDYL2	Ferkingstad	Inverse variance weighted	2	-0.000992304	0.0875844	1.00(0.84-1.19)	0.99096	0.999499
CEACAM1	Sun_1	Wald ratio	1	0.0390532	0.0329351	1.04(0.97-1.11)	0.235715	0.99207
CEACAM19	Pietzner	Wald ratio	1	0.292391	0.147882	1.34(1.00-1.79)	0.0480198	0.99207
CEACAM20	Ferkingstad	Wald ratio	1	0.0970923	0.128638	1.10(0.86-1.42)	0.450388	0.99207
CEACAM21	Pietzner	Wald ratio	1	-0.0734188	0.103712	0.93(0.76-1.14)	0.479003	0.99207
CEACAM3	Ferkingstad	Inverse variance weighted	2	0.214094	0.137919	1.24(0.95-1.62)	0.120588	0.99207
CEACAM4	Ferkingstad	Wald ratio	1	0.111425	0.138733	1.12(0.85-1.47)	0.421883	0.99207
CEACAM5	Sun_2	Weighted median	10	0.222378	0.050836	1.25(1.13-1.38)	1.22e-05	0.0182206
CEACAM5	Sun_2	Inverse variance weighted	10	0.161496	0.0698509	1.18(1.02-1.35)	0.0207776	0.99207
CEACAM7	Pietzner	Wald ratio	1	-0.0416524	0.0451476	0.96(0.88-1.05)	0.356225	0.99207
CEACAM8	Sun_2	Weighted median	9	-0.0525981	0.0924708	0.95(0.79-1.14)	0.569487	0.99207
CEACAM8	Sun_2	Inverse variance weighted	9	-0.143904	0.0866216	0.87(0.73-1.03)	0.0966539	0.99207
CEBPA	Pietzner	Wald ratio	1	-0.138592	0.167492	0.87(0.63-1.21)	0.40798	0.99207
CEBPG	Ferkingstad	Inverse variance weighted	2	0.17491	0.145931	1.19(0.89-1.59)	0.230691	0.99207
CECR1	Pietzner	Wald ratio	1	-0.0318988	0.0233802	0.97(0.93-1.01)	0.172458	0.99207
CEL	Ferkingstad	Inverse variance weighted	2	0.0994319	0.0823821	1.10(0.94-1.30)	0.227447	0.99207
CELA2A	Ferkingstad	Weighted median	10	-0.0591266	0.0916205	0.94(0.79-1.13)	0.518705	0.99207
CELA2A	Ferkingstad	Inverse variance weighted	10	-0.0160476	0.0824985	0.98(0.84-1.16)	0.845769	0.992576
CELA3A	Sun_2	Weighted median	15	0.0642958	0.0491219	1.07(0.97-1.17)	0.190567	0.99207
CELA3A	Sun_2	Inverse variance weighted	15	0.0480319	0.0568458	1.05(0.94-1.17)	0.398138	0.99207
CELF2	Ferkingstad	Wald ratio	1	-0.0730833	0.272358	0.93(0.55-1.59)	0.788441	0.99207
CEMIP2	Sun_1	Wald ratio	1	-0.0585818	0.0760182	0.94(0.81-1.09)	0.440927	0.99207
CENPW	Pietzner	Inverse variance weighted	2	0.00169197	0.0655413	1.00(0.88-1.14)	0.979405	0.997309
CEP20	Sun_2	Weighted median	4	0.10501	0.113534	1.11(0.89-1.39)	0.355009	0.99207
CEP20	Sun_2	Inverse variance weighted	4	0.0783846	0.0999871	1.08(0.89-1.32)	0.433071	0.99207
CEP43	Sun_2	Weighted median	5	-0.286425	0.188394	0.75(0.52-1.09)	0.128422	0.99207
CEP43	Sun_2	Inverse variance weighted	5	-0.295609	0.214205	0.74(0.49-1.13)	0.167579	0.99207
CEP85	Sun_2	Wald ratio	1	0.051975	0.137992	1.05(0.80-1.38)	0.706431	0.99207
CER1	Pietzner	Wald ratio	1	-0.162008	0.154723	0.85(0.63-1.15)	0.295062	0.99207
CERT	Sun_2	Weighted median	4	0.0918597	0.141544	1.10(0.83-1.45)	0.516348	0.99207
CERT	Sun_2	Inverse variance weighted	4	0.123707	0.12669	1.13(0.88-1.45)	0.328839	0.99207
CES1	Sun_2	Weighted median	15	-0.0506682	0.0847621	0.95(0.81-1.12)	0.549994	0.99207
CES1	Sun_2	Inverse variance weighted	15	-0.0758404	0.0646463	0.93(0.82-1.05)	0.240732	0.99207
CES2	Sun_2	Wald ratio	1	0.03978	0.3355	1.04(0.54-2.01)	0.905617	0.994087
CES3	Sun_2	Weighted median	7	-0.0774058	0.086433	0.93(0.78-1.10)	0.370488	0.99207
CES3	Sun_2	Inverse variance weighted	7	-0.0347646	0.0679711	0.97(0.85-1.10)	0.609028	0.99207
CETN2	Sun_1	Wald ratio	1	0.0106696	0.0969957	1.01(0.84-1.22)	0.912409	0.994087
CETN3	Pietzner	Weighted median	3	0.0535182	0.0742405	1.05(0.91-1.22)	0.470986	0.99207
CETN3	Pietzner	Inverse variance weighted	3	0.0578593	0.0671504	1.06(0.93-1.21)	0.388887	0.99207
CFB	Sun_1	Wald ratio	1	-0.0553643	0.0682929	0.95(0.83-1.08)	0.417544	0.99207
CFC1	Sun_1	Wald ratio	1	-0.00148571	0.0455612	1.00(0.91-1.09)	0.973986	0.996924
CFD	Pietzner	Weighted median	4	0.0675993	0.0771135	1.07(0.92-1.24)	0.380692	0.99207
CFD	Pietzner	Inverse variance weighted	4	0.0927621	0.0694027	1.10(0.96-1.26)	0.18136	0.99207
CFH	Suhre	Wald ratio	1	-0.058738	0.032814	0.94(0.88-1.01)	0.0734493	0.99207
CFHR1	Pietzner	Weighted median	3	0.0155953	0.0463033	1.02(0.93-1.11)	0.736262	0.99207
CFHR1	Pietzner	Inverse variance weighted	3	-0.00193663	0.0508091	1.00(0.90-1.10)	0.969595	0.996924
CFHR2	Pietzner	Wald ratio	1	-0.00642308	0.0183029	0.99(0.96-1.03)	0.725639	0.99207
CFHR3	Ferkingstad	Wald ratio	1	0.121555	0.151345	1.13(0.84-1.52)	0.421883	0.99207
CFHR5	Sun_1	Inverse variance weighted	2	-0.0590123	0.0349396	0.94(0.88-1.01)	0.0912232	0.99207
CFI	Suhre	Wald ratio	1	0.0154167	0.0451944	1.02(0.93-1.11)	0.733014	0.99207
CFL1	Sun_1	Wald ratio	1	-0.0418486	0.0478914	0.96(0.87-1.05)	0.382215	0.99207
CFP	Suhre	Wald ratio	1	-0.0289698	0.038614	0.97(0.90-1.05)	0.45311	0.99207
CGA	Pietzner	Wald ratio	1	0.0970769	0.128438	1.10(0.86-1.42)	0.449754	0.99207
CGA_CGB	Suhre	Wald ratio	1	0.0466115	0.0621769	1.05(0.93-1.18)	0.45346	0.99207
CGA_CGB_CGB5_CGB7_CGB8_CGB3	Pietzner	Wald ratio	1	0.0692989	0.0321283	1.07(1.01-1.14)	0.0310099	0.99207
CGA_CGB7_CGB5_CGB3_CGB8	Sun_1	Wald ratio	1	0.0574369	0.0266288	1.06(1.01-1.12)	0.0310099	0.99207
CGA_FSHB	Pietzner	Wald ratio	1	0.150676	0.135535	1.16(0.89-1.52)	0.266261	0.99207
CGA_LHB	Sun_1	Wald ratio	1	-0.0949882	0.0435088	0.91(0.84-0.99)	0.0290215	0.99207
CGA_TSHB	Pietzner	Inverse variance weighted	2	0.0175462	0.188278	1.02(0.70-1.47)	0.92575	0.996401
CGB_CGB5_CGB8	Pietzner	Wald ratio	1	-0.0725889	0.181267	0.93(0.65-1.33)	0.688822	0.99207
CGB2	Ferkingstad	Inverse variance weighted	2	-0.202596	0.151926	0.82(0.61-1.10)	0.182361	0.99207
CGREF1	Sun_2	Weighted median	3	-0.0750945	0.0286639	0.93(0.88-0.98)	0.00879729	0.754197
CGREF1	Sun_2	Inverse variance weighted	3	-0.0773871	0.0727677	0.93(0.80-1.07)	0.287563	0.99207
CHAC2	Sun_2	Inverse variance weighted	2	0.0126019	0.115644	1.01(0.81-1.27)	0.913225	0.994087
CHAD	Pietzner	Inverse variance weighted	2	0.00625849	0.0917126	1.01(0.84-1.20)	0.945594	0.996924
CHCHD10	Sun_1	Wald ratio	1	0.0184451	0.0308296	1.02(0.96-1.08)	0.549646	0.99207
CHFR	Pietzner	Wald ratio	1	-0.103594	0.0769774	0.90(0.78-1.05)	0.178378	0.99207
CHGA	Ferkingstad	Weighted median	3	0.00473857	0.0685779	1.00(0.88-1.15)	0.944912	0.996924
CHGA	Ferkingstad	Inverse variance weighted	3	0.00388321	0.0660423	1.00(0.88-1.14)	0.953112	0.996924
CHGB	Sun_2	Weighted median	6	0.0105305	0.0265413	1.01(0.96-1.06)	0.691547	0.99207
CHGB	Sun_2	Inverse variance weighted	6	0.00879539	0.0266432	1.01(0.96-1.06)	0.741311	0.99207
CHI3L2	Pietzner	Weighted median	4	0.0662348	0.0514428	1.07(0.97-1.18)	0.197906	0.99207
CHI3L2	Pietzner	Inverse variance weighted	4	0.0665274	0.0464989	1.07(0.98-1.17)	0.152507	0.99207
CHIA	Pietzner	Inverse variance weighted	2	0.0525941	0.0828514	1.05(0.90-1.24)	0.525559	0.99207
CHIC2	Sun_1	Inverse variance weighted	2	0.014149	0.0573314	1.01(0.91-1.13)	0.805069	0.99207
CHKB	Sun_1	Wald ratio	1	0.0136667	0.0683292	1.01(0.89-1.16)	0.841471	0.99207
CHL1	Sun_2	Weighted median	3	-0.0795962	0.0527685	0.92(0.83-1.02)	0.131451	0.99207
CHL1	Sun_2	Inverse variance weighted	3	-0.092714	0.0847744	0.91(0.77-1.08)	0.274106	0.99207
CHMP1A	Sun_2	Weighted median	3	-0.00576429	0.139484	0.99(0.76-1.31)	0.967036	0.996924
CHMP1A	Sun_2	Inverse variance weighted	3	-0.00310332	0.128377	1.00(0.78-1.28)	0.980714	0.997609
CHMP2A	Pietzner	Wald ratio	1	0.06237	0.16559	1.06(0.77-1.47)	0.706431	0.99207
CHMP2B	Pietzner	Inverse variance weighted	2	-0.0710128	0.0453297	0.93(0.85-1.02)	0.117212	0.99207
CHMP3	Sun_1	Wald ratio	1	-0.00183962	0.042134	1.00(0.92-1.08)	0.965174	0.996924
CHP1	Pietzner	Wald ratio	1	0.0797553	0.0359809	1.08(1.01-1.16)	0.0266501	0.99207
CHRD	Ferkingstad	Wald ratio	1	-0.104368	0.297595	0.90(0.50-1.61)	0.725809	0.99207
CHRDL1	Sun_2	Inverse variance weighted	2	-0.0989614	0.217671	0.91(0.59-1.39)	0.64937	0.99207
CHRDL2	Sun_1	Wald ratio	1	0.0496469	0.0642969	1.05(0.93-1.19)	0.440025	0.99207
CHST1	Sun_1	Wald ratio	1	0.0720895	0.0954211	1.07(0.89-1.30)	0.449956	0.99207
CHST11	Pietzner	Inverse variance weighted	2	-0.140991	0.0646341	0.87(0.77-0.99)	0.0291559	0.99207
CHST12	Pietzner	Inverse variance weighted	2	-0.140341	0.0811955	0.87(0.74-1.02)	0.0839112	0.99207
CHST14	Pietzner	Wald ratio	1	-0.162008	0.154723	0.85(0.63-1.15)	0.295062	0.99207
CHST15	Pietzner	Weighted median	3	0.130944	0.0493766	1.14(1.03-1.26)	0.00800307	0.708605
CHST15	Pietzner	Inverse variance weighted	3	0.103522	0.0785123	1.11(0.95-1.29)	0.187323	0.99207
CHST2	Ferkingstad	Wald ratio	1	0.404457	0.250957	1.50(0.92-2.45)	0.107036	0.99207
CHST3	Ferkingstad	Wald ratio	1	0.260912	0.251238	1.30(0.79-2.12)	0.299033	0.99207
CHST4	Pietzner	Inverse variance weighted	2	0.0120722	0.120104	1.01(0.80-1.28)	0.919936	0.99576
CHST6	Ferkingstad	Wald ratio	1	0.3026	0.300171	1.35(0.75-2.44)	0.313411	0.99207
CHST9	Sun_1	Wald ratio	1	0.0398697	0.0515818	1.04(0.94-1.15)	0.439557	0.99207
CIAPIN1	Sun_2	Weighted median	4	0.0825392	0.165713	1.09(0.78-1.50)	0.618423	0.99207
CIAPIN1	Sun_2	Inverse variance weighted	4	0.10355	0.142556	1.11(0.84-1.47)	0.467604	0.99207
CILP	Sun_1	Wald ratio	1	0.00681667	0.0619694	1.01(0.89-1.14)	0.912409	0.994087
CILP2	Ferkingstad	Inverse variance weighted	2	-0.116042	0.25845	0.89(0.54-1.48)	0.653438	0.99207
CINP	Ferkingstad	Inverse variance weighted	2	-0.0625639	0.207603	0.94(0.63-1.41)	0.763137	0.99207
CIRBP	Sun_1	Wald ratio	1	-0.00110303	0.0338258	1.00(0.93-1.07)	0.973986	0.996924
CISD1	Sun_1	Wald ratio	1	0.109545	0.0657194	1.12(0.98-1.27)	0.0955416	0.99207
CISD2	Ferkingstad	Wald ratio	1	0.136375	0.208375	1.15(0.76-1.72)	0.51281	0.99207
CKAP2	Pietzner	Inverse variance weighted	2	0.101919	0.0865333	1.11(0.93-1.31)	0.238875	0.99207
CKAP4	Sun_2	Weighted median	3	0.00928899	0.0522772	1.01(0.91-1.12)	0.858969	0.994087
CKAP4	Sun_2	Inverse variance weighted	3	0.0259824	0.085451	1.03(0.87-1.21)	0.761081	0.99207
CKM	Sun_1	Wald ratio	1	0.0483559	0.104247	1.05(0.86-1.29)	0.642749	0.99207
CKM_CKB	Pietzner	Weighted median	3	0.0675415	0.0800758	1.07(0.91-1.25)	0.398966	0.99207
CKM_CKB	Pietzner	Inverse variance weighted	3	0.0528916	0.0702637	1.05(0.92-1.21)	0.451595	0.99207
CKMT1A	Ferkingstad	Weighted median	3	0.145274	0.17076	1.16(0.83-1.62)	0.394909	0.99207
CKMT1A	Ferkingstad	Inverse variance weighted	3	0.0876137	0.223371	1.09(0.70-1.69)	0.694885	0.99207
CKMT1A_CKMT1B	Sun_2	Weighted median	4	0.0727146	0.0969009	1.08(0.89-1.30)	0.453013	0.99207
CKMT1A_CKMT1B	Sun_2	Inverse variance weighted	4	-0.0574371	0.232708	0.94(0.60-1.49)	0.805048	0.99207
CKMT2	Pietzner	Inverse variance weighted	2	0.0368295	0.0724121	1.04(0.90-1.20)	0.611026	0.99207
CLC	Sun_2	Weighted median	7	0.0945594	0.0935347	1.10(0.92-1.32)	0.312038	0.99207
CLC	Sun_2	Inverse variance weighted	7	0.0463412	0.0751739	1.05(0.90-1.21)	0.537596	0.99207
CLCA1	Pietzner	Wald ratio	1	-0.103808	0.138367	0.90(0.69-1.18)	0.45311	0.99207
CLEC10A	Sun_2	Weighted median	8	-0.0330753	0.0321904	0.97(0.91-1.03)	0.30419	0.99207
CLEC10A	Sun_2	Inverse variance weighted	8	-0.0483623	0.0403855	0.95(0.88-1.03)	0.231105	0.99207
CLEC11A	Pietzner	Wald ratio	1	-0.00155	0.16214	1.00(0.73-1.37)	0.992373	0.999561
CLEC14A	Sun_2	Weighted median	7	0.173811	0.0572737	1.19(1.06-1.33)	0.00240743	0.41237
CLEC14A	Sun_2	Inverse variance weighted	7	0.140592	0.0616435	1.15(1.02-1.30)	0.0225642	0.99207
CLEC1A	Sun_2	Weighted median	6	0.0432879	0.0330262	1.04(0.98-1.11)	0.189955	0.99207
CLEC1A	Sun_2	Inverse variance weighted	6	0.0429027	0.0463391	1.04(0.95-1.14)	0.354528	0.99207
CLEC1B	Sun_2	Weighted median	7	-0.136624	0.0809734	0.87(0.74-1.02)	0.091552	0.99207
CLEC1B	Sun_2	Inverse variance weighted	7	-0.126031	0.0660945	0.88(0.77-1.00)	0.0565432	0.99207
CLEC2A	Ferkingstad	Inverse variance weighted	2	-0.0120285	0.0678776	0.99(0.86-1.13)	0.859345	0.994087
CLEC2D	Sun_1	Wald ratio	1	-0.0113103	0.0565483	0.99(0.89-1.10)	0.841471	0.99207
CLEC3B	Pietzner	Wald ratio	1	-0.00682857	0.0687893	0.99(0.87-1.14)	0.920926	0.99576
CLEC4A	Sun_2	Weighted median	10	-0.0370395	0.043196	0.96(0.89-1.05)	0.391183	0.99207
CLEC4A	Sun_2	Inverse variance weighted	10	-0.0235554	0.0527948	0.98(0.88-1.08)	0.655476	0.99207
CLEC4C	Sun_2	Weighted median	20	0.124356	0.066418	1.13(0.99-1.29)	0.0611623	0.99207
CLEC4C	Sun_2	Inverse variance weighted	20	0.0605743	0.0551389	1.06(0.95-1.18)	0.271953	0.99207
CLEC4D	Sun_2	Weighted median	8	-0.00602348	0.0290964	0.99(0.94-1.05)	0.835996	0.99207
CLEC4D	Sun_2	Inverse variance weighted	8	-0.0132162	0.0350719	0.99(0.92-1.06)	0.7063	0.99207
CLEC4E	Sun_1	Wald ratio	1	0.0915762	0.128519	1.10(0.85-1.41)	0.476125	0.99207
CLEC4G	Sun_2	Weighted median	7	-0.0784377	0.051846	0.92(0.84-1.02)	0.130306	0.99207
CLEC4G	Sun_2	Inverse variance weighted	7	-0.0641969	0.0458106	0.94(0.86-1.03)	0.161108	0.99207
CLEC4M	Pietzner	Wald ratio	1	0.0636714	0.0792762	1.07(0.91-1.24)	0.421883	0.99207
CLEC5A	Sun_1	Wald ratio	1	-0.017096	0.0443594	0.98(0.90-1.07)	0.699942	0.99207
CLEC6A	Sun_2	Weighted median	9	-0.000142134	0.0300392	1.00(0.94-1.06)	0.996225	0.999945
CLEC6A	Sun_2	Inverse variance weighted	9	-0.0102145	0.0323104	0.99(0.93-1.05)	0.7519	0.99207
CLEC7A	Sun_2	Weighted median	3	0.0324812	0.0193925	1.03(0.99-1.07)	0.0939467	0.99207
CLEC7A	Sun_2	Inverse variance weighted	3	0.0292924	0.0306116	1.03(0.97-1.09)	0.338614	0.99207
CLGN	Ferkingstad	Wald ratio	1	0.0172558	0.0412279	1.02(0.94-1.10)	0.675547	0.99207
CLIC1	Ferkingstad	Inverse variance weighted	2	0.302427	0.200018	1.35(0.91-2.00)	0.130533	0.99207
CLIC2	Ferkingstad	Weighted median	3	0.033211	0.226883	1.03(0.66-1.61)	0.883622	0.994087
CLIC2	Ferkingstad	Inverse variance weighted	3	-0.0953078	0.18071	0.91(0.64-1.30)	0.597911	0.99207
CLIC4	Pietzner	Wald ratio	1	0.06237	0.16559	1.06(0.77-1.47)	0.706431	0.99207
CLIC5	Pietzner	Inverse variance weighted	2	0.00157047	0.0586948	1.00(0.89-1.12)	0.978654	0.997233
CLINT1	Sun_1	Wald ratio	1	0.00355652	0.0323319	1.00(0.94-1.07)	0.912409	0.994087
CLIP2	Sun_2	Inverse variance weighted	2	-0.215013	0.114674	0.81(0.64-1.01)	0.0607937	0.99207
CLK2	Pietzner	Wald ratio	1	-0.0136667	0.0683292	0.99(0.86-1.13)	0.841471	0.99207
CLMP	Sun_2	Weighted median	3	0.125366	0.213565	1.13(0.75-1.72)	0.557192	0.99207
CLMP	Sun_2	Inverse variance weighted	3	0.129742	0.182547	1.14(0.80-1.63)	0.47725	0.99207
CLN5	Pietzner	Weighted median	3	-0.0292491	0.0610316	0.97(0.86-1.09)	0.631764	0.99207
CLN5	Pietzner	Inverse variance weighted	3	-0.0478086	0.0558364	0.95(0.85-1.06)	0.391872	0.99207
CLPP	Pietzner	Wald ratio	1	0.191464	0.182855	1.21(0.85-1.73)	0.295062	0.99207
CLPS	Sun_2	Weighted median	6	0.0121341	0.0292449	1.01(0.96-1.07)	0.678205	0.99207
CLPS	Sun_2	Inverse variance weighted	6	0.022297	0.079564	1.02(0.87-1.20)	0.779294	0.99207
CLPSL1	Pietzner	Wald ratio	1	0.0265672	0.0293181	1.03(0.97-1.09)	0.364845	0.99207
CLPSL2	Pietzner	Inverse variance weighted	2	0.0239851	0.0532736	1.02(0.92-1.14)	0.652548	0.99207
CLSPN	Sun_2	Wald ratio	1	-0.04343	0.16772	0.96(0.69-1.33)	0.795679	0.99207
CLSTN1	Ferkingstad	Inverse variance weighted	2	-0.179829	0.190776	0.84(0.57-1.21)	0.345877	0.99207
CLSTN2	Sun_2	Inverse variance weighted	2	0.0579197	0.302252	1.06(0.59-1.92)	0.848034	0.993591
CLSTN3	Ferkingstad	Wald ratio	1	-0.561533	0.2743	0.57(0.33-0.98)	0.0406433	0.99207
CLTA	Sun_2	Wald ratio	1	-0.123575	0.144442	0.88(0.67-1.17)	0.392255	0.99207
CLTC	Ferkingstad	Inverse variance weighted	2	0.172496	0.131664	1.19(0.92-1.54)	0.190153	0.99207
CLU	Pietzner	Weighted median	4	0.0405745	0.072782	1.04(0.90-1.20)	0.5772	0.99207
CLU	Pietzner	Inverse variance weighted	4	0.0347037	0.0625138	1.04(0.92-1.17)	0.578801	0.99207
CLUL1	Sun_2	Weighted median	7	0.0774518	0.0351683	1.08(1.01-1.16)	0.0276427	0.99207
CLUL1	Sun_2	Inverse variance weighted	7	0.073083	0.0335387	1.08(1.01-1.15)	0.0293267	0.99207
CMA1	Ferkingstad	Inverse variance weighted	2	0.165629	0.159892	1.18(0.86-1.61)	0.300259	0.99207
CMBL	Pietzner	Inverse variance weighted	2	0.0934767	0.123826	1.10(0.86-1.40)	0.450306	0.99207
CMPK1	Suhre	Wald ratio	1	0.0633444	0.0606185	1.07(0.95-1.20)	0.296038	0.99207
CNDP1	Pietzner	Weighted median	3	0.0582454	0.037261	1.06(0.99-1.14)	0.118012	0.99207
CNDP1	Pietzner	Inverse variance weighted	3	0.0497312	0.0351354	1.05(0.98-1.13)	0.156947	0.99207
CNDP2	Pietzner	Wald ratio	1	0.0495222	0.0616593	1.05(0.93-1.19)	0.421883	0.99207
CNEP1R1	Ferkingstad	Wald ratio	1	0.191014	0.237829	1.21(0.76-1.93)	0.421883	0.99207
CNGA2	Pietzner	Wald ratio	1	-0.0991692	0.128154	0.91(0.70-1.16)	0.439032	0.99207
CNN1	Pietzner	Weighted median	8	0.0862674	0.0514175	1.09(0.99-1.21)	0.0933892	0.99207
CNN1	Pietzner	Inverse variance weighted	8	0.074189	0.0455469	1.08(0.99-1.18)	0.103345	0.99207
CNN2	Ferkingstad	Wald ratio	1	0.105074	0.13247	1.11(0.86-1.44)	0.427665	0.99207
CNOT1	Pietzner	Wald ratio	1	0.06237	0.16559	1.06(0.77-1.47)	0.706431	0.99207
CNP	Pietzner	Wald ratio	1	0.0321091	0.169009	1.03(0.74-1.44)	0.849321	0.993829
CNPY2	Sun_2	Wald ratio	1	0.00990417	0.140919	1.01(0.77-1.33)	0.943969	0.996924
CNPY3	Pietzner	Inverse variance weighted	2	0.0208821	0.0734692	1.02(0.88-1.18)	0.776235	0.99207
CNPY4	Sun_2	Inverse variance weighted	2	0.0629267	0.0894772	1.06(0.89-1.27)	0.481887	0.99207
CNRIP1	Ferkingstad	Inverse variance weighted	2	0.00540568	0.0363846	1.01(0.94-1.08)	0.881893	0.994087
CNST	Sun_2	Weighted median	4	-0.0223895	0.188924	0.98(0.68-1.42)	0.905663	0.994087
CNST	Sun_2	Inverse variance weighted	4	-0.103318	0.160201	0.90(0.66-1.23)	0.518975	0.99207
CNTF	Ferkingstad	Wald ratio	1	0.121555	0.151345	1.13(0.84-1.52)	0.421883	0.99207
CNTFR	Ferkingstad	Weighted median	3	0.0255614	0.101218	1.03(0.84-1.25)	0.800626	0.99207
CNTFR	Ferkingstad	Inverse variance weighted	3	0.0731567	0.184848	1.08(0.75-1.55)	0.692277	0.99207
CNTN1	Yao	Weighted median	3	-0.00824727	0.0474807	0.99(0.90-1.09)	0.862103	0.994087
CNTN1	Yao	Inverse variance weighted	3	-0.0128004	0.0436338	0.99(0.91-1.08)	0.769246	0.99207
CNTN2	Sun_2	Inverse variance weighted	2	0.149765	0.171918	1.16(0.83-1.63)	0.383679	0.99207
CNTN3	Sun_2	Weighted median	13	-0.0106823	0.0544448	0.99(0.89-1.10)	0.844451	0.99231
CNTN3	Sun_2	Inverse variance weighted	13	-0.0129608	0.0465226	0.99(0.90-1.08)	0.780558	0.99207
CNTN4	Sun_2	Weighted median	6	-0.0461128	0.0660303	0.95(0.84-1.09)	0.484953	0.99207
CNTN4	Sun_2	Inverse variance weighted	6	-0.0202746	0.0693428	0.98(0.86-1.12)	0.769994	0.99207
CNTN5	Sun_2	Weighted median	4	0.0231798	0.0407133	1.02(0.94-1.11)	0.569123	0.99207
CNTN5	Sun_2	Inverse variance weighted	4	0.0118003	0.0537384	1.01(0.91-1.12)	0.826193	0.99207
CNTNAP2	Sun_2	Inverse variance weighted	2	0.0106383	0.0326756	1.01(0.95-1.08)	0.744748	0.99207
CNTNAP5	Ferkingstad	Inverse variance weighted	2	0.164096	0.161827	1.18(0.86-1.62)	0.310571	0.99207
COA3	Pietzner	Inverse variance weighted	2	0.0557317	0.0538418	1.06(0.95-1.17)	0.300622	0.99207
COCH	Pietzner	Weighted median	5	-0.0325007	0.0488819	0.97(0.88-1.07)	0.506126	0.99207
COCH	Pietzner	Inverse variance weighted	5	-0.018732	0.0607624	0.98(0.87-1.11)	0.757867	0.99207
COL10A1	Pietzner	Wald ratio	1	-0.105206	0.0516171	0.90(0.81-1.00)	0.0415306	0.99207
COL11A2	Pietzner	Wald ratio	1	-0.12457	0.16604	0.88(0.64-1.22)	0.45311	0.99207
COL13A1	Pietzner	Wald ratio	1	-0.29211	0.1692	0.75(0.54-1.04)	0.0842722	0.99207
COL15A1	Sun_1	Wald ratio	1	-0.0664917	0.0734083	0.94(0.81-1.08)	0.365053	0.99207
COL1A1	Pietzner	Inverse variance weighted	2	0.0135799	0.0698807	1.01(0.88-1.16)	0.845918	0.992576
COL23A1	Ferkingstad	Wald ratio	1	0.153771	0.238129	1.17(0.73-1.86)	0.518442	0.99207
COL25A1	Ferkingstad	Wald ratio	1	0.13371	0.16648	1.14(0.82-1.58)	0.421883	0.99207
COL28A1	Pietzner	Wald ratio	1	0.284883	0.145458	1.33(1.00-1.77)	0.0501688	0.99207
COL2A1	Pietzner	Weighted median	5	-0.0176272	0.0188848	0.98(0.95-1.02)	0.350609	0.99207
COL2A1	Pietzner	Inverse variance weighted	5	-0.0164902	0.0183752	0.98(0.95-1.02)	0.369498	0.99207
COL3A1	Pietzner	Wald ratio	1	0.0272857	0.0732343	1.03(0.89-1.19)	0.70946	0.99207
COL4A1	Sun_2	Weighted median	9	0.075018	0.0569472	1.08(0.96-1.21)	0.187729	0.99207
COL4A1	Sun_2	Inverse variance weighted	9	0.0462282	0.0468513	1.05(0.96-1.15)	0.323789	0.99207
COL4A3BP	Pietzner	Inverse variance weighted	2	0.062553	0.0806673	1.06(0.91-1.25)	0.438077	0.99207
COL6A1	Pietzner	Wald ratio	1	-0.0166062	0.0137352	0.98(0.96-1.01)	0.22665	0.99207
COL6A2	Pietzner	Wald ratio	1	0.0695837	0.062002	1.07(0.95-1.21)	0.261743	0.99207
COL6A3	Pietzner	Inverse variance weighted	2	-0.0101564	0.192163	0.99(0.68-1.44)	0.957849	0.996924
COL6A5	Ferkingstad	Wald ratio	1	0.22285	0.277467	1.25(0.73-2.15)	0.421883	0.99207
COL9A1	Pietzner	Inverse variance weighted	2	-0.00243848	0.080288	1.00(0.85-1.17)	0.975771	0.996924
COL9A2	Sun_1	Wald ratio	1	0.0493103	0.0692026	1.05(0.92-1.20)	0.476125	0.99207
COLEC10	Pietzner	Weighted median	4	0.0229972	0.0461751	1.02(0.93-1.12)	0.618454	0.99207
COLEC10	Pietzner	Inverse variance weighted	4	0.00885616	0.039048	1.01(0.93-1.09)	0.820578	0.99207
COLEC11	Sun_1	Wald ratio	1	0.0207667	0.0206	1.02(0.98-1.06)	0.313411	0.99207
COLEC12	Pietzner	Inverse variance weighted	2	0.0126709	0.0760874	1.01(0.87-1.18)	0.86774	0.994087
COLGALT1	Sun_1	Inverse variance weighted	2	0.0394917	0.0454989	1.04(0.95-1.14)	0.385412	0.99207
COLGALT2	Ferkingstad	Inverse variance weighted	2	0.190962	0.157478	1.21(0.89-1.65)	0.225273	0.99207
COMMD1	Ferkingstad	Wald ratio	1	0.238175	0.313188	1.27(0.69-2.34)	0.446964	0.99207
COMMD7	Sun_1	Wald ratio	1	0.0213167	0.0456333	1.02(0.93-1.12)	0.640407	0.99207
COMMD9	Pietzner	Wald ratio	1	0.0693	0.183989	1.07(0.75-1.54)	0.706431	0.99207
COMP	Sun_2	Weighted median	3	0.0554804	0.0976535	1.06(0.87-1.28)	0.569943	0.99207
COMP	Sun_2	Inverse variance weighted	3	0.0487918	0.097536	1.05(0.87-1.27)	0.616903	0.99207
COMT	Sun_2	Inverse variance weighted	2	0.0432387	0.0356276	1.04(0.97-1.12)	0.224889	0.99207
COPE	Pietzner	Wald ratio	1	0.060255	0.08328	1.06(0.90-1.25)	0.469359	0.99207
COPS2	Sun_1	Wald ratio	1	-0.00504615	0.0252292	0.99(0.95-1.05)	0.841471	0.99207
COPS7B	Pietzner	Weighted median	3	-0.00855866	0.0147149	0.99(0.96-1.02)	0.560815	0.99207
COPS7B	Pietzner	Inverse variance weighted	3	-0.00837134	0.0146441	0.99(0.96-1.02)	0.567557	0.99207
CORO1A	Sun_2	Weighted median	3	0.142729	0.192192	1.15(0.79-1.68)	0.457701	0.99207
CORO1A	Sun_2	Inverse variance weighted	3	0.0922852	0.159185	1.10(0.80-1.50)	0.562093	0.99207
COTL1	Ferkingstad	Inverse variance weighted	2	0.154664	0.145579	1.17(0.88-1.55)	0.288054	0.99207
COX5A	Pietzner	Wald ratio	1	-0.282065	0.128659	0.75(0.59-0.97)	0.0283545	0.99207
COX5B	Sun_2	Weighted median	3	0.513414	0.214164	1.67(1.10-2.54)	0.0165165	0.99207
COX5B	Sun_2	Inverse variance weighted	3	0.426117	0.199353	1.53(1.04-2.26)	0.0325575	0.99207
COX6A2	Ferkingstad	Wald ratio	1	0.148567	0.184978	1.16(0.81-1.67)	0.421883	0.99207
COX6C	Pietzner	Weighted median	4	0.0103498	0.0546585	1.01(0.91-1.12)	0.849816	0.993829
COX6C	Pietzner	Inverse variance weighted	4	-0.00631523	0.0573072	0.99(0.89-1.11)	0.912251	0.994087
COX7A1	Pietzner	Wald ratio	1	0.0131946	0.162319	1.01(0.74-1.39)	0.935213	0.996924
COX7A2L	Ferkingstad	Inverse variance weighted	2	-0.0135127	0.223041	0.99(0.64-1.53)	0.951691	0.996924
COX8A	Sun_1	Wald ratio	1	0.0327851	0.0361798	1.03(0.96-1.11)	0.364845	0.99207
CPA1	Sun_2	Weighted median	17	0.00543551	0.0618244	1.01(0.89-1.13)	0.929941	0.9966
CPA1	Sun_2	Inverse variance weighted	17	-0.00997994	0.0626679	0.99(0.88-1.12)	0.873471	0.994087
CPA2	Sun_1	Inverse variance weighted	2	-0.0393728	0.0412717	0.96(0.89-1.04)	0.340089	0.99207
CPA4	Sun_1	Wald ratio	1	-0.000112821	0.014253	1.00(0.97-1.03)	0.993684	0.999561
CPB1	Pietzner	Weighted median	6	0.0428427	0.0572331	1.04(0.93-1.17)	0.45412	0.99207
CPB1	Pietzner	Inverse variance weighted	6	0.0294225	0.0791679	1.03(0.88-1.20)	0.710156	0.99207
CPB2	Suhre	Wald ratio	1	-0.0228353	0.0201753	0.98(0.94-1.02)	0.2577	0.99207
CPD	Ferkingstad	Inverse variance weighted	2	0.183424	0.137786	1.20(0.92-1.57)	0.183116	0.99207
CPE	Sun_2	Weighted median	5	-0.00422453	0.0662223	1.00(0.87-1.13)	0.949135	0.996924
CPE	Sun_2	Inverse variance weighted	5	0.0406407	0.106864	1.04(0.84-1.28)	0.70372	0.99207
CPLX1	Ferkingstad	Inverse variance weighted	2	0.232411	0.166241	1.26(0.91-1.75)	0.162104	0.99207
CPLX2	Ferkingstad	Wald ratio	1	0.177443	0.3114	1.19(0.65-2.20)	0.568798	0.99207
CPM	Sun_2	Weighted median	4	-0.0296455	0.166502	0.97(0.70-1.35)	0.858685	0.994087
CPM	Sun_2	Inverse variance weighted	4	-0.0126275	0.142258	0.99(0.75-1.30)	0.929269	0.9966
CPN1	Pietzner	Wald ratio	1	0.0703737	0.0876211	1.07(0.90-1.27)	0.421883	0.99207
CPN2	Pietzner	Inverse variance weighted	2	0.0190546	0.0187609	1.02(0.98-1.06)	0.309795	0.99207
CPNE1	Pietzner	Wald ratio	1	-0.0239911	0.0212724	0.98(0.94-1.02)	0.259403	0.99207
CPOX	Ferkingstad	Weighted median	7	-0.082776	0.0925149	0.92(0.77-1.10)	0.370931	0.99207
CPOX	Ferkingstad	Inverse variance weighted	7	-0.0883385	0.0749549	0.92(0.79-1.06)	0.238575	0.99207
CPPED1	Sun_2	Wald ratio	1	-0.0110506	0.0249651	0.99(0.94-1.04)	0.658024	0.99207
CPQ	Pietzner	Inverse variance weighted	2	0.014983	0.0362453	1.02(0.95-1.09)	0.679329	0.99207
CPT1B	Pietzner	Inverse variance weighted	2	0.0584721	0.0444465	1.06(0.97-1.16)	0.188321	0.99207
CPVL	Sun_2	Weighted median	7	0.0348297	0.0242621	1.04(0.99-1.09)	0.151127	0.99207
CPVL	Sun_2	Inverse variance weighted	7	0.0336598	0.0234676	1.03(0.99-1.08)	0.151485	0.99207
CPXM1	Sun_2	Weighted median	12	0.0413915	0.052341	1.04(0.94-1.15)	0.429058	0.99207
CPXM1	Sun_2	Inverse variance weighted	12	0.0385972	0.0418071	1.04(0.96-1.13)	0.355892	0.99207
CPZ	Sun_1	Wald ratio	1	0.000221053	0.0845842	1.00(0.85-1.18)	0.997915	0.999971
CR1	Pietzner	Weighted median	4	0.0112304	0.033246	1.01(0.95-1.08)	0.735517	0.99207
CR1	Pietzner	Inverse variance weighted	4	0.0176626	0.0365124	1.02(0.95-1.09)	0.628568	0.99207
CR2	Sun_2	Weighted median	17	0.189704	0.0802716	1.21(1.03-1.41)	0.0181145	0.99207
CR2	Sun_2	Inverse variance weighted	17	0.135009	0.077652	1.14(0.98-1.33)	0.0820982	0.99207
CRABP1	Pietzner	Inverse variance weighted	2	0.055779	0.0479206	1.06(0.96-1.16)	0.244429	0.99207
CRABP2	Pietzner	Inverse variance weighted	2	0.00437297	0.0552834	1.00(0.90-1.12)	0.936952	0.996924
CRACR2A	Sun_2	Weighted median	4	0.00513374	0.109525	1.01(0.81-1.25)	0.962615	0.996924
CRACR2A	Sun_2	Inverse variance weighted	4	-0.0327134	0.100649	0.97(0.79-1.18)	0.745163	0.99207
CRADD	Sun_2	Weighted median	3	0.029779	0.171733	1.03(0.74-1.44)	0.862335	0.994087
CRADD	Sun_2	Inverse variance weighted	3	0.0113954	0.145463	1.01(0.76-1.35)	0.937558	0.996924
CRCP	Pietzner	Inverse variance weighted	2	0.0401004	0.0662009	1.04(0.91-1.19)	0.544688	0.99207
CREB3L1	Ferkingstad	Wald ratio	1	0.13371	0.16648	1.14(0.82-1.58)	0.421883	0.99207
CREB3L4	Pietzner	Inverse variance weighted	2	-0.0658228	0.101982	0.94(0.77-1.14)	0.518644	0.99207
CREBBP	Pietzner	Inverse variance weighted	2	-0.196762	0.118385	0.82(0.65-1.04)	0.0965031	0.99207
CREG1	Ferkingstad	Weighted median	4	0.0657028	0.0496917	1.07(0.97-1.18)	0.186099	0.99207
CREG1	Ferkingstad	Inverse variance weighted	4	0.0650605	0.0762655	1.07(0.92-1.24)	0.393615	0.99207
CRELD1	Pietzner	Wald ratio	1	0.00631111	0.0188694	1.01(0.97-1.04)	0.738031	0.99207
CRELD2	Sun_2	Weighted median	9	0.0569739	0.0564596	1.06(0.95-1.18)	0.312922	0.99207
CRELD2	Sun_2	Inverse variance weighted	9	0.0460563	0.0511445	1.05(0.95-1.16)	0.367846	0.99207
CRH	Sun_2	Weighted median	16	-0.061705	0.0545104	0.94(0.84-1.05)	0.257641	0.99207
CRH	Sun_2	Inverse variance weighted	16	-0.0724085	0.0448844	0.93(0.85-1.02)	0.106696	0.99207
CRHBP	Pietzner	Weighted median	3	0.041044	0.0257558	1.04(0.99-1.10)	0.111029	0.99207
CRHBP	Pietzner	Inverse variance weighted	3	0.0385592	0.0256834	1.04(0.99-1.09)	0.133271	0.99207
CRIM1	Pietzner	Inverse variance weighted	2	-0.107996	0.086342	0.90(0.76-1.06)	0.211012	0.99207
CRIP1	Pietzner	Weighted median	4	0.0452406	0.0300497	1.05(0.99-1.11)	0.132189	0.99207
CRIP1	Pietzner	Inverse variance weighted	4	0.0480985	0.0286203	1.05(0.99-1.11)	0.0928458	0.99207
CRIP2	Sun_2	Weighted median	3	0.0569278	0.107628	1.06(0.86-1.31)	0.596855	0.99207
CRIP2	Sun_2	Inverse variance weighted	3	-0.00260362	0.125302	1.00(0.78-1.28)	0.983422	0.997609
CRIPT	Pietzner	Wald ratio	1	0.115211	0.111717	1.12(0.90-1.40)	0.30241	0.99207
CRISP2	Ferkingstad	Weighted median	6	-0.0468451	0.0291013	0.95(0.90-1.01)	0.107457	0.99207
CRISP2	Ferkingstad	Inverse variance weighted	6	-0.0489255	0.0284662	0.95(0.90-1.01)	0.0856648	0.99207
CRISP3	Sun_1	Wald ratio	1	-0.0116857	0.106233	0.99(0.80-1.22)	0.912409	0.994087
CRISPLD2	Ferkingstad	Weighted median	3	-0.238004	0.0786188	0.79(0.68-0.92)	0.00246738	0.415093
CRISPLD2	Ferkingstad	Inverse variance weighted	3	-0.232363	0.0758256	0.79(0.68-0.92)	0.00218075	0.395094
CRK	Pietzner	Wald ratio	1	-0.11577	0.16647	0.89(0.64-1.23)	0.486779	0.99207
CRKL	Sun_1	Wald ratio	1	0.00876429	0.079675	1.01(0.86-1.18)	0.912409	0.994087
CRLF1	Ferkingstad	Inverse variance weighted	2	-0.015578	0.0770093	0.98(0.85-1.14)	0.839692	0.99207
CRLF2	Ferkingstad	Wald ratio	1	0.26742	0.33296	1.31(0.68-2.51)	0.421883	0.99207
CRNN	Sun_2	Weighted median	3	-0.00584766	0.023108	0.99(0.95-1.04)	0.800224	0.99207
CRNN	Sun_2	Inverse variance weighted	3	-0.00901037	0.0281985	0.99(0.94-1.05)	0.749322	0.99207
CROT	Pietzner	Inverse variance weighted	2	-0.00292095	0.0340514	1.00(0.93-1.07)	0.931641	0.99691
CRP	Pietzner	Weighted median	5	-0.0288397	0.0624316	0.97(0.86-1.10)	0.644124	0.99207
CRP	Pietzner	Inverse variance weighted	5	-0.0188229	0.0524785	0.98(0.89-1.09)	0.719835	0.99207
CRTAC1	Sun_2	Inverse variance weighted	2	0.0153838	0.0233771	1.02(0.97-1.06)	0.510493	0.99207
CRTAM	Sun_2	Weighted median	7	0.0653887	0.054101	1.07(0.96-1.19)	0.2268	0.99207
CRTAM	Sun_2	Inverse variance weighted	7	0.0204652	0.0646318	1.02(0.90-1.16)	0.751515	0.99207
CRYAA	Pietzner	Wald ratio	1	-0.08914	0.110987	0.91(0.74-1.14)	0.421883	0.99207
CRYBB1	Pietzner	Weighted median	3	-0.059553	0.0545669	0.94(0.85-1.05)	0.275108	0.99207
CRYBB1	Pietzner	Inverse variance weighted	3	-0.0632967	0.051998	0.94(0.85-1.04)	0.223493	0.99207
CRYBB2	Sun_1	Wald ratio	1	0.07497	0.08896	1.08(0.91-1.28)	0.399375	0.99207
CRYGD	Pietzner	Wald ratio	1	-0.0820133	0.0599667	0.92(0.82-1.04)	0.171422	0.99207
CRYGS	Pietzner	Wald ratio	1	-0.121555	0.151345	0.89(0.66-1.19)	0.421883	0.99207
CRYZ	Pietzner	Wald ratio	1	0.0290284	0.0172568	1.03(1.00-1.06)	0.0925417	0.99207
CRYZL1	Pietzner	Weighted median	3	-0.00627633	0.0392002	0.99(0.92-1.07)	0.872795	0.994087
CRYZL1	Pietzner	Inverse variance weighted	3	0.00330092	0.037843	1.00(0.93-1.08)	0.930491	0.9966
CSAG1	Pietzner	Wald ratio	1	0.00114176	0.0180044	1.00(0.97-1.04)	0.949436	0.996924
CSDC2	Ferkingstad	Weighted median	3	0.123048	0.103828	1.13(0.92-1.39)	0.235974	0.99207
CSDC2	Ferkingstad	Inverse variance weighted	3	0.103865	0.143707	1.11(0.84-1.47)	0.46983	0.99207
CSDE1	Pietzner	Inverse variance weighted	2	0.0383625	0.0899908	1.04(0.87-1.24)	0.669894	0.99207
CSF1	Sun_2	Inverse variance weighted	2	-0.102876	0.0825324	0.90(0.77-1.06)	0.212582	0.99207
CSF1R	Pietzner	Weighted median	4	0.13692	0.0667087	1.15(1.01-1.31)	0.040121	0.99207
CSF1R	Pietzner	Inverse variance weighted	4	0.145159	0.0606748	1.16(1.03-1.30)	0.0167385	0.99207
CSF2RA	Ferkingstad	Wald ratio	1	-0.68492	0.32794	0.50(0.27-0.96)	0.036748	0.99207
CSF2RB	Ferkingstad	Weighted median	3	0.00368845	0.0282311	1.00(0.95-1.06)	0.89605	0.994087
CSF2RB	Ferkingstad	Inverse variance weighted	3	0.0105729	0.0442061	1.01(0.93-1.10)	0.810972	0.99207
CSF3	Suhre	Wald ratio	1	-0.0195293	0.0223493	0.98(0.94-1.02)	0.382215	0.99207
CSF3R	Ferkingstad	Weighted median	3	0.106797	0.0867565	1.11(0.94-1.32)	0.218325	0.99207
CSF3R	Ferkingstad	Inverse variance weighted	3	0.147322	0.0990691	1.16(0.95-1.41)	0.136999	0.99207
CSGALNACT2	Ferkingstad	Inverse variance weighted	2	0.114183	0.0937419	1.12(0.93-1.35)	0.223201	0.99207
CSK	Sun_1	Wald ratio	1	0.00463019	0.0420925	1.00(0.93-1.09)	0.912409	0.994087
CSMD1	Sun_1	Wald ratio	1	-0.000836842	0.0860158	1.00(0.84-1.18)	0.992238	0.999561
CSMD2	Sun_1	Wald ratio	1	0.03274	0.0547225	1.03(0.93-1.15)	0.549646	0.99207
CSN2	Ferkingstad	Inverse variance weighted	2	0.00108693	0.305971	1.00(0.55-1.82)	0.997166	0.999971
CSNK1G2	Sun_1	Wald ratio	1	-0.002275	0.0697656	1.00(0.87-1.14)	0.973986	0.996924
CSNK2A2	Pietzner	Wald ratio	1	0.045868	0.066588	1.05(0.92-1.19)	0.490928	0.99207
CSNK2A2_CSNK2B	Pietzner	Inverse variance weighted	2	0.0716434	0.0428955	1.07(0.99-1.17)	0.0948826	0.99207
CSNK2B	Pietzner	Weighted median	3	0.120636	0.0780265	1.13(0.97-1.31)	0.122082	0.99207
CSNK2B	Pietzner	Inverse variance weighted	3	0.107816	0.0639909	1.11(0.98-1.26)	0.0920156	0.99207
CSNK2B_CSNK2A1	Pietzner	Inverse variance weighted	2	0.137557	0.084163	1.15(0.97-1.35)	0.102172	0.99207
CSPG4	Pietzner	Wald ratio	1	0.0920857	0.119	1.10(0.87-1.38)	0.439032	0.99207
CSRP1	Pietzner	Inverse variance weighted	2	-0.119699	0.118728	0.89(0.70-1.12)	0.31337	0.99207
CSRP2	Pietzner	Inverse variance weighted	2	0.0251046	0.0716436	1.03(0.89-1.18)	0.726031	0.99207
CSRP3	Ferkingstad	Wald ratio	1	0.0990857	0.238514	1.10(0.69-1.76)	0.677828	0.99207
CST1	Suhre	Wald ratio	1	0.0322643	0.0310589	1.03(0.97-1.10)	0.298894	0.99207
CST2	Ferkingstad	Weighted median	6	-0.00437361	0.0327719	1.00(0.93-1.06)	0.893833	0.994087
CST2	Ferkingstad	Inverse variance weighted	6	0.00404059	0.0705838	1.00(0.87-1.15)	0.95435	0.996924
CST3	Pietzner	Inverse variance weighted	2	0.034858	0.0477472	1.04(0.94-1.14)	0.465358	0.99207
CST4	Pietzner	Weighted median	3	-0.0256939	0.0462043	0.97(0.89-1.07)	0.578146	0.99207
CST4	Pietzner	Inverse variance weighted	3	-0.050001	0.0458966	0.95(0.87-1.04)	0.275966	0.99207
CST5	Sun_2	Weighted median	7	-0.0150102	0.0222609	0.99(0.94-1.03)	0.500131	0.99207
CST5	Sun_2	Inverse variance weighted	7	-0.00650268	0.0486393	0.99(0.90-1.09)	0.893646	0.994087
CST6	Sun_2	Weighted median	13	-0.0243043	0.0725022	0.98(0.85-1.13)	0.737458	0.99207
CST6	Sun_2	Inverse variance weighted	13	-0.0216427	0.055515	0.98(0.88-1.09)	0.696645	0.99207
CST7	Sun_2	Weighted median	9	0.00624385	0.0234164	1.01(0.96-1.05)	0.789743	0.99207
CST7	Sun_2	Inverse variance weighted	9	-0.00640764	0.0348314	0.99(0.93-1.06)	0.854044	0.99406
CST8	Sun_1	Wald ratio	1	0.0343856	0.0282171	1.03(0.98-1.09)	0.222993	0.99207
CSTB	Folkersen	Wald ratio	1	-0.0155887	0.0324491	0.98(0.92-1.05)	0.63094	0.99207
CSTL1	Pietzner	Wald ratio	1	0.04455	0.118279	1.05(0.83-1.32)	0.706431	0.99207
CTBP1	Pietzner	Wald ratio	1	0.0693	0.183989	1.07(0.75-1.54)	0.706431	0.99207
CTCF	Ferkingstad	Wald ratio	1	0.167137	0.2081	1.18(0.79-1.78)	0.421883	0.99207
CTF1	Sun_1	Wald ratio	1	-0.0391325	0.0304612	0.96(0.91-1.02)	0.198909	0.99207
CTHRC1	Pietzner	Weighted median	3	0.0671587	0.0679113	1.07(0.94-1.22)	0.322704	0.99207
CTHRC1	Pietzner	Inverse variance weighted	3	0.0484082	0.0643792	1.05(0.93-1.19)	0.452097	0.99207
CTNNA2	Pietzner	Weighted median	3	0.027833	0.0896753	1.03(0.86-1.23)	0.756276	0.99207
CTNNA2	Pietzner	Inverse variance weighted	3	0.0614312	0.0769162	1.06(0.91-1.24)	0.424478	0.99207
CTNNB1	Pietzner	Inverse variance weighted	2	0.0133398	0.0177012	1.01(0.98-1.05)	0.451083	0.99207
CTRB1	Sun_1	Wald ratio	1	-0.0462569	0.0283785	0.95(0.90-1.01)	0.103101	0.99207
CTRB2	Pietzner	Wald ratio	1	0.00699118	0.0994721	1.01(0.83-1.22)	0.943969	0.996924
CTRC	Sun_2	Weighted median	10	0.0553926	0.0282029	1.06(1.00-1.12)	0.0495213	0.99207
CTRC	Sun_2	Inverse variance weighted	10	0.0469781	0.0375786	1.05(0.97-1.13)	0.211252	0.99207
CTRL	Sun_1	Wald ratio	1	0.0192596	0.0467234	1.02(0.93-1.12)	0.68019	0.99207
CTSA	Sun_1	Weighted median	3	-0.0357444	0.0587637	0.96(0.86-1.08)	0.543006	0.99207
CTSA	Sun_1	Inverse variance weighted	3	-0.0222936	0.0546756	0.98(0.88-1.09)	0.683462	0.99207
CTSB	Pietzner	Wald ratio	1	0.0298065	0.0294887	1.03(0.97-1.09)	0.312124	0.99207
CTSC	Sun_2	Weighted median	5	-0.0151006	0.0269962	0.99(0.93-1.04)	0.575915	0.99207
CTSC	Sun_2	Inverse variance weighted	5	-0.0168091	0.0271968	0.98(0.93-1.04)	0.53654	0.99207
CTSD	Sun_2	Weighted median	5	0.0254809	0.049275	1.03(0.93-1.13)	0.605075	0.99207
CTSD	Sun_2	Inverse variance weighted	5	0.0212473	0.0467095	1.02(0.93-1.12)	0.649194	0.99207
CTSE	Ferkingstad	Inverse variance weighted	2	-0.288506	0.122905	0.75(0.59-0.95)	0.0189058	0.99207
CTSF	Pietzner	Weighted median	3	-0.0188814	0.0458394	0.98(0.90-1.07)	0.680411	0.99207
CTSF	Pietzner	Inverse variance weighted	3	-0.0151843	0.0422115	0.98(0.91-1.07)	0.719057	0.99207
CTSG	Pietzner	Wald ratio	1	0.176517	0.1751	1.19(0.85-1.68)	0.313411	0.99207
CTSH	Sun_2	Wald ratio	1	0.16257	0.1763	1.18(0.83-1.66)	0.356465	0.99207
CTSL	Sun_2	Weighted median	14	0.0668186	0.0879058	1.07(0.90-1.27)	0.447186	0.99207
CTSL	Sun_2	Inverse variance weighted	14	0.0607007	0.0659174	1.06(0.93-1.21)	0.357124	0.99207
CTSO	Sun_2	Weighted median	6	-0.181633	0.0808909	0.83(0.71-0.98)	0.0247422	0.99207
CTSO	Sun_2	Inverse variance weighted	6	-0.175799	0.0698479	0.84(0.73-0.96)	0.0118397	0.906844
CTSS	Suhre	Wald ratio	1	-0.0104021	0.0324866	0.99(0.93-1.05)	0.74882	0.99207
CTSV	Sun_2	Weighted median	13	0.0487329	0.0703544	1.05(0.91-1.21)	0.488512	0.99207
CTSV	Sun_2	Inverse variance weighted	13	0.135186	0.0574424	1.14(1.02-1.28)	0.0186019	0.99207
CTSZ	Sun_2	Weighted median	5	0.0538431	0.0528211	1.06(0.95-1.17)	0.308037	0.99207
CTSZ	Sun_2	Inverse variance weighted	5	0.0632346	0.0808151	1.07(0.91-1.25)	0.433944	0.99207
CTXN3	Sun_1	Wald ratio	1	-0.0182222	0.0911056	0.98(0.82-1.17)	0.841471	0.99207
CUBN	Pietzner	Wald ratio	1	0.0192941	0.0964647	1.02(0.84-1.23)	0.841471	0.99207
CUL1	Pietzner	Wald ratio	1	0.102854	0.128062	1.11(0.86-1.42)	0.421883	0.99207
CUL3	Pietzner	Wald ratio	1	-0.221905	0.136171	0.80(0.61-1.05)	0.103186	0.99207
CUL4B	Pietzner	Wald ratio	1	-0.11747	0.16594	0.89(0.64-1.23)	0.479003	0.99207
CUL9	Pietzner	Wald ratio	1	0.0573636	0.0758955	1.06(0.91-1.23)	0.449754	0.99207
CUTC	Pietzner	Wald ratio	1	0.0761533	0.11136	1.08(0.87-1.34)	0.494071	0.99207
CUZD1	Sun_1	Wald ratio	1	-0.00826951	0.0247402	0.99(0.94-1.04)	0.738188	0.99207
CX3CL1	Pietzner	Wald ratio	1	0.202993	0.146093	1.23(0.92-1.63)	0.164687	0.99207
CXADR	Sun_2	Weighted median	5	-0.324943	0.080436	0.72(0.62-0.85)	5.35e-05	0.0504058
CXADR	Sun_2	Inverse variance weighted	5	-0.305961	0.0701139	0.74(0.64-0.84)	1.28e-05	0.0182206
CXCL1	Suhre	Wald ratio	1	0.00289307	0.0173851	1.00(0.97-1.04)	0.867834	0.994087
CXCL11	Pietzner	Weighted median	5	0.0185887	0.0339812	1.02(0.95-1.09)	0.58436	0.99207
CXCL11	Pietzner	Inverse variance weighted	5	0.0252764	0.0293435	1.03(0.97-1.09)	0.389019	0.99207
CXCL12	Pietzner	Weighted median	4	-0.0323076	0.0827909	0.97(0.82-1.14)	0.696365	0.99207
CXCL12	Pietzner	Inverse variance weighted	4	-0.0131982	0.0690292	0.99(0.86-1.13)	0.848371	0.993591
CXCL13	Sun_2	Weighted median	6	-0.153415	0.144364	0.86(0.65-1.14)	0.287919	0.99207
CXCL13	Sun_2	Inverse variance weighted	6	-0.144674	0.113858	0.87(0.69-1.08)	0.203853	0.99207
CXCL14	Sun_2	Inverse variance weighted	2	0.152124	0.187596	1.16(0.81-1.68)	0.417415	0.99207
CXCL16	Pietzner	Weighted median	4	0.0371448	0.0677759	1.04(0.91-1.19)	0.583655	0.99207
CXCL16	Pietzner	Inverse variance weighted	4	0.0404739	0.0817622	1.04(0.89-1.22)	0.620586	0.99207
CXCL2_CXCL3	Pietzner	Wald ratio	1	-0.0812222	0.186311	0.92(0.64-1.33)	0.662873	0.99207
CXCL3	Pietzner	Inverse variance weighted	2	-0.0236235	0.188069	0.98(0.68-1.41)	0.90004	0.994087
CXCL5	Pietzner	Weighted median	4	0.0350103	0.036365	1.04(0.96-1.11)	0.335673	0.99207
CXCL5	Pietzner	Inverse variance weighted	4	0.0427663	0.0345017	1.04(0.98-1.12)	0.215145	0.99207
CXCL6	Suhre	Wald ratio	1	0.00203371	0.0206258	1.00(0.96-1.04)	0.921456	0.99576
CXCL8	Sun_2	Weighted median	5	0.0919897	0.100601	1.10(0.90-1.34)	0.360507	0.99207
CXCL8	Sun_2	Inverse variance weighted	5	0.0801611	0.0988143	1.08(0.89-1.32)	0.417234	0.99207
CXCL9	Sun_2	Weighted median	3	-0.10693	0.108569	0.90(0.73-1.11)	0.324672	0.99207
CXCL9	Sun_2	Inverse variance weighted	3	-0.107353	0.159137	0.90(0.66-1.23)	0.499932	0.99207
CYB561D1	Pietzner	Wald ratio	1	0.239055	0.131482	1.27(0.98-1.64)	0.0690402	0.99207
CYB5R1	Ferkingstad	Weighted median	4	0.0986349	0.103605	1.10(0.90-1.35)	0.341084	0.99207
CYB5R1	Ferkingstad	Inverse variance weighted	4	0.176453	0.0957621	1.19(0.99-1.44)	0.0653849	0.99207
CYB5R2	Pietzner	Wald ratio	1	-0.1262	0.16697	0.88(0.64-1.22)	0.449754	0.99207
CYB5R3	Ferkingstad	Inverse variance weighted	2	0.0920831	0.192995	1.10(0.75-1.60)	0.633272	0.99207
CYCS	Pietzner	Wald ratio	1	-0.0953333	0.1388	0.91(0.69-1.19)	0.492184	0.99207
CYGB	Ferkingstad	Wald ratio	1	0.298186	0.287129	1.35(0.77-2.37)	0.299033	0.99207
CYP3A4	Pietzner	Weighted median	3	0.0850754	0.0987897	1.09(0.90-1.32)	0.389141	0.99207
CYP3A4	Pietzner	Inverse variance weighted	3	0.0027064	0.14732	1.00(0.75-1.34)	0.985343	0.997977
CYR61	Pietzner	Inverse variance weighted	2	-0.125458	0.11734	0.88(0.70-1.11)	0.284983	0.99207
CYTH2	Pietzner	Weighted median	3	0.0558336	0.0632068	1.06(0.93-1.20)	0.377048	0.99207
CYTH2	Pietzner	Inverse variance weighted	3	0.0565	0.0585917	1.06(0.94-1.19)	0.334895	0.99207
CYTH4	Ferkingstad	Wald ratio	1	0.5916	0.363145	1.81(0.89-3.68)	0.103292	0.99207
CYTIP	Ferkingstad	Wald ratio	1	0.22285	0.277467	1.25(0.73-2.15)	0.421883	0.99207
CYTL1	Ferkingstad	Inverse variance weighted	2	0.0658085	0.0498635	1.07(0.97-1.18)	0.186911	0.99207
DAB2	Sun_2	Inverse variance weighted	2	-0.270669	0.186289	0.76(0.53-1.10)	0.146238	0.99207
DAO	Pietzner	Wald ratio	1	-0.111425	0.138733	0.89(0.68-1.17)	0.421883	0.99207
DAPK1	Pietzner	Inverse variance weighted	2	-0.0678457	0.051871	0.93(0.84-1.03)	0.190884	0.99207
DAPK2	Sun_1	Wald ratio	1	0.00389524	0.0354111	1.00(0.94-1.08)	0.912409	0.994087
DAPP1	Pietzner	Inverse variance weighted	2	-0.0245968	0.121451	0.98(0.77-1.24)	0.839506	0.99207
DARS	Pietzner	Inverse variance weighted	2	-0.0580234	0.103756	0.94(0.77-1.16)	0.576006	0.99207
DARS1	Sun_2	Weighted median	3	0.0995304	0.180883	1.10(0.77-1.57)	0.582149	0.99207
DARS1	Sun_2	Inverse variance weighted	3	0.0779392	0.158575	1.08(0.79-1.48)	0.623074	0.99207
DBI	Pietzner	Wald ratio	1	0.0381806	0.0586056	1.04(0.93-1.17)	0.514734	0.99207
DBNL	Sun_1	Inverse variance weighted	2	-0.00222549	0.051539	1.00(0.90-1.10)	0.965558	0.996924
DCBLD1	Ferkingstad	Inverse variance weighted	2	0.280416	0.18474	1.32(0.92-1.90)	0.129041	0.99207
DCBLD2	Sun_2	Weighted median	12	0.0894889	0.0737379	1.09(0.95-1.26)	0.224898	0.99207
DCBLD2	Sun_2	Inverse variance weighted	12	0.0839905	0.0629678	1.09(0.96-1.23)	0.182248	0.99207
DCK	Sun_1	Wald ratio	1	-0.100987	0.0786097	0.90(0.77-1.05)	0.198909	0.99207
DCLK1	Pietzner	Weighted median	4	-0.0268746	0.0606611	0.97(0.86-1.10)	0.657745	0.99207
DCLK1	Pietzner	Inverse variance weighted	4	-0.0111719	0.052694	0.99(0.89-1.10)	0.832095	0.99207
DCLK3	Pietzner	Wald ratio	1	-0.111425	0.138733	0.89(0.68-1.17)	0.421883	0.99207
DCP1A	Pietzner	Inverse variance weighted	2	-0.0914134	0.104004	0.91(0.74-1.12)	0.379435	0.99207
DCP1B	Pietzner	Wald ratio	1	-0.0390794	0.0537853	0.96(0.87-1.07)	0.467482	0.99207
DCTD	Ferkingstad	Wald ratio	1	0.12474	0.33118	1.13(0.59-2.17)	0.706431	0.99207
DCTN1	Sun_2	Wald ratio	1	0.3626	0.242882	1.44(0.89-2.31)	0.135461	0.99207
DCTN2	Pietzner	Inverse variance weighted	2	0.0157506	0.0847466	1.02(0.86-1.20)	0.852558	0.993921
DCTN6	Ferkingstad	Inverse variance weighted	2	-0.0156527	0.214576	0.98(0.65-1.50)	0.941848	0.996924
DCTPP1	Sun_2	Weighted median	3	0.153131	0.211917	1.17(0.77-1.77)	0.469925	0.99207
DCTPP1	Sun_2	Inverse variance weighted	3	0.187535	0.168905	1.21(0.87-1.68)	0.266869	0.99207
DCUN1D1	Pietzner	Inverse variance weighted	2	-0.0251934	0.0488646	0.98(0.89-1.07)	0.60615	0.99207
DCUN1D2	Ferkingstad	Wald ratio	1	0.328683	0.169017	1.39(1.00-1.93)	0.0518135	0.99207
DCUN1D3	Pietzner	Wald ratio	1	-0.103764	0.152527	0.90(0.67-1.22)	0.496317	0.99207
DCUN1D5	Pietzner	Weighted median	3	0.0397452	0.0299437	1.04(0.98-1.10)	0.1844	0.99207
DCUN1D5	Pietzner	Inverse variance weighted	3	0.0419933	0.029386	1.04(0.98-1.10)	0.152997	0.99207
DCXR	Sun_2	Weighted median	4	0.28997	0.165971	1.34(0.97-1.85)	0.0806189	0.99207
DCXR	Sun_2	Inverse variance weighted	4	0.293209	0.13665	1.34(1.03-1.75)	0.031898	0.99207
DDC	Sun_2	Weighted median	4	0.0355965	0.0456211	1.04(0.95-1.13)	0.435236	0.99207
DDC	Sun_2	Inverse variance weighted	4	0.00177064	0.123543	1.00(0.79-1.28)	0.988565	0.999026
DDIT3	Pietzner	Wald ratio	1	-0.12051	0.16656	0.89(0.64-1.23)	0.469359	0.99207
DDIT4	Pietzner	Inverse variance weighted	2	0.0651786	0.0972395	1.07(0.88-1.29)	0.502673	0.99207
DDR1	Sun_2	Weighted median	7	0.358433	0.121975	1.43(1.13-1.82)	0.00329734	0.470356
DDR1	Sun_2	Inverse variance weighted	7	0.376307	0.104295	1.46(1.19-1.79)	0.000308447	0.161438
DDR2	Ferkingstad	Inverse variance weighted	2	0.459577	0.223449	1.58(1.02-2.45)	0.0397106	0.99207
DDT	Pietzner	Wald ratio	1	0.189896	0.0886321	1.21(1.02-1.44)	0.0321514	0.99207
DDX19A	Pietzner	Inverse variance weighted	2	0.129938	0.104681	1.14(0.93-1.40)	0.214504	0.99207
DDX19B	Pietzner	Inverse variance weighted	2	0.138041	0.105191	1.15(0.93-1.41)	0.18942	0.99207
DDX23	Pietzner	Wald ratio	1	-0.0142609	0.0713	0.99(0.86-1.13)	0.841471	0.99207
DDX39B	Sun_1	Wald ratio	1	0.0139262	0.0337846	1.01(0.95-1.08)	0.68019	0.99207
DDX46	Pietzner	Inverse variance weighted	2	0.0398305	0.0794141	1.04(0.89-1.22)	0.61598	0.99207
DDX58	Pietzner	Inverse variance weighted	2	-0.0295071	0.0353739	0.97(0.91-1.04)	0.404198	0.99207
DDX6	Pietzner	Wald ratio	1	0.051975	0.137992	1.05(0.80-1.38)	0.706431	0.99207
DEAF1	Sun_1	Wald ratio	1	-0.073235	0.08381	0.93(0.79-1.10)	0.382215	0.99207
DECR1	Sun_2	Inverse variance weighted	2	-0.192419	0.288559	0.82(0.47-1.45)	0.504883	0.99207
DECR2	Pietzner	Weighted median	3	0.000267765	0.0233356	1.00(0.96-1.05)	0.990845	0.999499
DECR2	Pietzner	Inverse variance weighted	3	-0.00211159	0.0226879	1.00(0.95-1.04)	0.925847	0.996401
DEF6	Pietzner	Inverse variance weighted	2	-0.0246253	0.0592819	0.98(0.87-1.10)	0.677854	0.99207
DEFA1_DEFA1B	Sun_2	Weighted median	10	0.0668268	0.120865	1.07(0.84-1.35)	0.580328	0.99207
DEFA1_DEFA1B	Sun_2	Inverse variance weighted	10	0.00432406	0.0914182	1.00(0.84-1.20)	0.962274	0.996924
DEFA5	Pietzner	Weighted median	5	-0.106671	0.0704822	0.90(0.78-1.03)	0.130165	0.99207
DEFA5	Pietzner	Inverse variance weighted	5	-0.103589	0.11619	0.90(0.72-1.13)	0.372635	0.99207
DEFB1	Pietzner	Weighted median	5	0.0385028	0.037476	1.04(0.97-1.12)	0.304232	0.99207
DEFB1	Pietzner	Inverse variance weighted	5	0.0577817	0.0454964	1.06(0.97-1.16)	0.204075	0.99207
DEFB103A	Ferkingstad	Wald ratio	1	0.167137	0.2081	1.18(0.79-1.78)	0.421883	0.99207
DEFB104A	Ferkingstad	Wald ratio	1	-0.241667	0.274917	0.79(0.46-1.35)	0.379372	0.99207
DEFB105A_DEFB105B	Sun_1	Wald ratio	1	-0.0121481	0.060737	0.99(0.88-1.11)	0.841471	0.99207
DEFB106A	Ferkingstad	Wald ratio	1	0.20873	0.20099	1.23(0.83-1.83)	0.299033	0.99207
DEFB106A_DEFB106B	Pietzner	Wald ratio	1	0.0631	0.083485	1.07(0.90-1.25)	0.449754	0.99207
DEFB107A	Ferkingstad	Inverse variance weighted	2	0.215649	0.178898	1.24(0.87-1.76)	0.228036	0.99207
DEFB107A_DEFB107B	Pietzner	Wald ratio	1	-0.11747	0.16594	0.89(0.64-1.23)	0.479003	0.99207
DEFB108B	Pietzner	Wald ratio	1	-0.162008	0.154723	0.85(0.63-1.15)	0.295062	0.99207
DEFB110	Pietzner	Wald ratio	1	-0.23746	0.17866	0.79(0.56-1.12)	0.183809	0.99207
DEFB113	Pietzner	Wald ratio	1	0.044905	0.100855	1.05(0.86-1.27)	0.656144	0.99207
DEFB115	Ferkingstad	Wald ratio	1	0.26742	0.33296	1.31(0.68-2.51)	0.421883	0.99207
DEFB116	Ferkingstad	Wald ratio	1	0.11423	0.16704	1.12(0.81-1.56)	0.494071	0.99207
DEFB118	Ferkingstad	Inverse variance weighted	2	0.187096	0.151235	1.21(0.90-1.62)	0.216044	0.99207
DEFB119	Sun_1	Inverse variance weighted	2	-0.0206982	0.0758204	0.98(0.84-1.14)	0.784861	0.99207
DEFB121	Pietzner	Wald ratio	1	-0.173555	0.115488	0.84(0.67-1.05)	0.132891	0.99207
DEFB125	Ferkingstad	Wald ratio	1	0.22285	0.277467	1.25(0.73-2.15)	0.421883	0.99207
DEFB128	Pietzner	Wald ratio	1	0.0503348	0.0723783	1.05(0.91-1.21)	0.486779	0.99207
DEFB129	Pietzner	Wald ratio	1	-0.111425	0.138733	0.89(0.68-1.17)	0.421883	0.99207
DEFB136	Pietzner	Wald ratio	1	-0.105245	0.151336	0.90(0.67-1.21)	0.486779	0.99207
DEFB4A	Ferkingstad	Inverse variance weighted	2	0.017004	0.206386	1.02(0.68-1.52)	0.934337	0.996924
DEFB4A_DEFB4B	Pietzner	Wald ratio	1	0.34344	0.160327	1.41(1.03-1.93)	0.0321833	0.99207
DEPP1	Pietzner	Inverse variance weighted	2	0.0120581	0.0180278	1.01(0.98-1.05)	0.503586	0.99207
DERL1	Pietzner	Wald ratio	1	0.06237	0.16559	1.06(0.77-1.47)	0.706431	0.99207
DES	Pietzner	Wald ratio	1	-0.638958	0.193308	0.53(0.36-0.77)	0.000948462	0.270772
DFFA	Sun_2	Wald ratio	1	0.10395	0.275983	1.11(0.65-1.91)	0.706431	0.99207
DGCR14	Pietzner	Inverse variance weighted	2	5.83e-05	0.0624531	1.00(0.88-1.13)	0.999255	0.999971
DGCR6	Pietzner	Wald ratio	1	0.0598	0.0926056	1.06(0.89-1.27)	0.518442	0.99207
DHFR	Sun_1	Inverse variance weighted	2	-0.022966	0.0391995	0.98(0.91-1.06)	0.557959	0.99207
DHH	Pietzner	Inverse variance weighted	2	-0.0262279	0.1174	0.97(0.77-1.23)	0.823219	0.99207
DHPS	Ferkingstad	Wald ratio	1	0.13371	0.16648	1.14(0.82-1.58)	0.421883	0.99207
DHRS9	Ferkingstad	Weighted median	3	0.0543954	0.0557076	1.06(0.95-1.18)	0.328844	0.99207
DHRS9	Ferkingstad	Inverse variance weighted	3	0.0494443	0.0537417	1.05(0.95-1.17)	0.357554	0.99207
DHX58	Pietzner	Weighted median	3	-0.0687121	0.092683	0.93(0.78-1.12)	0.458471	0.99207
DHX58	Pietzner	Inverse variance weighted	3	-0.0494252	0.0845223	0.95(0.81-1.12)	0.558709	0.99207
DHX8	Pietzner	Wald ratio	1	-0.00257237	0.0231145	1.00(0.95-1.04)	0.911388	0.994087
DHX9	Pietzner	Inverse variance weighted	2	0.0691309	0.0588789	1.07(0.95-1.20)	0.240347	0.99207
DIABLO	Pietzner	Inverse variance weighted	2	-0.0335835	0.107211	0.97(0.78-1.19)	0.754094	0.99207
DIDO1	Ferkingstad	Wald ratio	1	0.167137	0.2081	1.18(0.79-1.78)	0.421883	0.99207
DIMT1	Sun_1	Wald ratio	1	0.00686	0.044366	1.01(0.92-1.10)	0.877119	0.994087
DIRAS3	Pietzner	Wald ratio	1	-0.0847867	0.11094	0.92(0.74-1.14)	0.444714	0.99207
DIXDC1	Pietzner	Wald ratio	1	0.12441	0.16623	1.13(0.82-1.57)	0.454206	0.99207
DKK1	Sun_2	Weighted median	7	-0.0853257	0.0792702	0.92(0.79-1.07)	0.281753	0.99207
DKK1	Sun_2	Inverse variance weighted	7	-0.0471852	0.0653847	0.95(0.84-1.08)	0.470507	0.99207
DKK2	Pietzner	Weighted median	3	-0.0445392	0.0792242	0.96(0.82-1.12)	0.573985	0.99207
DKK2	Pietzner	Inverse variance weighted	3	-0.0782981	0.0637221	0.92(0.82-1.05)	0.219168	0.99207
DKK3	Sun_2	Weighted median	5	0.0439071	0.0477188	1.04(0.95-1.15)	0.357509	0.99207
DKK3	Sun_2	Inverse variance weighted	5	0.0656332	0.0634007	1.07(0.94-1.21)	0.300569	0.99207
DKK4	Suhre	Wald ratio	1	-0.0457783	0.0471913	0.96(0.87-1.05)	0.332018	0.99207
DKKL1	Sun_2	Weighted median	3	0.000101925	0.014219	1.00(0.97-1.03)	0.994281	0.999619
DKKL1	Sun_2	Inverse variance weighted	3	0.000137465	0.0143601	1.00(0.97-1.03)	0.992362	0.999561
DLD	Pietzner	Wald ratio	1	0.16047	0.16594	1.17(0.85-1.63)	0.333526	0.99207
DLG2	Pietzner	Inverse variance weighted	2	0.0647145	0.0846831	1.07(0.90-1.26)	0.44475	0.99207
DLG3	Pietzner	Weighted median	4	-0.00539747	0.0668944	0.99(0.87-1.13)	0.935691	0.996924
DLG3	Pietzner	Inverse variance weighted	4	-0.0315595	0.0800857	0.97(0.83-1.13)	0.693528	0.99207
DLG4	Pietzner	Wald ratio	1	0.04158	0.110393	1.04(0.84-1.29)	0.706431	0.99207
DLK1	Pietzner	Inverse variance weighted	2	-0.0413972	0.0321195	0.96(0.90-1.02)	0.19745	0.99207
DLK2	Ferkingstad	Weighted median	5	0.0457502	0.0975947	1.05(0.86-1.27)	0.639229	0.99207
DLK2	Ferkingstad	Inverse variance weighted	5	0.143978	0.121523	1.15(0.91-1.47)	0.236107	0.99207
DLL1	Sun_2	Weighted median	6	0.0233643	0.0979048	1.02(0.84-1.24)	0.811382	0.99207
DLL1	Sun_2	Inverse variance weighted	6	0.0659523	0.121743	1.07(0.84-1.36)	0.588001	0.99207
DLL3	Pietzner	Inverse variance weighted	2	-0.0245405	0.0622221	0.98(0.86-1.10)	0.693284	0.99207
DLL4	Pietzner	Inverse variance weighted	2	0.0732282	0.0921573	1.08(0.90-1.29)	0.426846	0.99207
DLX3	Pietzner	Wald ratio	1	-0.0701462	0.114827	0.93(0.74-1.17)	0.541275	0.99207
DLX4	Pietzner	Inverse variance weighted	2	-0.128611	0.182848	0.88(0.61-1.26)	0.481822	0.99207
DMKN	Pietzner	Weighted median	3	0.0196382	0.0565043	1.02(0.91-1.14)	0.728177	0.99207
DMKN	Pietzner	Inverse variance weighted	3	0.0298685	0.0531027	1.03(0.93-1.14)	0.573798	0.99207
DMPK	Sun_1	Wald ratio	1	-0.05116	0.10952	0.95(0.77-1.18)	0.640407	0.99207
DNAJA2	Pietzner	Wald ratio	1	-0.103764	0.152527	0.90(0.67-1.22)	0.496317	0.99207
DNAJA4	Pietzner	Inverse variance weighted	2	-0.0182535	0.0901185	0.98(0.82-1.17)	0.839487	0.99207
DNAJB1	Sun_2	Weighted median	5	-0.022445	0.132024	0.98(0.75-1.27)	0.865005	0.994087
DNAJB1	Sun_2	Inverse variance weighted	5	-0.0665719	0.10345	0.94(0.76-1.15)	0.519888	0.99207
DNAJB11	Pietzner	Inverse variance weighted	2	0.0748416	0.0880684	1.08(0.91-1.28)	0.39543	0.99207
DNAJB12	Pietzner	Weighted median	3	-0.0660796	0.0900963	0.94(0.78-1.12)	0.463295	0.99207
DNAJB12	Pietzner	Inverse variance weighted	3	-0.0755633	0.0805123	0.93(0.79-1.09)	0.347971	0.99207
DNAJB14	Sun_1	Wald ratio	1	0.0110364	0.0331727	1.01(0.95-1.08)	0.739365	0.99207
DNAJB2	Sun_1	Wald ratio	1	-0.001456	0.04465	1.00(0.91-1.09)	0.973986	0.996924
DNAJB4	Pietzner	Inverse variance weighted	2	0.0806522	0.063486	1.08(0.96-1.23)	0.203944	0.99207
DNAJB6	Pietzner	Inverse variance weighted	2	-0.0530255	0.082657	0.95(0.81-1.12)	0.52119	0.99207
DNAJB8	Sun_2	Inverse variance weighted	2	0.0692977	0.236843	1.07(0.67-1.70)	0.769836	0.99207
DNAJB9	Sun_1	Weighted median	3	-0.0212653	0.0416247	0.98(0.90-1.06)	0.609435	0.99207
DNAJB9	Sun_1	Inverse variance weighted	3	-0.0342468	0.037603	0.97(0.90-1.04)	0.362429	0.99207
DNAJC10	Pietzner	Inverse variance weighted	2	0.143003	0.124249	1.15(0.90-1.47)	0.249756	0.99207
DNAJC11	Pietzner	Wald ratio	1	0.176517	0.1751	1.19(0.85-1.68)	0.313411	0.99207
DNAJC15	Pietzner	Wald ratio	1	-0.08914	0.110987	0.91(0.74-1.14)	0.421883	0.99207
DNAJC16	Pietzner	Wald ratio	1	0.051975	0.137992	1.05(0.80-1.38)	0.706431	0.99207
DNAJC17	Sun_1	Wald ratio	1	-0.00196757	0.0603378	1.00(0.89-1.12)	0.973986	0.996924
DNAJC18	Ferkingstad	Wald ratio	1	0.116744	0.2862	1.12(0.64-1.97)	0.683338	0.99207
DNAJC19	Sun_1	Wald ratio	1	-0.0346857	0.104257	0.97(0.79-1.18)	0.739365	0.99207
DNAJC27	Ferkingstad	Wald ratio	1	0.22285	0.277467	1.25(0.73-2.15)	0.421883	0.99207
DNAJC30	Sun_1	Wald ratio	1	0.0618583	0.0587792	1.06(0.95-1.19)	0.292623	0.99207
DNAJC4	Pietzner	Inverse variance weighted	2	0.061031	0.0693589	1.06(0.93-1.22)	0.378896	0.99207
DNASE2B	Pietzner	Wald ratio	1	-0.111425	0.138733	0.89(0.68-1.17)	0.421883	0.99207
DNER	Sun_2	Weighted median	6	0.0427368	0.0588516	1.04(0.93-1.17)	0.467729	0.99207
DNER	Sun_2	Inverse variance weighted	6	-0.0163695	0.0650832	0.98(0.87-1.12)	0.801415	0.99207
DNM2	Pietzner	Wald ratio	1	0.0693	0.183989	1.07(0.75-1.54)	0.706431	0.99207
DNMBP	Sun_2	Weighted median	3	0.132816	0.140711	1.14(0.87-1.50)	0.345222	0.99207
DNMBP	Sun_2	Inverse variance weighted	3	0.187365	0.127008	1.21(0.94-1.55)	0.140151	0.99207
DNMT3L	Pietzner	Wald ratio	1	-0.165727	0.1662	0.85(0.61-1.17)	0.318689	0.99207
DNPH1	Sun_2	Wald ratio	1	0.0295717	0.0607109	1.03(0.91-1.16)	0.626194	0.99207
DOCK9	Sun_1	Wald ratio	1	0.04998	0.0593067	1.05(0.94-1.18)	0.399375	0.99207
DOK2	Sun_1	Wald ratio	1	-0.00220606	0.0676515	1.00(0.87-1.14)	0.973986	0.996924
DOS	Ferkingstad	Inverse variance weighted	2	0.188446	0.147568	1.21(0.90-1.61)	0.201598	0.99207
DOT1L	Pietzner	Wald ratio	1	0.0177952	0.0950823	1.02(0.84-1.23)	0.851539	0.99389
DPEP1	Sun_2	Weighted median	4	-0.00680411	0.0208261	0.99(0.95-1.03)	0.743887	0.99207
DPEP1	Sun_2	Inverse variance weighted	4	-0.00818671	0.0206694	0.99(0.95-1.03)	0.692047	0.99207
DPEP2	Sun_2	Wald ratio	1	-0.561533	0.2743	0.57(0.33-0.98)	0.0406433	0.99207
DPP10	Sun_2	Inverse variance weighted	2	0.332668	0.211744	1.39(0.92-2.11)	0.116162	0.99207
DPP4	Sun_2	Weighted median	5	0.0769543	0.0715193	1.08(0.94-1.24)	0.281931	0.99207
DPP4	Sun_2	Inverse variance weighted	5	0.0448371	0.0645972	1.05(0.92-1.19)	0.487618	0.99207
DPP6	Sun_2	Weighted median	4	-0.0659884	0.0696689	0.94(0.82-1.07)	0.343551	0.99207
DPP6	Sun_2	Inverse variance weighted	4	-0.0747373	0.17932	0.93(0.65-1.32)	0.676838	0.99207
DPT	Sun_1	Wald ratio	1	-0.0145952	0.0393524	0.99(0.91-1.06)	0.710723	0.99207
DPYSL3	Pietzner	Inverse variance weighted	2	0.0409304	0.102823	1.04(0.85-1.27)	0.69058	0.99207
DRAXIN	Sun_2	Weighted median	16	0.0857212	0.0613639	1.09(0.97-1.23)	0.162434	0.99207
DRAXIN	Sun_2	Inverse variance weighted	16	0.0897066	0.0651898	1.09(0.96-1.24)	0.168796	0.99207
DRG1	Pietzner	Inverse variance weighted	2	0.0246992	0.110211	1.03(0.83-1.27)	0.822674	0.99207
DRG2	Sun_2	Weighted median	3	0.161128	0.128029	1.17(0.91-1.51)	0.208202	0.99207
DRG2	Sun_2	Inverse variance weighted	3	0.164001	0.122391	1.18(0.93-1.50)	0.180253	0.99207
DRGX	Pietzner	Wald ratio	1	-0.0148568	0.0239986	0.99(0.94-1.03)	0.535873	0.99207
DSC1	Pietzner	Inverse variance weighted	2	0.0152315	0.0504929	1.02(0.92-1.12)	0.762914	0.99207
DSC2	Sun_2	Weighted median	5	-0.0143069	0.0663173	0.99(0.87-1.12)	0.829195	0.99207
DSC2	Sun_2	Inverse variance weighted	5	0.0445667	0.0920775	1.05(0.87-1.25)	0.628377	0.99207
DSC3	Pietzner	Wald ratio	1	-0.07176	0.111127	0.93(0.75-1.16)	0.518442	0.99207
DSCAM	Pietzner	Wald ratio	1	-0.0218769	0.0744115	0.98(0.85-1.13)	0.768759	0.99207
DSG2	Sun_2	Weighted median	8	0.0543643	0.0577847	1.06(0.94-1.18)	0.346804	0.99207
DSG2	Sun_2	Inverse variance weighted	8	0.0711396	0.0488154	1.07(0.98-1.18)	0.145028	0.99207
DSG3	Sun_2	Weighted median	12	-0.112026	0.0790611	0.89(0.77-1.04)	0.156496	0.99207
DSG3	Sun_2	Inverse variance weighted	12	-0.09321	0.0612226	0.91(0.81-1.03)	0.12789	0.99207
DSG4	Sun_2	Weighted median	19	-0.0117541	0.0797755	0.99(0.85-1.16)	0.882864	0.994087
DSG4	Sun_2	Inverse variance weighted	19	-0.00500541	0.090156	1.00(0.83-1.19)	0.955725	0.996924
DSTN	Ferkingstad	Wald ratio	1	0.23144	0.33036	1.26(0.66-2.41)	0.483572	0.99207
DTD1	Pietzner	Inverse variance weighted	2	-0.0274951	0.0509204	0.97(0.88-1.07)	0.589223	0.99207
DTD2	Pietzner	Wald ratio	1	0.0229609	0.10717	1.02(0.83-1.26)	0.830354	0.99207
DTX1	Pietzner	Inverse variance weighted	2	0.0281626	0.060985	1.03(0.91-1.16)	0.644228	0.99207
DTX3	Sun_2	Weighted median	3	0.120899	0.0929626	1.13(0.94-1.35)	0.193425	0.99207
DTX3	Sun_2	Inverse variance weighted	3	0.13122	0.0860491	1.14(0.96-1.35)	0.127274	0.99207
DTX3L	Sun_1	Wald ratio	1	-0.00202222	0.0620139	1.00(0.88-1.13)	0.973986	0.996924
DUS2	Ferkingstad	Inverse variance weighted	2	-0.00212288	0.274607	1.00(0.58-1.71)	0.993832	0.999561
DUSP13	Sun_1	Wald ratio	1	-0.0413286	0.0589929	0.96(0.85-1.08)	0.483572	0.99207
DUSP15	Pietzner	Wald ratio	1	-0.11577	0.16647	0.89(0.64-1.23)	0.486779	0.99207
DUSP23	Pietzner	Wald ratio	1	0.0328	0.16399	1.03(0.75-1.43)	0.841471	0.99207
DUSP26	Ferkingstad	Weighted median	4	0.235564	0.114691	1.27(1.01-1.58)	0.0399848	0.99207
DUSP26	Ferkingstad	Inverse variance weighted	4	0.164334	0.122934	1.18(0.93-1.50)	0.1813	0.99207
DUSP28	Pietzner	Wald ratio	1	0.00395313	0.0760094	1.00(0.87-1.17)	0.958522	0.996924
DUSP3	Sun_2	Wald ratio	1	-0.0367143	0.245529	0.96(0.60-1.56)	0.881134	0.994087
DUSP4	Sun_1	Wald ratio	1	-0.00964118	0.0954176	0.99(0.82-1.19)	0.919517	0.99576
DUSP6	Ferkingstad	Inverse variance weighted	2	0.117993	0.143438	1.13(0.85-1.49)	0.410734	0.99207
DUT	Ferkingstad	Wald ratio	1	0.186625	0.285888	1.21(0.69-2.11)	0.513891	0.99207
DVL2	Pietzner	Weighted median	3	-0.0551937	0.0364283	0.95(0.88-1.02)	0.129739	0.99207
DVL2	Pietzner	Inverse variance weighted	3	-0.0628753	0.0359115	0.94(0.88-1.01)	0.079973	0.99207
DYNAP	Sun_1	Inverse variance weighted	2	0.0214322	0.079626	1.02(0.87-1.19)	0.787806	0.99207
DYNLL2	Ferkingstad	Wald ratio	1	-0.0538	0.284917	0.95(0.54-1.66)	0.850228	0.993829
DYNLRB1	Pietzner	Weighted median	4	-0.0263486	0.0241555	0.97(0.93-1.02)	0.275365	0.99207
DYNLRB1	Pietzner	Inverse variance weighted	4	-0.0259024	0.0240661	0.97(0.93-1.02)	0.281791	0.99207
DYNLRB2	Ferkingstad	Wald ratio	1	0.22285	0.277467	1.25(0.73-2.15)	0.421883	0.99207
DYNLT1	Pietzner	Inverse variance weighted	2	-0.0048327	0.120267	1.00(0.79-1.26)	0.967947	0.996924
DYNLT3	Pietzner	Inverse variance weighted	2	-0.133908	0.0589794	0.87(0.78-0.98)	0.0231818	0.99207
DYRK3	Pietzner	Wald ratio	1	0.0328	0.16399	1.03(0.75-1.43)	0.841471	0.99207
EBAG9	Pietzner	Wald ratio	1	-0.0701111	0.0927611	0.93(0.78-1.12)	0.449754	0.99207
EBI3	Ferkingstad	Weighted median	5	0.208427	0.116995	1.23(0.98-1.55)	0.0748315	0.99207
EBI3	Ferkingstad	Inverse variance weighted	5	0.0955705	0.127126	1.10(0.86-1.41)	0.452185	0.99207
EBI3_IL27	Sun_2	Weighted median	13	0.0456124	0.0706991	1.05(0.91-1.20)	0.518822	0.99207
EBI3_IL27	Sun_2	Inverse variance weighted	13	0.0634852	0.0515649	1.07(0.96-1.18)	0.218259	0.99207
ECEL1	Pietzner	Wald ratio	1	-0.058864	0.160204	0.94(0.69-1.29)	0.713297	0.99207
ECH1	Pietzner	Wald ratio	1	-0.0698542	0.0388347	0.93(0.86-1.01)	0.0720574	0.99207
ECHS1	Ferkingstad	Wald ratio	1	-0.400183	0.34805	0.67(0.34-1.33)	0.250232	0.99207
ECI2	Pietzner	Inverse variance weighted	2	-0.0775046	0.0439312	0.93(0.85-1.01)	0.0776939	0.99207
ECM1	Suhre	Wald ratio	1	-0.0126835	0.0193459	0.99(0.95-1.03)	0.512069	0.99207
EDA	Pietzner	Wald ratio	1	0.0882077	0.128054	1.09(0.85-1.40)	0.490928	0.99207
EDA2R	Pietzner	Inverse variance weighted	2	0.0376106	0.114524	1.04(0.83-1.30)	0.742605	0.99207
EDAR	Sun_2	Weighted median	21	0.0233	0.0388768	1.02(0.95-1.10)	0.548954	0.99207
EDAR	Sun_2	Inverse variance weighted	21	0.00467042	0.0350731	1.00(0.94-1.08)	0.894065	0.994087
EDC4	Ferkingstad	Weighted median	4	0.0747414	0.0743535	1.08(0.93-1.25)	0.314792	0.99207
EDC4	Ferkingstad	Inverse variance weighted	4	0.0618503	0.067235	1.06(0.93-1.21)	0.357619	0.99207
EDDM3A	Ferkingstad	Inverse variance weighted	2	0.381423	0.213938	1.46(0.96-2.23)	0.074607	0.99207
EDDM3B	Pietzner	Wald ratio	1	-0.1172	0.151455	0.89(0.66-1.20)	0.439032	0.99207
EDF1	Sun_1	Wald ratio	1	0.0131188	0.0318261	1.01(0.95-1.08)	0.68019	0.99207
EDIL3	Sun_2	Inverse variance weighted	2	0.00143727	0.2562	1.00(0.61-1.65)	0.995524	0.999675
EDN1	Pietzner	Wald ratio	1	-0.0835687	0.10405	0.92(0.75-1.13)	0.421883	0.99207
EDN2	Sun_1	Inverse variance weighted	2	0.00873366	0.0442439	1.01(0.92-1.10)	0.843516	0.992071
EDN3	Pietzner	Wald ratio	1	0.01312	0.065596	1.01(0.89-1.15)	0.841471	0.99207
EEA1	Pietzner	Inverse variance weighted	2	0.0705177	0.0693859	1.07(0.94-1.23)	0.309481	0.99207
EEF1D	Pietzner	Inverse variance weighted	2	-0.130754	0.114599	0.88(0.70-1.10)	0.253884	0.99207
EFCAB14	Pietzner	Wald ratio	1	-0.143244	0.185111	0.87(0.60-1.25)	0.439032	0.99207
EFEMP1	Pietzner	Inverse variance weighted	2	0.00975656	0.0643531	1.01(0.89-1.15)	0.879495	0.994087
EFHA1	Ferkingstad	Wald ratio	1	0.10395	0.275983	1.11(0.65-1.91)	0.706431	0.99207
EFHD1	Pietzner	Wald ratio	1	-0.104113	0.0770677	0.90(0.77-1.05)	0.176719	0.99207
EFNA1	Sun_2	Weighted median	3	-0.133326	0.0524864	0.88(0.79-0.97)	0.0110786	0.874175
EFNA1	Sun_2	Inverse variance weighted	3	-0.142596	0.0601428	0.87(0.77-0.98)	0.017742	0.99207
EFNA2	Pietzner	Wald ratio	1	-0.138233	0.1847	0.87(0.61-1.25)	0.454206	0.99207
EFNA3	Ferkingstad	Wald ratio	1	-0.771278	0.3651	0.46(0.23-0.95)	0.0346426	0.99207
EFNA4	Sun_2	Weighted median	4	-0.12249	0.17523	0.88(0.63-1.25)	0.484536	0.99207
EFNA4	Sun_2	Inverse variance weighted	4	-0.112398	0.19566	0.89(0.61-1.31)	0.56566	0.99207
EFNB1	Sun_1	Wald ratio	1	-0.0234714	0.0772	0.98(0.84-1.14)	0.761102	0.99207
EFNB2	Ferkingstad	Weighted median	3	0.186682	0.191118	1.21(0.83-1.75)	0.328673	0.99207
EFNB2	Ferkingstad	Inverse variance weighted	3	0.339652	0.194985	1.40(0.96-2.06)	0.081519	0.99207
EFNB3	Sun_1	Wald ratio	1	-0.0105806	0.0529	0.99(0.89-1.10)	0.841471	0.99207
EFS	Pietzner	Inverse variance weighted	2	0.0296522	0.180304	1.03(0.72-1.47)	0.869372	0.994087
EGF	Sun_2	Weighted median	7	-0.0399055	0.124805	0.96(0.75-1.23)	0.749164	0.99207
EGF	Sun_2	Inverse variance weighted	7	-0.00254908	0.0896319	1.00(0.84-1.19)	0.977312	0.997094
EGFL6	Pietzner	Weighted median	3	-0.132135	0.0661014	0.88(0.77-1.00)	0.0456105	0.99207
EGFL6	Pietzner	Inverse variance weighted	3	-0.0940428	0.0656249	0.91(0.80-1.04)	0.151848	0.99207
EGFL7	Sun_2	Weighted median	14	-0.10973	0.0785299	0.90(0.77-1.05)	0.162322	0.99207
EGFL7	Sun_2	Inverse variance weighted	14	-0.04024	0.0699582	0.96(0.84-1.10)	0.565156	0.99207
EGFLAM	Ferkingstad	Weighted median	5	0.0189856	0.0660428	1.02(0.90-1.16)	0.773749	0.99207
EGFLAM	Ferkingstad	Inverse variance weighted	5	0.0170214	0.0660012	1.02(0.89-1.16)	0.796487	0.99207
EGFR	Pietzner	Weighted median	3	0.00136093	0.0571938	1.00(0.90-1.12)	0.981016	0.997609
EGFR	Pietzner	Inverse variance weighted	3	0.00904599	0.0556375	1.01(0.90-1.13)	0.870843	0.994087
EGLN1	Pietzner	Inverse variance weighted	2	0.0225054	0.091813	1.02(0.85-1.22)	0.806362	0.99207
EHBP1	Sun_1	Wald ratio	1	-0.0511125	0.101038	0.95(0.78-1.16)	0.612943	0.99207
EHD4	Pietzner	Inverse variance weighted	2	0.0361821	0.0723415	1.04(0.90-1.19)	0.616964	0.99207
EHF	Ferkingstad	Wald ratio	1	0.22285	0.277467	1.25(0.73-2.15)	0.421883	0.99207
EHMT2	Ferkingstad	Weighted median	8	0.0599525	0.0749186	1.06(0.92-1.23)	0.423574	0.99207
EHMT2	Ferkingstad	Inverse variance weighted	8	0.072277	0.0617568	1.07(0.95-1.21)	0.241861	0.99207
EIF1AD	Sun_1	Wald ratio	1	0.00377539	0.0343215	1.00(0.94-1.07)	0.912409	0.994087
EIF1AX	Sun_1	Wald ratio	1	-0.00125517	0.0384914	1.00(0.93-1.08)	0.973986	0.996924
EIF1AY	Pietzner	Inverse variance weighted	2	-0.0311325	0.117575	0.97(0.77-1.22)	0.791172	0.99207
EIF1B	Pietzner	Inverse variance weighted	2	-0.0164827	0.110722	0.98(0.79-1.22)	0.88166	0.994087
EIF2AK4	Ferkingstad	Wald ratio	1	-0.14647	0.16762	0.86(0.62-1.20)	0.382215	0.99207
EIF2B1	Sun_1	Wald ratio	1	-0.00208	0.0637857	1.00(0.88-1.13)	0.973986	0.996924
EIF2S1	Pietzner	Inverse variance weighted	2	-0.0274621	0.123538	0.97(0.76-1.24)	0.824083	0.99207
EIF3G	Sun_1	Wald ratio	1	-0.00119344	0.0365984	1.00(0.93-1.07)	0.973986	0.996924
EIF3J	Sun_1	Wald ratio	1	-0.002912	0.0893	1.00(0.84-1.19)	0.973986	0.996924
EIF4A1	Pietzner	Wald ratio	1	0.0479769	0.127377	1.05(0.82-1.35)	0.706431	0.99207
EIF4A2	Pietzner	Wald ratio	1	0.0567	0.150536	1.06(0.79-1.42)	0.706431	0.99207
EIF4A3	Sun_1	Wald ratio	1	0.0278638	0.0465723	1.03(0.94-1.13)	0.549646	0.99207
EIF4B	Sun_1	Wald ratio	1	-0.00191579	0.05875	1.00(0.89-1.12)	0.973986	0.996924
EIF4E	Pietzner	Wald ratio	1	-0.112718	0.150991	0.89(0.66-1.20)	0.455352	0.99207
EIF4E2	Sun_1	Wald ratio	1	0.00522128	0.047466	1.01(0.92-1.10)	0.912409	0.994087
EIF4EBP1	Ferkingstad	Wald ratio	1	0.22285	0.277467	1.25(0.73-2.15)	0.421883	0.99207
EIF4EBP2	Pietzner	Inverse variance weighted	2	-0.0187922	0.0997539	0.98(0.81-1.19)	0.850574	0.993829
EIF4EBP3	Ferkingstad	Wald ratio	1	0.191014	0.237829	1.21(0.76-1.93)	0.421883	0.99207
EIF4G1	Sun_2	Weighted median	3	0.0806652	0.166498	1.08(0.78-1.50)	0.628045	0.99207
EIF4G1	Sun_2	Inverse variance weighted	3	0.00914947	0.177927	1.01(0.71-1.43)	0.958989	0.996924
EIF4G2	Pietzner	Wald ratio	1	0.04455	0.118279	1.05(0.83-1.32)	0.706431	0.99207
EIF4G3	Pietzner	Wald ratio	1	-0.0252308	0.126146	0.98(0.76-1.25)	0.841471	0.99207
EIF4H	Pietzner	Wald ratio	1	0.051975	0.137992	1.05(0.80-1.38)	0.706431	0.99207
EIF5	Sun_1	Wald ratio	1	0.0310061	0.0663758	1.03(0.91-1.17)	0.640407	0.99207
EIF5A	Sun_1	Wald ratio	1	-0.00158261	0.0485326	1.00(0.91-1.10)	0.973986	0.996924
EIF5A2	Pietzner	Wald ratio	1	0.0693	0.183989	1.07(0.75-1.54)	0.706431	0.99207
ELANE	Ferkingstad	Weighted median	6	0.0643666	0.0706926	1.07(0.93-1.22)	0.362552	0.99207
ELANE	Ferkingstad	Inverse variance weighted	6	0.100947	0.105342	1.11(0.90-1.36)	0.337923	0.99207
ELAPOR2	Sun_1	Wald ratio	1	-0.0355321	0.0358038	0.97(0.90-1.04)	0.320997	0.99207
ELAVL1	Sun_1	Wald ratio	1	0.004908	0.044618	1.00(0.92-1.10)	0.912409	0.994087
ELF5	Pietzner	Wald ratio	1	0.0182059	0.1055	1.02(0.83-1.25)	0.862991	0.994087
ELK1	Sun_1	Wald ratio	1	0.0215524	0.0522857	1.02(0.92-1.13)	0.68019	0.99207
ELK3	Sun_1	Wald ratio	1	-0.00182	0.0558125	1.00(0.89-1.11)	0.973986	0.996924
ELL	Pietzner	Inverse variance weighted	2	0.0340112	0.04912	1.03(0.94-1.14)	0.488679	0.99207
ELL2	Pietzner	Wald ratio	1	-0.11747	0.16594	0.89(0.64-1.23)	0.479003	0.99207
ELMO1	Pietzner	Wald ratio	1	-0.0906371	0.109431	0.91(0.74-1.13)	0.407526	0.99207
ELOA	Sun_2	Inverse variance weighted	2	0.208407	0.181166	1.23(0.86-1.76)	0.249994	0.99207
EMC1	Sun_1	Wald ratio	1	0.00289444	0.0490528	1.00(0.91-1.10)	0.952947	0.996924
EMC4	Pietzner	Wald ratio	1	-0.00487442	0.0220407	1.00(0.95-1.04)	0.824971	0.99207
EMC8	Pietzner	Wald ratio	1	0.135529	0.140071	1.15(0.87-1.51)	0.333254	0.99207
EMR2	Suhre	Wald ratio	1	0.01986	0.0708967	1.02(0.89-1.17)	0.779381	0.99207
ENAH	Sun_2	Wald ratio	1	0.132258	0.156075	1.14(0.84-1.55)	0.396771	0.99207
ENDOU	Pietzner	Wald ratio	1	0.143727	0.11814	1.15(0.92-1.46)	0.223764	0.99207
ENG	Sun_2	Weighted median	7	0.0895553	0.039512	1.09(1.01-1.18)	0.0234187	0.99207
ENG	Sun_2	Inverse variance weighted	7	0.0594956	0.0417242	1.06(0.98-1.15)	0.15389	0.99207
ENGASE	Pietzner	Wald ratio	1	-0.12051	0.16656	0.89(0.64-1.23)	0.469359	0.99207
ENO1	Sun_2	Weighted median	3	0.0568035	0.209516	1.06(0.70-1.60)	0.7863	0.99207
ENO1	Sun_2	Inverse variance weighted	3	0.0352434	0.178464	1.04(0.73-1.47)	0.84345	0.992071
ENO2	Sun_2	Weighted median	5	-0.121103	0.0998364	0.89(0.73-1.08)	0.225124	0.99207
ENO2	Sun_2	Inverse variance weighted	5	-0.105274	0.0856182	0.90(0.76-1.06)	0.218857	0.99207
ENO3	Ferkingstad	Inverse variance weighted	2	0.130129	0.0519707	1.14(1.03-1.26)	0.0122832	0.918416
ENOX2	Pietzner	Inverse variance weighted	2	0.060869	0.0841085	1.06(0.90-1.25)	0.469252	0.99207
ENPP2	Sun_2	Weighted median	6	-0.0580328	0.0641291	0.94(0.83-1.07)	0.365499	0.99207
ENPP2	Sun_2	Inverse variance weighted	6	-0.0368428	0.0762166	0.96(0.83-1.12)	0.628814	0.99207
ENPP6	Pietzner	Inverse variance weighted	2	-0.0795409	0.107768	0.92(0.75-1.14)	0.460467	0.99207
ENPP7	Sun_1	Wald ratio	1	-0.000674747	0.0172475	1.00(0.97-1.03)	0.968794	0.996924
ENSA	Pietzner	Inverse variance weighted	2	0.0810861	0.104232	1.08(0.88-1.33)	0.436603	0.99207
ENTHD2	Pietzner	Wald ratio	1	0.0349661	0.147071	1.04(0.78-1.38)	0.812075	0.99207
ENTPD1	Pietzner	Inverse variance weighted	2	0.155661	0.0899012	1.17(0.98-1.39)	0.0833683	0.99207
ENTPD2	Ferkingstad	Wald ratio	1	0.167137	0.2081	1.18(0.79-1.78)	0.421883	0.99207
ENTPD5	Suhre	Wald ratio	1	-0.00602836	0.0240619	0.99(0.95-1.04)	0.802174	0.99207
ENTPD6	Sun_2	Weighted median	9	-0.003322	0.0214087	1.00(0.96-1.04)	0.876687	0.994087
ENTPD6	Sun_2	Inverse variance weighted	9	-0.00579897	0.0204738	0.99(0.96-1.03)	0.776994	0.99207
EPB41	Pietzner	Weighted median	3	0.0856073	0.121659	1.09(0.86-1.38)	0.481642	0.99207
EPB41	Pietzner	Inverse variance weighted	3	-0.00901057	0.118303	0.99(0.79-1.25)	0.939288	0.996924
EPB41L1	Pietzner	Inverse variance weighted	2	-0.0571495	0.142158	0.94(0.71-1.25)	0.687674	0.99207
EPCAM	Sun_2	Weighted median	13	-0.126294	0.0674762	0.88(0.77-1.01)	0.061251	0.99207
EPCAM	Sun_2	Inverse variance weighted	13	-0.166019	0.0456324	0.85(0.77-0.93)	0.000274566	0.152257
EPHA1	Suhre	Wald ratio	1	0.0132511	0.0238195	1.01(0.97-1.06)	0.577997	0.99207
EPHA10	Pietzner	Wald ratio	1	0.0613929	0.135736	1.06(0.81-1.39)	0.651055	0.99207
EPHA2	Sun_2	Weighted median	5	0.159818	0.107924	1.17(0.95-1.45)	0.138651	0.99207
EPHA2	Sun_2	Inverse variance weighted	5	0.215741	0.114649	1.24(0.99-1.55)	0.0598696	0.99207
EPHA4	Pietzner	Inverse variance weighted	2	0.0960293	0.0310391	1.10(1.04-1.17)	0.001976	0.374062
EPHA5	Sun_1	Wald ratio	1	-0.00303333	0.0930208	1.00(0.83-1.20)	0.973986	0.996924
EPHA7	Pietzner	Wald ratio	1	-0.07633	0.0944125	0.93(0.77-1.11)	0.418818	0.99207
EPHB1	Ferkingstad	Wald ratio	1	-0.124825	0.0577	0.88(0.79-0.99)	0.0305147	0.99207
EPHB2	Sun_1	Wald ratio	1	0.0338197	0.0494689	1.03(0.94-1.14)	0.494192	0.99207
EPHB4	Sun_2	Weighted median	7	0.154634	0.0521879	1.17(1.05-1.29)	0.00304641	0.455559
EPHB4	Sun_2	Inverse variance weighted	7	0.164235	0.0480729	1.18(1.07-1.29)	0.000634623	0.249116
EPHB6	Pietzner	Wald ratio	1	0.07274	0.0532057	1.08(0.97-1.19)	0.171579	0.99207
EPO	Ferkingstad	Weighted median	6	0.0187225	0.0832341	1.02(0.87-1.20)	0.822028	0.99207
EPO	Ferkingstad	Inverse variance weighted	6	0.0466039	0.0963507	1.05(0.87-1.27)	0.628605	0.99207
EPS15L1	Pietzner	Wald ratio	1	0.051975	0.137992	1.05(0.80-1.38)	0.706431	0.99207
EPS8L2	Sun_2	Weighted median	3	0.00468637	0.0576748	1.00(0.90-1.12)	0.935239	0.996924
EPS8L2	Sun_2	Inverse variance weighted	3	0.00799747	0.0566369	1.01(0.90-1.13)	0.887707	0.994087
EPYC	Sun_1	Wald ratio	1	-0.0903145	0.0956565	0.91(0.76-1.10)	0.345091	0.99207
EQTN	Ferkingstad	Wald ratio	1	0.041	0.204987	1.04(0.70-1.56)	0.841471	0.99207
ERAP1	Pietzner	Wald ratio	1	0.0431392	0.0161692	1.04(1.01-1.08)	0.00763067	0.701129
ERAP2	Pietzner	Wald ratio	1	-0.00243448	0.0141172	1.00(0.97-1.03)	0.863086	0.994087
ERBB2	Sun_2	Weighted median	8	-0.0608561	0.101466	0.94(0.77-1.15)	0.54866	0.99207
ERBB2	Sun_2	Inverse variance weighted	8	-0.0157037	0.0794119	0.98(0.84-1.15)	0.843241	0.992071
ERBB3	Sun_2	Weighted median	6	-0.0419051	0.0986161	0.96(0.79-1.16)	0.670887	0.99207
ERBB3	Sun_2	Inverse variance weighted	6	-0.114716	0.080917	0.89(0.76-1.04)	0.156278	0.99207
ERBB4	Sun_2	Weighted median	13	0.23397	0.096057	1.26(1.05-1.53)	0.0148613	0.99207
ERBB4	Sun_2	Inverse variance weighted	13	0.27759	0.072215	1.32(1.15-1.52)	0.000121076	0.095055
ERBIN	Sun_2	Inverse variance weighted	2	-0.0844049	0.21182	0.92(0.61-1.39)	0.69028	0.99207
ERCC1	Pietzner	Inverse variance weighted	2	0.138495	0.0768781	1.15(0.99-1.34)	0.0716267	0.99207
ERCC4	Ferkingstad	Wald ratio	1	0.22285	0.277467	1.25(0.73-2.15)	0.421883	0.99207
EREG	Sun_2	Weighted median	7	-0.0820178	0.115935	0.92(0.73-1.16)	0.479289	0.99207
EREG	Sun_2	Inverse variance weighted	7	-0.0918896	0.0893159	0.91(0.77-1.09)	0.303566	0.99207
ERH	Sun_1	Wald ratio	1	0.0188583	0.04575	1.02(0.93-1.11)	0.68019	0.99207
ERLEC1	Sun_1	Wald ratio	1	0.0419619	0.0935286	1.04(0.87-1.25)	0.653682	0.99207
ERLIN1	Pietzner	Wald ratio	1	-0.0328	0.16399	0.97(0.70-1.33)	0.841471	0.99207
ERMAP	Sun_1	Wald ratio	1	0.0143929	0.0865679	1.01(0.86-1.20)	0.867952	0.994087
ERN1	Pietzner	Wald ratio	1	0.0454769	0.144754	1.05(0.79-1.39)	0.753394	0.99207
ERO1A	Sun_1	Inverse variance weighted	2	-0.00580191	0.0546947	0.99(0.89-1.11)	0.91552	0.994857
ERO1B	Sun_1	Inverse variance weighted	2	0.0253057	0.0790286	1.03(0.88-1.20)	0.74881	0.99207
ERO1L	Pietzner	Wald ratio	1	0.111425	0.138733	1.12(0.85-1.47)	0.421883	0.99207
ERO1LB	Pietzner	Weighted median	3	0.0493287	0.103077	1.05(0.86-1.29)	0.632252	0.99207
ERO1LB	Pietzner	Inverse variance weighted	3	-0.00390857	0.107218	1.00(0.81-1.23)	0.97092	0.996924
ERP29	Pietzner	Wald ratio	1	0.051975	0.137992	1.05(0.80-1.38)	0.706431	0.99207
ERP44	Sun_2	Weighted median	5	-0.0695378	0.043407	0.93(0.86-1.02)	0.109157	0.99207
ERP44	Sun_2	Inverse variance weighted	5	-0.0799684	0.0400453	0.92(0.85-1.00)	0.0458307	0.99207
ESAM	Pietzner	Inverse variance weighted	2	-0.0284982	0.122028	0.97(0.77-1.23)	0.815344	0.99207
ESD	Suhre	Wald ratio	1	0.010166	0.0249292	1.01(0.96-1.06)	0.683424	0.99207
ESM1	Sun_2	Weighted median	9	-0.00937264	0.0884995	0.99(0.83-1.18)	0.915657	0.994857
ESM1	Sun_2	Inverse variance weighted	9	-0.0591692	0.0731786	0.94(0.82-1.09)	0.418769	0.99207
ESR1	Suhre	Wald ratio	1	-0.0428	0.0431273	0.96(0.88-1.04)	0.320997	0.99207
ESRP1	Pietzner	Weighted median	3	-0.0110536	0.0742378	0.99(0.86-1.14)	0.881637	0.994087
ESRP1	Pietzner	Inverse variance weighted	3	-0.0190039	0.0858415	0.98(0.83-1.16)	0.824794	0.99207
ESRRA	Ferkingstad	Inverse variance weighted	2	0.242481	0.15185	1.27(0.95-1.72)	0.1103	0.99207
ESS2	Sun_1	Wald ratio	1	-0.00161778	0.0496111	1.00(0.91-1.10)	0.973986	0.996924
ETFA	Pietzner	Weighted median	3	-0.0543587	0.0434551	0.95(0.87-1.03)	0.210965	0.99207
ETFA	Pietzner	Inverse variance weighted	3	-0.0472608	0.0482483	0.95(0.87-1.05)	0.327317	0.99207
ETHE1	Suhre	Wald ratio	1	0.0443083	0.0489472	1.05(0.95-1.15)	0.365345	0.99207
ETNK1	Ferkingstad	Wald ratio	1	0.167137	0.2081	1.18(0.79-1.78)	0.421883	0.99207
ETS2	Pietzner	Inverse variance weighted	2	0.0349517	0.0818421	1.04(0.88-1.22)	0.669333	0.99207
EVA1B	Pietzner	Wald ratio	1	0.0760933	0.111853	1.08(0.87-1.34)	0.496317	0.99207
EVA1C	Sun_1	Wald ratio	1	0.0843333	0.0971889	1.09(0.90-1.32)	0.385544	0.99207
EVL	Pietzner	Wald ratio	1	0.08914	0.110987	1.09(0.88-1.36)	0.421883	0.99207
EWSR1	Sun_1	Wald ratio	1	0.0148393	0.036	1.01(0.95-1.09)	0.68019	0.99207
EXOSC1	Ferkingstad	Wald ratio	1	0.353033	0.3502	1.42(0.72-2.83)	0.313411	0.99207
EXOSC3	Sun_1	Wald ratio	1	-0.00252727	0.0633091	1.00(0.88-1.13)	0.968157	0.996924
EXTL2	Sun_1	Wald ratio	1	-0.0159846	0.06235	0.98(0.87-1.11)	0.797666	0.99207
EYS	Ferkingstad	Wald ratio	1	0.148567	0.184978	1.16(0.81-1.67)	0.421883	0.99207
EZR	Sun_1	Wald ratio	1	0.0127789	0.0384105	1.01(0.94-1.09)	0.739365	0.99207
F10	Sun_1	Weighted median	4	0.0362747	0.0533678	1.04(0.93-1.15)	0.496687	0.99207
F10	Sun_1	Inverse variance weighted	4	0.0121748	0.0458034	1.01(0.93-1.11)	0.790388	0.99207
F11	Suhre	Inverse variance weighted	2	0.0212102	0.0232815	1.02(0.98-1.07)	0.362277	0.99207
F11R	Sun_2	Weighted median	9	-0.0648563	0.117436	0.94(0.74-1.18)	0.580766	0.99207
F11R	Sun_2	Inverse variance weighted	9	-0.0667583	0.0879924	0.94(0.79-1.11)	0.448043	0.99207
F13A1_F13B	Pietzner	Wald ratio	1	0.29685	0.153136	1.35(1.00-1.82)	0.0525651	0.99207
F13B	Pietzner	Wald ratio	1	-0.0688625	0.040375	0.93(0.86-1.01)	0.0880877	0.99207
F2	Pietzner	Weighted median	3	-0.0600884	0.0283765	0.94(0.89-1.00)	0.0342138	0.99207
F2	Pietzner	Inverse variance weighted	3	-0.0530298	0.0272719	0.95(0.90-1.00)	0.0518364	0.99207
F2R	Ferkingstad	Weighted median	7	0.0394279	0.101764	1.04(0.85-1.27)	0.698428	0.99207
F2R	Ferkingstad	Inverse variance weighted	7	0.0264116	0.11051	1.03(0.83-1.28)	0.811107	0.99207
F3	Pietzner	Weighted median	7	0.042461	0.0908634	1.04(0.87-1.25)	0.640281	0.99207
F3	Pietzner	Inverse variance weighted	7	-0.0656348	0.0962318	0.94(0.78-1.13)	0.495208	0.99207
F5	Sun_1	Wald ratio	1	0.0536988	0.0380424	1.06(0.98-1.14)	0.158081	0.99207
F7	Pietzner	Inverse variance weighted	2	-0.0109106	0.0181021	0.99(0.95-1.02)	0.546691	0.99207
F8	Pietzner	Wald ratio	1	0.12395	0.120579	1.13(0.89-1.43)	0.303968	0.99207
F9	Pietzner	Inverse variance weighted	2	-0.0428301	0.118006	0.96(0.76-1.21)	0.716644	0.99207
FAAH2	Ferkingstad	Wald ratio	1	0.403137	0.288137	1.50(0.85-2.63)	0.161778	0.99207
FABP1	Sun_2	Inverse variance weighted	2	0.0384694	0.076692	1.04(0.89-1.21)	0.615943	0.99207
FABP12	Pietzner	Wald ratio	1	0.03465	0.0919944	1.04(0.86-1.24)	0.706431	0.99207
FABP2	Sun_2	Weighted median	4	0.0545616	0.081876	1.06(0.90-1.24)	0.50516	0.99207
FABP2	Sun_2	Inverse variance weighted	4	-0.00721257	0.1728	0.99(0.71-1.39)	0.966706	0.996924
FABP3	Ferkingstad	Inverse variance weighted	2	-0.088617	0.313823	0.92(0.49-1.69)	0.777653	0.99207
FABP4	Folkersen	Inverse variance weighted	2	-0.135243	0.190354	0.87(0.60-1.27)	0.477406	0.99207
FABP5	Sun_2	Inverse variance weighted	2	-0.303035	0.151429	0.74(0.55-0.99)	0.045374	0.99207
FABP6	Sun_2	Inverse variance weighted	2	-0.284842	0.416893	0.75(0.33-1.70)	0.494448	0.99207
FABP9	Sun_2	Weighted median	14	-0.00502526	0.0509372	0.99(0.90-1.10)	0.921412	0.99576
FABP9	Sun_2	Inverse variance weighted	14	-0.0234223	0.0421491	0.98(0.90-1.06)	0.578415	0.99207
FADD	Pietzner	Wald ratio	1	-0.0402762	0.0220825	0.96(0.92-1.00)	0.0681673	0.99207
FAF2	Ferkingstad	Wald ratio	1	0.12474	0.33118	1.13(0.59-2.17)	0.706431	0.99207
FAH	Sun_1	Wald ratio	1	-0.0240633	0.0301984	0.98(0.92-1.04)	0.425544	0.99207
FAHD1	Pietzner	Wald ratio	1	0.00324026	0.0291779	1.00(0.95-1.06)	0.911575	0.994087
FAIM	Pietzner	Inverse variance weighted	2	-0.0153085	0.0371909	0.98(0.92-1.06)	0.680618	0.99207
FAIM3	Ferkingstad	Weighted median	7	0.0424856	0.120174	1.04(0.82-1.32)	0.723688	0.99207
FAIM3	Ferkingstad	Inverse variance weighted	7	0.0864543	0.0986161	1.09(0.90-1.32)	0.380663	0.99207
FAM134B	Pietzner	Wald ratio	1	-0.0814714	0.115936	0.92(0.73-1.16)	0.482224	0.99207
FAM151A	Sun_1	Wald ratio	1	0.0117519	0.0628556	1.01(0.89-1.14)	0.851687	0.99389
FAM162A	Pietzner	Wald ratio	1	0.0568333	0.131528	1.06(0.82-1.37)	0.665668	0.99207
FAM162B	Ferkingstad	Wald ratio	1	0.347883	0.334983	1.42(0.73-2.73)	0.299033	0.99207
FAM163B	Ferkingstad	Inverse variance weighted	2	-0.0743071	0.0687744	0.93(0.81-1.06)	0.279943	0.99207
FAM171A1	Ferkingstad	Wald ratio	1	0.167137	0.2081	1.18(0.79-1.78)	0.421883	0.99207
FAM171A2	Ferkingstad	Weighted median	3	0.115876	0.158782	1.12(0.82-1.53)	0.465527	0.99207
FAM171A2	Ferkingstad	Inverse variance weighted	3	0.16689	0.152781	1.18(0.88-1.59)	0.27468	0.99207
FAM171B	Sun_1	Wald ratio	1	0.0649697	0.0582455	1.07(0.95-1.20)	0.264659	0.99207
FAM172A	Pietzner	Wald ratio	1	0.0825647	0.145959	1.09(0.82-1.45)	0.571617	0.99207
FAM173A	Ferkingstad	Wald ratio	1	0.63626	0.32538	1.89(1.00-3.58)	0.0505315	0.99207
FAM174A	Pietzner	Wald ratio	1	0.046733	0.0325912	1.05(0.98-1.12)	0.151597	0.99207
FAM175A	Pietzner	Wald ratio	1	-0.257055	0.148691	0.77(0.58-1.03)	0.0838477	0.99207
FAM175B	Pietzner	Wald ratio	1	-0.067125	0.084105	0.94(0.79-1.10)	0.424807	0.99207
FAM177A1	Pietzner	Weighted median	3	0.0812872	0.0298805	1.08(1.02-1.15)	0.00652008	0.640996
FAM177A1	Pietzner	Inverse variance weighted	3	0.0875612	0.0401015	1.09(1.01-1.18)	0.0289996	0.99207
FAM189A2	Sun_1	Inverse variance weighted	2	0.0787081	0.0404754	1.08(1.00-1.17)	0.0518244	0.99207
FAM19A1	Ferkingstad	Wald ratio	1	0.0955071	0.118914	1.10(0.87-1.39)	0.421883	0.99207
FAM19A2	Ferkingstad	Wald ratio	1	0.225683	0.285433	1.25(0.72-2.19)	0.429137	0.99207
FAM19A3	Ferkingstad	Wald ratio	1	0.159114	0.264514	1.17(0.70-1.97)	0.547485	0.99207
FAM19A4	Ferkingstad	Wald ratio	1	0.167137	0.2081	1.18(0.79-1.78)	0.421883	0.99207
FAM19A5	Pietzner	Wald ratio	1	-0.102854	0.128062	0.90(0.70-1.16)	0.421883	0.99207
FAM20A	Sun_1	Inverse variance weighted	2	0.00290877	0.0970328	1.00(0.83-1.21)	0.976085	0.996924
FAM20B	Pietzner	Weighted median	3	-0.0101944	0.102648	0.99(0.81-1.21)	0.920889	0.99576
FAM20B	Pietzner	Inverse variance weighted	3	-0.0752795	0.1067	0.93(0.75-1.14)	0.480485	0.99207
FAM210A	Ferkingstad	Inverse variance weighted	2	0.0625019	0.177024	1.06(0.75-1.51)	0.724036	0.99207
FAM241B	Pietzner	Wald ratio	1	-0.0980283	0.0601967	0.91(0.81-1.02)	0.103426	0.99207
FAM24B	Pietzner	Wald ratio	1	0.0298182	0.149082	1.03(0.77-1.38)	0.841471	0.99207
FAM3B	Sun_2	Weighted median	6	0.026808	0.0297273	1.03(0.97-1.09)	0.367165	0.99207
FAM3B	Sun_2	Inverse variance weighted	6	0.0617811	0.0532113	1.06(0.96-1.18)	0.245621	0.99207
FAM3C	Sun_2	Wald ratio	1	0.0814125	0.280888	1.08(0.63-1.88)	0.771938	0.99207
FAM3D	Pietzner	Weighted median	3	-0.102568	0.0223874	0.90(0.86-0.94)	4.62e-06	0.0108738
FAM3D	Pietzner	Inverse variance weighted	3	-0.103758	0.0285206	0.90(0.85-0.95)	0.000274745	0.152257
FAM49B	Pietzner	Wald ratio	1	0.0693	0.183989	1.07(0.75-1.54)	0.706431	0.99207
FAM69C	Pietzner	Inverse variance weighted	2	-0.00769189	0.0412843	0.99(0.92-1.08)	0.852198	0.99389
FANCF	Pietzner	Inverse variance weighted	2	0.0290498	0.126492	1.03(0.80-1.32)	0.818358	0.99207
FANCL	Ferkingstad	Inverse variance weighted	2	0.206319	0.183021	1.23(0.86-1.76)	0.259617	0.99207
FANK1	Pietzner	Wald ratio	1	-0.258044	0.185956	0.77(0.54-1.11)	0.165238	0.99207
FAP	Pietzner	Weighted median	5	0.00433672	0.0669613	1.00(0.88-1.15)	0.948361	0.996924
FAP	Pietzner	Inverse variance weighted	5	-0.00262088	0.0621243	1.00(0.88-1.13)	0.966349	0.996924
FARS2	Sun_1	Wald ratio	1	-0.00218875	0.0662637	1.00(0.88-1.14)	0.97365	0.996924
FAS	Pietzner	Inverse variance weighted	2	-0.070318	0.0455214	0.93(0.85-1.02)	0.122413	0.99207
FASLG	Sun_2	Weighted median	20	-0.0376674	0.0496862	0.96(0.87-1.06)	0.448388	0.99207
FASLG	Sun_2	Inverse variance weighted	20	-0.0570082	0.0357318	0.94(0.88-1.01)	0.110612	0.99207
FASN	Pietzner	Inverse variance weighted	2	0.0431484	0.0673646	1.04(0.91-1.19)	0.521834	0.99207
FATE1	Ferkingstad	Wald ratio	1	0.264775	0.26265	1.30(0.78-2.18)	0.313411	0.99207
FAXDC2	Ferkingstad	Weighted median	3	0.180627	0.140597	1.20(0.91-1.58)	0.198891	0.99207
FAXDC2	Ferkingstad	Inverse variance weighted	3	0.186559	0.144926	1.21(0.91-1.60)	0.198	0.99207
FBL	Pietzner	Wald ratio	1	0.04017	0.05552	1.04(0.93-1.16)	0.469359	0.99207
FBLN1	Pietzner	Inverse variance weighted	2	0.00890205	0.0825072	1.01(0.86-1.19)	0.91408	0.994087
FBLN5	Pietzner	Inverse variance weighted	2	0.0925601	0.0917937	1.10(0.92-1.31)	0.313287	0.99207
FBP1	Sun_2	Weighted median	5	-0.0311952	0.0537062	0.97(0.87-1.08)	0.561342	0.99207
FBP1	Sun_2	Inverse variance weighted	5	-0.0171919	0.0526823	0.98(0.89-1.09)	0.744174	0.99207
FBP2	Pietzner	Wald ratio	1	0.0996259	0.0895333	1.10(0.93-1.32)	0.265827	0.99207
FBXL4	Pietzner	Weighted median	3	0.0224662	0.0653921	1.02(0.90-1.16)	0.731176	0.99207
FBXL4	Pietzner	Inverse variance weighted	3	0.0241532	0.0610077	1.02(0.91-1.15)	0.692175	0.99207
FCAMR	Pietzner	Wald ratio	1	-0.163347	0.0974	0.85(0.70-1.03)	0.0935279	0.99207
FCAR	Sun_2	Weighted median	8	-0.00257055	0.0241756	1.00(0.95-1.05)	0.915322	0.994857
FCAR	Sun_2	Inverse variance weighted	8	-0.00320993	0.0236955	1.00(0.95-1.04)	0.892243	0.994087
FCER2	Sun_2	Weighted median	10	-0.0187375	0.0542581	0.98(0.88-1.09)	0.729839	0.99207
FCER2	Sun_2	Inverse variance weighted	10	-0.0567213	0.0625929	0.94(0.84-1.07)	0.364833	0.99207
FCGR1A	Pietzner	Wald ratio	1	0.156458	0.240508	1.17(0.73-1.87)	0.515349	0.99207
FCGR2A	Sun_1	Wald ratio	1	0.0108798	0.0130435	1.01(0.99-1.04)	0.404215	0.99207
FCGR2A_FCGR2B	Suhre	Wald ratio	1	-0.0260743	0.0170346	0.97(0.94-1.01)	0.125851	0.99207
FCGR3A	Ferkingstad	Weighted median	3	-0.13785	0.237861	0.87(0.55-1.39)	0.562225	0.99207
FCGR3A	Ferkingstad	Inverse variance weighted	3	-0.121208	0.269517	0.89(0.52-1.50)	0.652909	0.99207
FCGR3B	Suhre	Wald ratio	1	-0.0265062	0.0365854	0.97(0.91-1.05)	0.468757	0.99207
FCN1	Sun_1	Wald ratio	1	-0.00467414	0.0311879	1.00(0.94-1.06)	0.880867	0.994087
FCN2	Pietzner	Inverse variance weighted	2	-0.0815324	0.0356452	0.92(0.86-0.99)	0.0221765	0.99207
FCN3	Pietzner	Weighted median	4	-0.00747461	0.0669386	0.99(0.87-1.13)	0.91109	0.994087
FCN3	Pietzner	Inverse variance weighted	4	0.0140009	0.0581107	1.01(0.90-1.14)	0.809605	0.99207
FCRL1	Sun_2	Weighted median	20	0.00520347	0.0430649	1.01(0.92-1.09)	0.903827	0.994087
FCRL1	Sun_2	Inverse variance weighted	20	0.00844921	0.0369893	1.01(0.94-1.08)	0.819318	0.99207
FCRL2	Sun_2	Weighted median	9	0.012591	0.0274987	1.01(0.96-1.07)	0.647041	0.99207
FCRL2	Sun_2	Inverse variance weighted	9	0.00104145	0.0396408	1.00(0.93-1.08)	0.97904	0.997282
FCRL3	Sun_2	Inverse variance weighted	2	-0.478782	0.277867	0.62(0.36-1.07)	0.0848779	0.99207
FCRL4	Ferkingstad	Weighted median	3	0.104679	0.181607	1.11(0.78-1.59)	0.564342	0.99207
FCRL4	Ferkingstad	Inverse variance weighted	3	0.0592245	0.179131	1.06(0.75-1.51)	0.74093	0.99207
FCRL5	Sun_2	Weighted median	8	0.0528827	0.105687	1.05(0.86-1.30)	0.616814	0.99207
FCRL5	Sun_2	Inverse variance weighted	8	0.0284196	0.0825294	1.03(0.88-1.21)	0.730578	0.99207
FCRL6	Sun_2	Weighted median	4	0.00634899	0.023011	1.01(0.96-1.05)	0.782617	0.99207
FCRL6	Sun_2	Inverse variance weighted	4	0.00194233	0.0287213	1.00(0.95-1.06)	0.946083	0.996924
FCRLB	Sun_2	Weighted median	5	-0.0173926	0.027251	0.98(0.93-1.04)	0.52332	0.99207
FCRLB	Sun_2	Inverse variance weighted	5	-0.0131646	0.025516	0.99(0.94-1.04)	0.6059	0.99207
FDCSP	Pietzner	Wald ratio	1	-0.194741	0.206259	0.82(0.55-1.23)	0.345091	0.99207
FEN1	Sun_2	Wald ratio	1	0.170533	0.365067	1.19(0.58-2.43)	0.640407	0.99207
FER	Pietzner	Inverse variance weighted	2	0.0470431	0.118305	1.05(0.83-1.32)	0.690894	0.99207
FETUB	Sun_2	Inverse variance weighted	2	0.0252852	0.150839	1.03(0.76-1.38)	0.866874	0.994087
FEV	Pietzner	Inverse variance weighted	2	0.0372856	0.0992209	1.04(0.85-1.26)	0.707077	0.99207
FGA_FGB_FGG	Pietzner	Wald ratio	1	-0.0394211	0.1082	0.96(0.78-1.19)	0.715608	0.99207
FGB	Pietzner	Wald ratio	1	0.0581348	0.0723826	1.06(0.92-1.22)	0.421883	0.99207
FGF1	Ferkingstad	Wald ratio	1	0.11423	0.16704	1.12(0.81-1.56)	0.494071	0.99207
FGF10	Pietzner	Inverse variance weighted	2	0.0197805	0.0820958	1.02(0.87-1.20)	0.809598	0.99207
FGF12	Pietzner	Wald ratio	1	-0.100425	0.1388	0.90(0.69-1.19)	0.469359	0.99207
FGF16	Sun_1	Wald ratio	1	-0.0331091	0.0995182	0.97(0.80-1.18)	0.739365	0.99207
FGF17	Ferkingstad	Wald ratio	1	0.0815929	0.119314	1.09(0.86-1.37)	0.494071	0.99207
FGF18	Pietzner	Wald ratio	1	-0.0753188	0.1041	0.93(0.76-1.14)	0.469359	0.99207
FGF19	Sun_2	Weighted median	5	-0.224256	0.0742359	0.80(0.69-0.92)	0.00252058	0.416604
FGF19	Sun_2	Inverse variance weighted	5	-0.150995	0.11676	0.86(0.68-1.08)	0.195938	0.99207
FGF2	Sun_2	Weighted median	5	-0.0457917	0.0252139	0.96(0.91-1.00)	0.0693502	0.99207
FGF2	Sun_2	Inverse variance weighted	5	-0.0487335	0.0245941	0.95(0.91-1.00)	0.0475338	0.99207
FGF20	Pietzner	Wald ratio	1	-0.0681	0.0979235	0.93(0.77-1.13)	0.486779	0.99207
FGF21	Sun_2	Weighted median	6	-0.0425633	0.0942786	0.96(0.80-1.15)	0.651656	0.99207
FGF21	Sun_2	Inverse variance weighted	6	-0.00612992	0.0727447	0.99(0.86-1.15)	0.932845	0.996924
FGF22	Pietzner	Wald ratio	1	-0.1012	0.138508	0.90(0.69-1.19)	0.464998	0.99207
FGF23	Sun_2	Weighted median	4	0.00013142	0.120822	1.00(0.79-1.27)	0.999132	0.999971
FGF23	Sun_2	Inverse variance weighted	4	-0.0578189	0.0975349	0.94(0.78-1.14)	0.553314	0.99207
FGF3	Pietzner	Wald ratio	1	0.15485	0.14945	1.17(0.87-1.56)	0.30014	0.99207
FGF5	Sun_2	Inverse variance weighted	2	0.0158899	0.026433	1.02(0.96-1.07)	0.547748	0.99207
FGF6	Pietzner	Wald ratio	1	0.0693	0.183989	1.07(0.75-1.54)	0.706431	0.99207
FGF7	Sun_1	Wald ratio	1	0.251784	0.0882895	1.29(1.08-1.53)	0.0043472	0.529426
FGF8	Pietzner	Wald ratio	1	-0.11747	0.16594	0.89(0.64-1.23)	0.479003	0.99207
FGFBP1	Sun_2	Weighted median	8	-0.0290157	0.128065	0.97(0.76-1.25)	0.820758	0.99207
FGFBP1	Sun_2	Inverse variance weighted	8	-0.0200387	0.10298	0.98(0.80-1.20)	0.845715	0.992576
FGFBP3	Ferkingstad	Weighted median	4	-0.0120674	0.0576749	0.99(0.88-1.11)	0.834268	0.99207
FGFBP3	Ferkingstad	Inverse variance weighted	4	-0.0121162	0.0848531	0.99(0.84-1.17)	0.886456	0.994087
FGFR1	Pietzner	Weighted median	4	0.00448927	0.0885926	1.00(0.84-1.19)	0.959586	0.996924
FGFR1	Pietzner	Inverse variance weighted	4	0.0861874	0.115957	1.09(0.87-1.37)	0.45732	0.99207
FGFR2	Sun_2	Weighted median	7	-0.222185	0.126354	0.80(0.63-1.03)	0.0786745	0.99207
FGFR2	Sun_2	Inverse variance weighted	7	-0.222325	0.0948159	0.80(0.66-0.96)	0.0190367	0.99207
FGFR3	Ferkingstad	Weighted median	4	0.0826612	0.0844088	1.09(0.92-1.28)	0.327434	0.99207
FGFR3	Ferkingstad	Inverse variance weighted	4	0.117139	0.105849	1.12(0.91-1.38)	0.268439	0.99207
FGFR4	Ferkingstad	Wald ratio	1	0.235356	0.233467	1.27(0.80-2.00)	0.313411	0.99207
FGFRL1	Pietzner	Wald ratio	1	-0.0234286	0.117136	0.98(0.78-1.23)	0.841471	0.99207
FGG	Pietzner	Weighted median	3	-0.0333884	0.104762	0.97(0.79-1.19)	0.749949	0.99207
FGG	Pietzner	Inverse variance weighted	3	-0.0493814	0.0971313	0.95(0.79-1.15)	0.611174	0.99207
FGL1	Ferkingstad	Weighted median	4	0.0490757	0.0323681	1.05(0.99-1.12)	0.129475	0.99207
FGL1	Ferkingstad	Inverse variance weighted	4	0.0468031	0.0321703	1.05(0.98-1.12)	0.14571	0.99207
FGL2	Pietzner	Wald ratio	1	0.0495222	0.0616593	1.05(0.93-1.19)	0.421883	0.99207
FGR	Sun_1	Wald ratio	1	0.00933714	0.0641486	1.01(0.89-1.14)	0.884273	0.994087
FH	Suhre	Wald ratio	1	-0.0425647	0.106929	0.96(0.78-1.18)	0.690583	0.99207
FHIT	Sun_1	Wald ratio	1	0.0051125	0.0464771	1.01(0.92-1.10)	0.912409	0.994087
FHL1	Pietzner	Inverse variance weighted	2	0.0766456	0.069469	1.08(0.94-1.24)	0.269894	0.99207
FIBCD1	Pietzner	Wald ratio	1	0.0634111	0.0932111	1.07(0.89-1.28)	0.496317	0.99207
FIBP	Pietzner	Inverse variance weighted	2	0.0830555	0.0958098	1.09(0.90-1.31)	0.386008	0.99207
FIGF	Ferkingstad	Inverse variance weighted	2	0.107943	0.221842	1.11(0.72-1.72)	0.626559	0.99207
FIS1	Pietzner	Wald ratio	1	-0.0964784	0.0683176	0.91(0.79-1.04)	0.15789	0.99207
FJX1	Pietzner	Inverse variance weighted	2	0.0803359	0.067613	1.08(0.95-1.24)	0.234766	0.99207
FKBP14	Sun_1	Wald ratio	1	0.077425	0.074725	1.08(0.93-1.25)	0.30014	0.99207
FKBP1B	Pietzner	Inverse variance weighted	2	0.0306553	0.0508451	1.03(0.93-1.14)	0.546566	0.99207
FKBP2	Pietzner	Wald ratio	1	0.051975	0.137992	1.05(0.80-1.38)	0.706431	0.99207
FKBP3	Pietzner	Wald ratio	1	-0.1262	0.16697	0.88(0.64-1.22)	0.449754	0.99207
FKBP4	Pietzner	Weighted median	3	-0.0804643	0.102883	0.92(0.75-1.13)	0.434161	0.99207
FKBP4	Pietzner	Inverse variance weighted	3	-0.0805959	0.0859033	0.92(0.78-1.09)	0.348133	0.99207
FKBP5	Sun_2	Weighted median	4	0.149115	0.0786506	1.16(0.99-1.35)	0.0579703	0.99207
FKBP5	Sun_2	Inverse variance weighted	4	0.127392	0.0770406	1.14(0.98-1.32)	0.0982163	0.99207
FKBP6	Sun_1	Inverse variance weighted	2	-0.00565513	0.0154693	0.99(0.96-1.02)	0.714685	0.99207
[truncated: 3,748 more rows]

## Sheet: TableS6 MR for LUSC
Table S6: All results of discovery proteome-wide Mendelian randomization for lung squamous cell carcinoma risk.
Protein	Study	MR method	Nsnp	Beta	Se	OR(95%CI)	P	adjP
A1BG	Pietzner	Weighted median	3	-0.0494156	0.0369028	0.95(0.89-1.02)	0.180547	0.672192
A1BG	Pietzner	Inverse variance weighted	3	-0.0672403	0.0673917	0.93(0.82-1.07)	0.318399	0.809523
A1CF	Pietzner	Wald ratio	1	0.018834	0.0565113	1.02(0.91-1.14)	0.738925	0.996694
A2M	Pietzner	Weighted median	3	0.0313412	0.0581828	1.03(0.92-1.16)	0.590116	0.96076
A2M	Pietzner	Inverse variance weighted	3	0.0561341	0.0669251	1.06(0.93-1.21)	0.401604	0.868789
A2ML1	Pietzner	Wald ratio	1	0.05536	0.0743433	1.06(0.91-1.22)	0.456481	0.90079
A4GALT	Pietzner	Wald ratio	1	0.0820655	0.0697552	1.09(0.95-1.24)	0.239403	0.735696
A4GNT	Pietzner	Wald ratio	1	0.220613	0.13818	1.25(0.95-1.63)	0.110363	0.592316
AAGAB	Pietzner	Inverse variance weighted	2	0.0224475	0.0446161	1.02(0.94-1.12)	0.614877	0.970772
AARS	Pietzner	Wald ratio	1	-0.0537618	0.242068	0.95(0.59-1.52)	0.824241	0.996694
AARS1	Sun_1	Wald ratio	1	0.0107905	0.123762	1.01(0.79-1.29)	0.930523	0.996694
AARSD1	Sun_2	Weighted median	3	-0.232431	0.140438	0.79(0.60-1.04)	0.097916	0.56294
AARSD1	Sun_2	Inverse variance weighted	3	-0.128225	0.19347	0.88(0.60-1.29)	0.507482	0.923378
AASDHPPT	Pietzner	Inverse variance weighted	2	-0.00246099	0.294079	1.00(0.56-1.78)	0.993323	0.99782
ABHD12	Ferkingstad	Wald ratio	1	0.438775	0.240138	1.55(0.97-2.48)	0.0676724	0.501554
ABHD14A	Sun_1	Wald ratio	1	0.00417097	0.0419065	1.00(0.92-1.09)	0.920717	0.996694
ABHD14B	Sun_2	Weighted median	3	-0.286503	0.267973	0.75(0.44-1.27)	0.285003	0.781819
ABHD14B	Sun_2	Inverse variance weighted	3	-0.0886986	0.275131	0.92(0.53-1.57)	0.747159	0.996694
ABL2	Suhre	Wald ratio	1	0.00241071	0.0711393	1.00(0.87-1.15)	0.972967	0.996694
ABLIM3	Pietzner	Inverse variance weighted	2	-0.212766	0.104589	0.81(0.66-0.99)	0.0419215	0.501554
ABO	Sun_1	Wald ratio	1	-0.0224269	0.0149569	0.98(0.95-1.01)	0.133761	0.640832
ACAA1	Ferkingstad	Inverse variance weighted	2	-0.238403	0.388989	0.79(0.37-1.69)	0.539956	0.936089
ACADL	Pietzner	Wald ratio	1	0.3171	0.133719	1.37(1.06-1.78)	0.0177216	0.501554
ACADSB	Pietzner	Wald ratio	1	-0.0577169	0.0518615	0.94(0.85-1.04)	0.26575	0.760724
ACAN	Sun_2	Weighted median	11	-0.129926	0.085793	0.88(0.74-1.04)	0.129921	0.628656
ACAN	Sun_2	Inverse variance weighted	11	-0.141508	0.0801963	0.87(0.74-1.02)	0.0776446	0.504289
ACAP2	Sun_1	Wald ratio	1	0.00923571	0.0927929	1.01(0.84-1.21)	0.920717	0.996694
ACAT1	Pietzner	Wald ratio	1	0.0726089	0.0553333	1.08(0.96-1.20)	0.18945	0.683178
ACAT2	Pietzner	Inverse variance weighted	2	-0.039466	0.0670493	0.96(0.84-1.10)	0.556122	0.944541
ACBD6	Sun_1	Wald ratio	1	0.005665	0.064975	1.01(0.89-1.14)	0.930523	0.996694
ACBD7	Sun_1	Wald ratio	1	-0.003	0.110791	1.00(0.80-1.24)	0.978398	0.996694
ACE	Pietzner	Inverse variance weighted	2	-0.0118811	0.0394872	0.99(0.91-1.07)	0.763502	0.996694
ACE2	Sun_2	Weighted median	8	0.0949419	0.119716	1.10(0.87-1.39)	0.427743	0.882323
ACE2	Sun_2	Inverse variance weighted	8	0.159749	0.0965107	1.17(0.97-1.42)	0.0978742	0.56294
ACHE	Pietzner	Wald ratio	1	-0.0812273	0.181491	0.92(0.65-1.32)	0.654474	0.981259
ACLY	Ferkingstad	Wald ratio	1	0.4268	0.271143	1.53(0.90-2.61)	0.115469	0.595928
ACOT13	Pietzner	Wald ratio	1	-0.384408	0.171331	0.68(0.49-0.95)	0.0248544	0.501554
ACOT8	Pietzner	Inverse variance weighted	2	0.168078	0.123684	1.18(0.93-1.51)	0.174171	0.659144
ACOX1	Sun_2	Wald ratio	1	0.196143	0.288229	1.22(0.69-2.14)	0.496181	0.919022
ACP1	Suhre	Wald ratio	1	0.0201202	0.0159105	1.02(0.99-1.05)	0.20602	0.698846
ACP2	Sun_1	Inverse variance weighted	2	-0.0463354	0.0592928	0.95(0.85-1.07)	0.434528	0.885664
ACP5	Sun_2	Weighted median	6	0.0652417	0.0577186	1.07(0.95-1.20)	0.258333	0.752386
ACP5	Sun_2	Inverse variance weighted	6	0.0423291	0.0539206	1.04(0.94-1.16)	0.432438	0.885664
ACP6	Sun_2	Wald ratio	1	-0.00526733	0.0191832	0.99(0.96-1.03)	0.783638	0.996694
ACPL2	Pietzner	Wald ratio	1	0.173295	0.0923952	1.19(0.99-1.43)	0.0607121	0.501554
ACPP	Pietzner	Wald ratio	1	-0.234013	0.128073	0.79(0.62-1.02)	0.0676724	0.501554
ACRV1	Pietzner	Wald ratio	1	-0.234013	0.128073	0.79(0.62-1.02)	0.0676724	0.501554
ACTN1	Pietzner	Wald ratio	1	0.292111	0.214867	1.34(0.88-2.04)	0.173988	0.659013
ACTN2	Ferkingstad	Inverse variance weighted	2	0.219661	0.275726	1.25(0.73-2.14)	0.425646	0.88217
ACVR2A	Pietzner	Wald ratio	1	0.102903	0.0581455	1.11(0.99-1.24)	0.0767685	0.501554
ACVR2B	Ferkingstad	Wald ratio	1	0.319109	0.174645	1.38(0.98-1.94)	0.0676724	0.501554
ACVRL1	Sun_2	Weighted median	3	0.0017503	0.0604193	1.00(0.89-1.13)	0.976889	0.996694
ACVRL1	Sun_2	Inverse variance weighted	3	0.00800424	0.0915257	1.01(0.84-1.21)	0.930311	0.996694
ACYP2	Sun_1	Wald ratio	1	-0.00441556	0.0568333	1.00(0.89-1.11)	0.938072	0.996694
ADA	Sun_2	Weighted median	3	0.022093	0.03159	1.02(0.96-1.09)	0.484323	0.911653
ADA	Sun_2	Inverse variance weighted	3	0.0188192	0.0468182	1.02(0.93-1.12)	0.687712	0.990314
ADA2	Sun_1	Wald ratio	1	0.00132954	0.0245602	1.00(0.95-1.05)	0.956828	0.996694
ADAM10	Pietzner	Wald ratio	1	0.147643	0.0834261	1.16(0.98-1.37)	0.0767685	0.501554
ADAM11	Sun_1	Inverse variance weighted	2	-0.043796	0.17737	0.96(0.68-1.36)	0.804971	0.996694
ADAM12	Ferkingstad	Wald ratio	1	0.427775	0.239863	1.53(0.96-2.45)	0.0745184	0.501554
ADAM15	Sun_2	Weighted median	4	-0.00714645	0.0230354	0.99(0.95-1.04)	0.75638	0.996694
ADAM15	Sun_2	Inverse variance weighted	4	-0.00761939	0.0439186	0.99(0.91-1.08)	0.862267	0.996694
ADAM17	Ferkingstad	Inverse variance weighted	2	0.305921	0.129757	1.36(1.05-1.75)	0.0183908	0.501554
ADAM22	Sun_2	Weighted median	4	0.349384	0.211064	1.42(0.94-2.14)	0.0978542	0.56294
ADAM22	Sun_2	Inverse variance weighted	4	0.381804	0.177132	1.46(1.04-2.07)	0.0311242	0.501554
ADAM23	Sun_2	Weighted median	4	-0.017993	0.0363011	0.98(0.91-1.05)	0.620134	0.973409
ADAM23	Sun_2	Inverse variance weighted	4	-0.020458	0.0563173	0.98(0.88-1.09)	0.716408	0.996055
ADAM29	Ferkingstad	Inverse variance weighted	2	0.422203	0.164089	1.53(1.11-2.10)	0.0100819	0.501554
ADAM30	Pietzner	Wald ratio	1	-0.272315	0.147685	0.76(0.57-1.02)	0.065198	0.501554
ADAM32	Pietzner	Wald ratio	1	-0.0994381	0.189043	0.91(0.63-1.31)	0.598883	0.962561
ADAM8	Sun_2	Weighted median	5	-0.0314749	0.0454258	0.97(0.89-1.06)	0.488381	0.913718
ADAM8	Sun_2	Inverse variance weighted	5	-0.0492811	0.0415443	0.95(0.88-1.03)	0.235531	0.732579
ADAMDEC1	Ferkingstad	Inverse variance weighted	2	0.493233	0.20473	1.64(1.10-2.45)	0.0159883	0.501554
ADAMTS1	Ferkingstad	Wald ratio	1	0.39571	0.23984	1.49(0.93-2.38)	0.0989651	0.56294
ADAMTS13	Ferkingstad	Weighted median	6	-0.0180006	0.039021	0.98(0.91-1.06)	0.644579	0.980492
ADAMTS13	Ferkingstad	Inverse variance weighted	6	-0.0333481	0.0422534	0.97(0.89-1.05)	0.429971	0.884838
ADAMTS15	Sun_2	Weighted median	3	0.0424525	0.145374	1.04(0.78-1.39)	0.77027	0.996694
ADAMTS15	Sun_2	Inverse variance weighted	3	0.0561926	0.133694	1.06(0.81-1.37)	0.674261	0.987632
ADAMTS16	Sun_2	Wald ratio	1	0.245383	0.164383	1.28(0.93-1.76)	0.135502	0.644617
ADAMTS4	Sun_1	Wald ratio	1	0.003	0.110791	1.00(0.81-1.25)	0.978398	0.996694
ADAMTS5	Suhre	Wald ratio	1	0.0067729	0.0249112	1.01(0.96-1.06)	0.785713	0.996694
ADAMTS8	Sun_2	Weighted median	4	-0.119637	0.0441378	0.89(0.81-0.97)	0.00671725	0.501554
ADAMTS8	Sun_2	Inverse variance weighted	4	-0.11589	0.0432075	0.89(0.82-0.97)	0.00731445	0.501554
ADAMTSL1	Ferkingstad	Inverse variance weighted	2	0.0667172	0.100262	1.07(0.88-1.30)	0.505777	0.923378
ADAMTSL2	Pietzner	Weighted median	3	-0.0849391	0.138356	0.92(0.70-1.20)	0.53927	0.935923
ADAMTSL2	Pietzner	Inverse variance weighted	3	-0.053975	0.169494	0.95(0.68-1.32)	0.750145	0.996694
ADCYAP1	Pietzner	Wald ratio	1	-0.219388	0.120069	0.80(0.63-1.02)	0.0676724	0.501554
ADGRB3	Sun_2	Weighted median	3	0.0328753	0.0207169	1.03(0.99-1.08)	0.11254	0.595613
ADGRB3	Sun_2	Inverse variance weighted	3	0.0328227	0.0208274	1.03(0.99-1.08)	0.115039	0.595928
ADGRE2	Sun_2	Weighted median	4	0.0217544	0.0746401	1.02(0.88-1.18)	0.770701	0.996694
ADGRE2	Sun_2	Inverse variance weighted	4	0.00291084	0.0830815	1.00(0.85-1.18)	0.972051	0.996694
ADGRE5	Sun_2	Weighted median	5	0.149493	0.108852	1.16(0.94-1.44)	0.16964	0.659013
ADGRE5	Sun_2	Inverse variance weighted	5	0.0223256	0.139666	1.02(0.78-1.34)	0.873	0.996694
ADGRF1	Sun_1	Wald ratio	1	-0.196326	0.0748237	0.82(0.71-0.95)	0.00869414	0.501554
ADGRF5	Sun_1	Wald ratio	1	0.0490064	0.0304013	1.05(0.99-1.11)	0.106965	0.585112
ADGRG1	Sun_2	Weighted median	7	-0.234368	0.151931	0.79(0.59-1.07)	0.122929	0.613254
ADGRG1	Sun_2	Inverse variance weighted	7	-0.168475	0.13569	0.84(0.65-1.10)	0.214381	0.708709
ADGRG2	Sun_2	Weighted median	4	-0.0823581	0.185904	0.92(0.64-1.33)	0.657756	0.981385
ADGRG2	Sun_2	Inverse variance weighted	4	-0.0620503	0.147618	0.94(0.70-1.26)	0.674235	0.987632
ADGRG5	Ferkingstad	Wald ratio	1	0.234013	0.128073	1.26(0.98-1.62)	0.0676724	0.501554
ADH1A	Pietzner	Inverse variance weighted	2	-0.233988	0.102442	0.79(0.65-0.97)	0.0223656	0.501554
ADH1B	Sun_1	Wald ratio	1	0.0839381	0.0485333	1.09(0.99-1.20)	0.0837208	0.525735
ADH1C	Ferkingstad	Inverse variance weighted	2	-0.0537723	0.251122	0.95(0.58-1.55)	0.830447	0.996694
ADH4	Sun_2	Weighted median	6	-0.253701	0.122845	0.78(0.61-0.99)	0.0389025	0.501554
ADH4	Sun_2	Inverse variance weighted	6	-0.209041	0.102994	0.81(0.66-0.99)	0.0423928	0.501554
ADH5	Pietzner	Wald ratio	1	-0.154595	0.085181	0.86(0.73-1.01)	0.0695397	0.501554
ADH6	Pietzner	Wald ratio	1	-0.218695	0.1205	0.80(0.63-1.02)	0.0695397	0.501554
ADI1	Pietzner	Wald ratio	1	0.239	0.1758	1.27(0.90-1.79)	0.173988	0.659013
ADIPOQ	Ferkingstad	Weighted median	5	-0.0375899	0.170162	0.96(0.69-1.34)	0.825165	0.996694
ADIPOQ	Ferkingstad	Inverse variance weighted	5	-0.113089	0.171146	0.89(0.64-1.25)	0.508758	0.923682
ADK	Pietzner	Inverse variance weighted	2	0.170931	0.107254	1.19(0.96-1.46)	0.111004	0.592316
ADM	Pietzner	Inverse variance weighted	2	-0.031974	0.12107	0.97(0.76-1.23)	0.791706	0.996694
ADPGK	Ferkingstad	Wald ratio	1	-0.6891	0.37742	0.50(0.24-1.05)	0.0678778	0.501554
ADPRH	Pietzner	Wald ratio	1	0.119912	0.0726788	1.13(0.98-1.30)	0.0989651	0.56294
ADPRHL2	Pietzner	Wald ratio	1	-0.3214	0.175018	0.73(0.51-1.02)	0.0663014	0.501554
ADRBK1	Pietzner	Wald ratio	1	0.202231	0.148754	1.22(0.91-1.64)	0.173988	0.659013
ADSS	Pietzner	Wald ratio	1	-0.348616	0.155021	0.71(0.52-0.96)	0.0245234	0.501554
ADSS2	Sun_1	Wald ratio	1	-0.00138	0.050964	1.00(0.90-1.10)	0.978398	0.996694
ADSSL1	Pietzner	Wald ratio	1	-0.0957396	0.0496667	0.91(0.82-1.00)	0.0538996	0.501554
AES	Pietzner	Weighted median	3	0.270316	0.150883	1.31(0.97-1.76)	0.0732048	0.501554
AES	Pietzner	Inverse variance weighted	3	0.173009	0.14576	1.19(0.89-1.58)	0.235249	0.732579
AFAP1L1	Pietzner	Inverse variance weighted	2	-0.291386	0.120285	0.75(0.59-0.95)	0.015416	0.501554
AFM	Pietzner	Wald ratio	1	0.0466378	0.0539261	1.05(0.94-1.16)	0.387123	0.862534
AFP	Sun_2	Weighted median	18	0.00177792	0.0592427	1.00(0.89-1.13)	0.976059	0.996694
AFP	Sun_2	Inverse variance weighted	18	-0.0431158	0.0514407	0.96(0.87-1.06)	0.401938	0.868872
AGA	Pietzner	Wald ratio	1	-0.0577263	0.114716	0.94(0.75-1.18)	0.614816	0.970772
AGAP2	Pietzner	Inverse variance weighted	2	0.187758	0.0946478	1.21(1.00-1.45)	0.0472837	0.501554
AGAP3	Pietzner	Wald ratio	1	0.22846	0.12792	1.26(0.98-1.61)	0.0741057	0.501554
AGER	Ferkingstad	Weighted median	21	-0.0445116	0.065648	0.96(0.84-1.09)	0.49775	0.919022
AGER	Ferkingstad	Inverse variance weighted	21	-0.0043221	0.0559397	1.00(0.89-1.11)	0.938414	0.996694
AGFG1	Sun_1	Wald ratio	1	0.00369429	0.0371171	1.00(0.93-1.08)	0.920717	0.996694
AGGF1	Pietzner	Inverse variance weighted	2	-0.100625	0.0997657	0.90(0.74-1.10)	0.313161	0.805036
AGO1	Pietzner	Wald ratio	1	0.167673	0.190327	1.18(0.81-1.72)	0.378334	0.857595
AGO3	Pietzner	Inverse variance weighted	2	0.20919	0.131484	1.23(0.95-1.60)	0.111612	0.594074
AGR3	Ferkingstad	Weighted median	6	0.158539	0.157886	1.17(0.86-1.60)	0.315311	0.807649
AGR3	Ferkingstad	Inverse variance weighted	6	0.106408	0.125915	1.11(0.87-1.42)	0.398066	0.867248
AGRN	Pietzner	Weighted median	3	-0.0370992	0.0586453	0.96(0.86-1.08)	0.526993	0.930662
AGRN	Pietzner	Inverse variance weighted	3	-0.0327559	0.0524592	0.97(0.87-1.07)	0.53236	0.93228
AGRP	Suhre	Wald ratio	1	-0.0203159	0.0549341	0.98(0.88-1.09)	0.711515	0.994608
AGT	Suhre	Wald ratio	1	0.0237235	0.0638824	1.02(0.90-1.16)	0.710367	0.994608
AGXT	Sun_2	Weighted median	11	-0.0235312	0.0688539	0.98(0.85-1.12)	0.732535	0.996694
AGXT	Sun_2	Inverse variance weighted	11	-0.076721	0.0632897	0.93(0.82-1.05)	0.225429	0.720914
AHCY	Sun_2	Wald ratio	1	0.0783051	0.0671978	1.08(0.95-1.23)	0.2439	0.741153
AHCYL1	Pietzner	Wald ratio	1	0.239	0.1758	1.27(0.90-1.79)	0.173988	0.659013
AHSA1	Sun_1	Wald ratio	1	-0.00138	0.050964	1.00(0.90-1.10)	0.978398	0.996694
AHSG	Sun_1	Wald ratio	1	-0.00584286	0.0338397	0.99(0.93-1.06)	0.862916	0.996694
AHSP	Ferkingstad	Wald ratio	1	0.17551	0.096055	1.19(0.99-1.44)	0.0676724	0.501554
AIDA	Pietzner	Wald ratio	1	-0.35354	0.19252	0.70(0.48-1.02)	0.0663014	0.501554
AIF1	Sun_1	Wald ratio	1	-0.00310469	0.0399609	1.00(0.92-1.08)	0.938072	0.996694
AIF1L	Pietzner	Wald ratio	1	-0.00572812	0.0215083	0.99(0.95-1.04)	0.789992	0.996694
AIFM1	Ferkingstad	Wald ratio	1	-0.1251	0.323933	0.88(0.47-1.66)	0.699356	0.991191
AIMP1	Sun_1	Wald ratio	1	-0.0239636	0.0588879	0.98(0.87-1.10)	0.684055	0.989043
AIP	Pietzner	Wald ratio	1	0.292111	0.214867	1.34(0.88-2.04)	0.173988	0.659013
AK2	Ferkingstad	Wald ratio	1	0.5258	0.38676	1.69(0.79-3.61)	0.173988	0.659013
AK4	Pietzner	Inverse variance weighted	2	0.0188554	0.168944	1.02(0.73-1.42)	0.911135	0.996694
AK5	Pietzner	Wald ratio	1	0.309436	0.174345	1.36(0.97-1.92)	0.0759233	0.501554
AKR1A1	Sun_1	Inverse variance weighted	2	-0.0152228	0.0270931	0.98(0.93-1.04)	0.574205	0.951961
AKR1B1	Sun_1	Inverse variance weighted	2	0.0451731	0.0717425	1.05(0.91-1.20)	0.52892	0.931711
AKR1B10	Pietzner	Wald ratio	1	-0.216577	0.211546	0.81(0.53-1.22)	0.305939	0.800644
AKR1C1	Sun_1	Wald ratio	1	-0.0143974	0.0733256	0.99(0.85-1.14)	0.844337	0.996694
AKR1C3	Ferkingstad	Weighted median	5	0.355408	0.16888	1.43(1.02-1.99)	0.0353354	0.501554
AKR1C3	Ferkingstad	Inverse variance weighted	5	0.335348	0.140083	1.40(1.06-1.84)	0.0166688	0.501554
AKR1C4	Ferkingstad	Weighted median	4	0.0145095	0.0392578	1.01(0.94-1.10)	0.711684	0.994608
AKR1C4	Ferkingstad	Inverse variance weighted	4	0.00186158	0.0483792	1.00(0.91-1.10)	0.969306	0.996694
AKR1D1	Ferkingstad	Wald ratio	1	-0.0208571	0.298457	0.98(0.55-1.76)	0.944287	0.996694
AKR7A2	Pietzner	Inverse variance weighted	2	-0.0681772	0.071695	0.93(0.81-1.08)	0.341638	0.823444
AKR7A3	Pietzner	Inverse variance weighted	2	-0.0864798	0.095589	0.92(0.76-1.11)	0.365622	0.846557
AKT1	Pietzner	Wald ratio	1	0.292111	0.214867	1.34(0.88-2.04)	0.173988	0.659013
AKT1_AKT2_AKT3	Sun_1	Wald ratio	1	0.00587727	0.05905	1.01(0.90-1.13)	0.920717	0.996694
AKT1S1	Sun_2	Wald ratio	1	0.375571	0.276257	1.46(0.85-2.50)	0.173988	0.659013
AKT2	Sun_1	Inverse variance weighted	2	0.0778178	0.053333	1.08(0.97-1.20)	0.14454	0.659013
AKT3	Sun_1	Wald ratio	1	-0.27005	0.376967	0.76(0.36-1.60)	0.473759	0.906834
ALAD	Pietzner	Inverse variance weighted	2	0.0249745	0.0773844	1.03(0.88-1.19)	0.746898	0.996694
ALB	Pietzner	Inverse variance weighted	2	0.112058	0.075515	1.12(0.96-1.30)	0.137832	0.651034
ALCAM	Sun_2	Weighted median	9	-0.147307	0.124335	0.86(0.68-1.10)	0.236112	0.732579
ALCAM	Sun_2	Inverse variance weighted	9	-0.133861	0.108311	0.87(0.71-1.08)	0.216496	0.710908
ALDH1A1	Sun_2	Inverse variance weighted	2	-0.212168	0.279425	0.81(0.47-1.40)	0.447672	0.896352
ALDH1A3	Ferkingstad	Weighted median	4	-0.159768	0.1354	0.85(0.65-1.11)	0.23801	0.734613
ALDH1A3	Ferkingstad	Inverse variance weighted	4	-0.084997	0.14783	0.92(0.69-1.23)	0.565314	0.9481
ALDH2	Pietzner	Wald ratio	1	-0.169582	0.205636	0.84(0.56-1.26)	0.40956	0.873223
ALDH3A1	Sun_2	Wald ratio	1	-0.102769	0.0409625	0.90(0.83-0.98)	0.0121125	0.501554
ALDH3B1	Sun_1	Wald ratio	1	0.00487924	0.0490226	1.00(0.91-1.11)	0.920717	0.996694
ALDH5A1	Pietzner	Wald ratio	1	-0.00280811	0.0186279	1.00(0.96-1.03)	0.880175	0.996694
ALDOA	Sun_1	Wald ratio	1	0.00755333	0.0866333	1.01(0.85-1.19)	0.930523	0.996694
ALDOB	Pietzner	Weighted median	3	-0.0153603	0.0886715	0.98(0.83-1.17)	0.862473	0.996694
ALDOB	Pietzner	Inverse variance weighted	3	-0.0659356	0.0945241	0.94(0.78-1.13)	0.485457	0.912171
ALDOC	Pietzner	Wald ratio	1	0.0767211	0.144279	1.08(0.81-1.43)	0.594896	0.961898
ALKAL2	Sun_1	Wald ratio	1	0.00506667	0.107658	1.01(0.81-1.24)	0.962463	0.996694
ALKBH2	Ferkingstad	Wald ratio	1	0.70204	0.38422	2.02(0.95-4.28)	0.0676724	0.501554
ALKBH3	Pietzner	Inverse variance weighted	2	-0.0243856	0.083645	0.98(0.83-1.15)	0.770641	0.996694
ALOX15B	Sun_1	Wald ratio	1	0.00276364	0.0587227	1.00(0.89-1.13)	0.962463	0.996694
ALPI	Pietzner	Inverse variance weighted	2	0.0897746	0.0298017	1.09(1.03-1.16)	0.00259195	0.501554
ALPL	Pietzner	Weighted median	4	-0.073633	0.0402935	0.93(0.86-1.01)	0.0676376	0.501554
ALPL	Pietzner	Inverse variance weighted	4	-0.076884	0.0382155	0.93(0.86-1.00)	0.0442357	0.501554
ALPP	Sun_2	Weighted median	9	-0.048872	0.0447859	0.95(0.87-1.04)	0.275169	0.767893
ALPP	Sun_2	Inverse variance weighted	9	-0.034587	0.0419235	0.97(0.89-1.05)	0.40937	0.873223
ALPPL2	Pietzner	Inverse variance weighted	2	-0.14897	0.0781835	0.86(0.74-1.00)	0.05673	0.501554
AMBP	Sun_2	Weighted median	6	0.191068	0.1861	1.21(0.84-1.74)	0.304564	0.800454
AMBP	Sun_2	Inverse variance weighted	6	0.225875	0.150952	1.25(0.93-1.68)	0.134566	0.642592
AMH	Pietzner	Inverse variance weighted	2	0.0802768	0.0812372	1.08(0.92-1.27)	0.323066	0.813413
AMICA1	Pietzner	Wald ratio	1	-0.108168	0.187652	0.90(0.62-1.30)	0.564325	0.947754
AMIGO1	Ferkingstad	Wald ratio	1	-0.2367	0.50765	0.79(0.29-2.13)	0.641025	0.978681
AMIGO2	Sun_2	Weighted median	9	-0.0940313	0.0826456	0.91(0.77-1.07)	0.255218	0.752386
AMIGO2	Sun_2	Inverse variance weighted	9	-0.0662817	0.0769762	0.94(0.80-1.09)	0.3892	0.86315
AMN	Sun_2	Weighted median	5	-0.0105291	0.0280733	0.99(0.94-1.05)	0.707618	0.994166
AMN	Sun_2	Inverse variance weighted	5	-0.00935741	0.0280732	0.99(0.94-1.05)	0.738891	0.996694
AMPD2	Ferkingstad	Wald ratio	1	0.03028	0.3944	1.03(0.48-2.23)	0.938803	0.996694
AMY1A	Ferkingstad	Weighted median	4	0.00754975	0.118372	1.01(0.80-1.27)	0.949146	0.996694
AMY1A	Ferkingstad	Inverse variance weighted	4	-0.0377103	0.0963569	0.96(0.80-1.16)	0.695531	0.991105
AMY1B_AMY1C_AMY1A	Sun_1	Wald ratio	1	-0.0378798	0.050324	0.96(0.87-1.06)	0.451619	0.900177
AMY2A	Pietzner	Inverse variance weighted	2	-0.0370772	0.15971	0.96(0.70-1.32)	0.816419	0.996694
AMY2B	Sun_2	Weighted median	8	-0.140102	0.0489382	0.87(0.79-0.96)	0.00419874	0.501554
AMY2B	Sun_2	Inverse variance weighted	8	-0.101867	0.0738124	0.90(0.78-1.04)	0.167564	0.659013
ANAPC10	Ferkingstad	Wald ratio	1	0.501457	0.274443	1.65(0.96-2.83)	0.0676724	0.501554
ANAPC7	Sun_1	Wald ratio	1	-0.0402284	0.021817	0.96(0.92-1.00)	0.065198	0.501554
ANG	Pietzner	Wald ratio	1	-0.00762941	0.0359376	0.99(0.92-1.06)	0.831876	0.996694
ANGPT1	Sun_2	Weighted median	17	-0.0830485	0.0747884	0.92(0.79-1.07)	0.266807	0.761566
ANGPT1	Sun_2	Inverse variance weighted	17	-0.0765681	0.0570365	0.93(0.83-1.04)	0.179453	0.669491
ANGPT2	Sun_2	Weighted median	5	-0.107358	0.110514	0.90(0.72-1.12)	0.331326	0.81843
ANGPT2	Sun_2	Inverse variance weighted	5	-0.0887893	0.112937	0.92(0.73-1.14)	0.431758	0.885664
ANGPT4	Ferkingstad	Wald ratio	1	0.5653	0.342629	1.76(0.90-3.44)	0.0989651	0.56294
ANGPTL1	Pietzner	Weighted median	4	0.0836655	0.0426493	1.09(1.00-1.18)	0.0497963	0.501554
ANGPTL1	Pietzner	Inverse variance weighted	4	0.0848289	0.03915	1.09(1.01-1.18)	0.0302526	0.501554
ANGPTL2	Sun_2	Weighted median	5	0.0519478	0.0788774	1.05(0.90-1.23)	0.510159	0.923838
ANGPTL2	Sun_2	Inverse variance weighted	5	0.041411	0.0718418	1.04(0.91-1.20)	0.564332	0.947754
ANGPTL3	Pietzner	Wald ratio	1	-0.157354	0.0718571	0.85(0.74-0.98)	0.0285379	0.501554
ANGPTL4	Pietzner	Inverse variance weighted	2	0.0466	0.137064	1.05(0.80-1.37)	0.733866	0.996694
ANGPTL7	Sun_2	Weighted median	3	0.120057	0.213255	1.13(0.74-1.71)	0.573452	0.951961
ANGPTL7	Sun_2	Inverse variance weighted	3	0.162694	0.187898	1.18(0.81-1.70)	0.386566	0.862534
ANKRD27	Pietzner	Wald ratio	1	0.115525	0.122669	1.12(0.88-1.43)	0.346314	0.824645
ANKRD46	Ferkingstad	Wald ratio	1	0.655133	0.341583	1.93(0.99-3.76)	0.0551197	0.501554
ANKRD54	Ferkingstad	Inverse variance weighted	2	0.26918	0.115805	1.31(1.04-1.64)	0.0201023	0.501554
ANP32A	Pietzner	Inverse variance weighted	2	0.0531231	0.223286	1.05(0.68-1.63)	0.811947	0.996694
ANPEP	Sun_2	Weighted median	6	-0.00275616	0.0535379	1.00(0.90-1.11)	0.958943	0.996694
ANPEP	Sun_2	Inverse variance weighted	6	-0.0221914	0.0520338	0.98(0.88-1.08)	0.669759	0.985252
ANTXR1	Ferkingstad	Weighted median	4	0.32242	0.249338	1.38(0.85-2.25)	0.195977	0.688791
ANTXR1	Ferkingstad	Inverse variance weighted	4	0.332641	0.356898	1.39(0.69-2.81)	0.351318	0.830954
ANTXR2	Ferkingstad	Weighted median	5	0.0056291	0.101104	1.01(0.82-1.23)	0.955599	0.996694
ANTXR2	Ferkingstad	Inverse variance weighted	5	0.0225346	0.0946328	1.02(0.85-1.23)	0.811783	0.996694
ANXA1	Sun_1	Wald ratio	1	-0.00325738	0.0419262	1.00(0.92-1.08)	0.938072	0.996694
ANXA10	Ferkingstad	Inverse variance weighted	2	0.331935	0.133827	1.39(1.07-1.81)	0.013126	0.501554
ANXA11	Pietzner	Inverse variance weighted	2	-0.0765195	0.113429	0.93(0.74-1.16)	0.499927	0.920342
ANXA13	Pietzner	Wald ratio	1	-0.394605	0.151195	0.67(0.50-0.91)	0.00905667	0.501554
ANXA2	Pietzner	Inverse variance weighted	2	-0.0129331	0.0196137	0.99(0.95-1.03)	0.509644	0.923838
ANXA3	Sun_2	Weighted median	4	-0.190949	0.211839	0.83(0.55-1.25)	0.367382	0.847908
ANXA3	Sun_2	Inverse variance weighted	4	-0.087605	0.187072	0.92(0.63-1.32)	0.639573	0.97817
ANXA4	Pietzner	Wald ratio	1	0.0491103	0.0609615	1.05(0.93-1.18)	0.420477	0.879353
ANXA5	Pietzner	Inverse variance weighted	2	-0.198818	0.0843194	0.82(0.69-0.97)	0.0183778	0.501554
ANXA6	Pietzner	Wald ratio	1	-0.325403	0.147326	0.72(0.54-0.96)	0.0271933	0.501554
ANXA7	Pietzner	Wald ratio	1	-0.392822	0.213911	0.68(0.44-1.03)	0.0663014	0.501554
ANXA8	Pietzner	Inverse variance weighted	2	0.153266	0.0690147	1.17(1.02-1.33)	0.0263666	0.501554
ANXA9	Ferkingstad	Wald ratio	1	0.392822	0.213911	1.48(0.97-2.25)	0.0663014	0.501554
AOC1	Pietzner	Wald ratio	1	-0.025535	0.0234437	0.97(0.93-1.02)	0.276064	0.768104
AOC2	Pietzner	Wald ratio	1	-0.35102	0.19211	0.70(0.48-1.03)	0.0676724	0.501554
AOC3	Sun_2	Weighted median	7	-0.0157659	0.0383239	0.98(0.91-1.06)	0.68079	0.989043
AOC3	Sun_2	Inverse variance weighted	7	-0.0069734	0.03813	0.99(0.92-1.07)	0.854889	0.996694
AP1G2	Pietzner	Wald ratio	1	0.00659091	0.104906	1.01(0.82-1.24)	0.949904	0.996694
AP1S2	Ferkingstad	Wald ratio	1	0.49135	0.256188	1.63(0.99-2.70)	0.0551197	0.501554
AP2A2	Pietzner	Inverse variance weighted	2	0.157536	0.121676	1.17(0.92-1.49)	0.195421	0.688791
AP4M1	Sun_1	Weighted median	4	-0.043758	0.0608254	0.96(0.85-1.08)	0.471892	0.906183
AP4M1	Sun_1	Inverse variance weighted	4	-0.0449498	0.0529615	0.96(0.86-1.06)	0.396034	0.866196
APAF1	Sun_1	Wald ratio	1	0.005665	0.064975	1.01(0.89-1.14)	0.930523	0.996694
APBB1	Ferkingstad	Inverse variance weighted	2	0.217064	0.0880547	1.24(1.05-1.48)	0.0136971	0.501554
APBB1IP	Sun_2	Weighted median	3	0.0329067	0.0847702	1.03(0.88-1.22)	0.697877	0.991191
APBB1IP	Sun_2	Inverse variance weighted	3	0.0468683	0.0791556	1.05(0.90-1.22)	0.553782	0.943189
APBB2	Pietzner	Weighted median	4	-0.117272	0.0572699	0.89(0.79-0.99)	0.0405887	0.501554
APBB2	Pietzner	Inverse variance weighted	4	-0.0799839	0.121375	0.92(0.73-1.17)	0.509908	0.923838
APBB3	Pietzner	Wald ratio	1	-0.114725	0.10115	0.89(0.73-1.09)	0.256708	0.752386
APCDD1	Ferkingstad	Wald ratio	1	0.311109	0.174445	1.36(0.97-1.92)	0.0745184	0.501554
APCS	Sun_1	Wald ratio	1	0.0326821	0.0700536	1.03(0.90-1.19)	0.640836	0.978561
APEX1	Sun_1	Wald ratio	1	-0.00287971	0.0370652	1.00(0.93-1.07)	0.938072	0.996694
APLN	Pietzner	Wald ratio	1	0.0231977	0.0462047	1.02(0.93-1.12)	0.615623	0.970772
APLP2	Sun_1	Wald ratio	1	-0.0708458	0.0878708	0.93(0.78-1.11)	0.420099	0.879068
APMAP	Sun_1	Wald ratio	1	0.00919	0.09656	1.01(0.84-1.22)	0.924177	0.996694
APOA1	Pietzner	Wald ratio	1	-0.0384636	0.0585955	0.96(0.86-1.08)	0.511549	0.924184
APOA1BP	Pietzner	Wald ratio	1	-0.069671	0.0876161	0.93(0.79-1.11)	0.426506	0.88217
APOA2	Pietzner	Inverse variance weighted	2	0.00203727	0.079997	1.00(0.86-1.17)	0.979683	0.996694
APOA5	Pietzner	Inverse variance weighted	2	0.145151	0.151711	1.16(0.86-1.56)	0.338688	0.821456
APOB	Ferkingstad	Weighted median	5	-0.132016	0.0704319	0.88(0.76-1.01)	0.0608786	0.501554
APOB	Ferkingstad	Inverse variance weighted	5	-0.0856597	0.0844852	0.92(0.78-1.08)	0.31063	0.803617
APOBEC3G	Pietzner	Inverse variance weighted	2	0.113758	0.0869981	1.12(0.94-1.33)	0.191011	0.685101
APOC1	Ferkingstad	Weighted median	3	-0.0707603	0.190031	0.93(0.64-1.35)	0.709624	0.994608
APOC1	Ferkingstad	Inverse variance weighted	3	-0.0599227	0.180768	0.94(0.66-1.34)	0.740274	0.996694
APOC2	Pietzner	Wald ratio	1	-0.19215	0.180133	0.83(0.58-1.17)	0.286103	0.781819
APOC3	Pietzner	Weighted median	5	0.139261	0.0795237	1.15(0.98-1.34)	0.0799137	0.515233
APOC3	Pietzner	Inverse variance weighted	5	0.0768137	0.0648119	1.08(0.95-1.23)	0.235947	0.732579
APOD	Pietzner	Wald ratio	1	0.146324	0.077544	1.16(0.99-1.35)	0.059163	0.501554
APOE	Pietzner	Weighted median	4	-0.0187622	0.0632999	0.98(0.87-1.11)	0.766924	0.996694
APOE	Pietzner	Inverse variance weighted	4	-0.00660279	0.0565955	0.99(0.89-1.11)	0.907125	0.996694
APOF	Ferkingstad	Weighted median	5	-0.0356596	0.109072	0.96(0.78-1.19)	0.743715	0.996694
APOF	Ferkingstad	Inverse variance weighted	5	0.0906266	0.147712	1.09(0.82-1.46)	0.539523	0.935962
APOH	Pietzner	Wald ratio	1	-0.00801928	0.0351524	0.99(0.93-1.06)	0.819546	0.996694
APOL1	Pietzner	Weighted median	4	-0.0578295	0.0233741	0.94(0.90-0.99)	0.0133578	0.501554
APOL1	Pietzner	Inverse variance weighted	4	-0.0517624	0.0252349	0.95(0.90-1.00)	0.0402447	0.501554
APOL3	Pietzner	Wald ratio	1	-0.0184118	0.0248853	0.98(0.94-1.03)	0.459382	0.90079
APOM	Pietzner	Weighted median	3	0.1141	0.0774375	1.12(0.96-1.30)	0.14063	0.658439
APOM	Pietzner	Inverse variance weighted	3	0.107786	0.0732898	1.11(0.96-1.29)	0.141379	0.659013
APP	Sun_2	Weighted median	15	-0.114135	0.0871931	0.89(0.75-1.06)	0.190538	0.684261
APP	Sun_2	Inverse variance weighted	15	-0.109724	0.0658721	0.90(0.79-1.02)	0.09577	0.56294
APRT	Sun_2	Weighted median	3	0.24581	0.166198	1.28(0.92-1.77)	0.139136	0.654145
APRT	Sun_2	Inverse variance weighted	3	0.198027	0.149871	1.22(0.91-1.64)	0.186395	0.676083
APTX	Pietzner	Wald ratio	1	-0.1216	0.120262	0.89(0.70-1.12)	0.311958	0.804054
AQP4	Ferkingstad	Wald ratio	1	0.554729	0.334943	1.74(0.90-3.36)	0.0976836	0.56294
ARAF	Ferkingstad	Inverse variance weighted	2	0.084388	0.164085	1.09(0.79-1.50)	0.607045	0.966975
AREG	Sun_2	Weighted median	3	-0.165454	0.116474	0.85(0.67-1.06)	0.155456	0.659013
AREG	Sun_2	Inverse variance weighted	3	-0.155277	0.195427	0.86(0.58-1.26)	0.426875	0.88217
AREG_AREGB	Pietzner	Wald ratio	1	0.239	0.1758	1.27(0.90-1.79)	0.173988	0.659013
ARF1	Pietzner	Wald ratio	1	0.2629	0.19338	1.30(0.89-1.90)	0.173988	0.659013
ARF4	Pietzner	Weighted median	3	0.17981	0.0933934	1.20(1.00-1.44)	0.054192	0.501554
ARF4	Pietzner	Inverse variance weighted	3	0.142556	0.0838064	1.15(0.98-1.36)	0.0889405	0.550109
ARF5	Ferkingstad	Inverse variance weighted	2	0.265766	0.107504	1.30(1.06-1.61)	0.01343	0.501554
ARF6	Sun_1	Wald ratio	1	-0.000975	0.0531563	1.00(0.90-1.11)	0.985366	0.996694
ARFGAP1	Pietzner	Weighted median	4	0.0423946	0.0942891	1.04(0.87-1.26)	0.652982	0.981259
ARFGAP1	Pietzner	Inverse variance weighted	4	0.0824525	0.0749106	1.09(0.94-1.26)	0.271037	0.764309
ARFGAP2	Sun_1	Wald ratio	1	0.00438305	0.0440373	1.00(0.92-1.09)	0.920717	0.996694
ARFIP1	Sun_1	Inverse variance weighted	2	-0.0299157	0.0513659	0.97(0.88-1.07)	0.560294	0.946719
ARFIP2	Sun_1	Wald ratio	1	-0.00950469	0.119641	0.99(0.78-1.25)	0.93668	0.996694
ARG1	Sun_2	Weighted median	4	-0.0793373	0.0962591	0.92(0.76-1.12)	0.409823	0.873223
ARG1	Sun_2	Inverse variance weighted	4	-0.112631	0.0875681	0.89(0.75-1.06)	0.198371	0.690522
ARG2	Pietzner	Weighted median	3	-0.175683	0.110338	0.84(0.68-1.04)	0.111333	0.593329
ARG2	Pietzner	Inverse variance weighted	3	-0.157269	0.0952487	0.85(0.71-1.03)	0.0987087	0.56294
ARHGAP1	Pietzner	Inverse variance weighted	2	-0.21761	0.112551	0.80(0.65-1.00)	0.0531831	0.501554
ARHGAP25	Sun_1	Wald ratio	1	-0.00305692	0.0393462	1.00(0.92-1.08)	0.938072	0.996694
ARHGAP30	Sun_1	Wald ratio	1	0.0107905	0.123762	1.01(0.79-1.29)	0.930523	0.996694
ARHGAP5	Pietzner	Wald ratio	1	0.219083	0.16115	1.24(0.91-1.71)	0.173988	0.659013
ARHGDIA	Sun_1	Wald ratio	1	-0.00551944	0.0710417	0.99(0.87-1.14)	0.938072	0.996694
ARHGDIB	Sun_1	Wald ratio	1	0.0038597	0.0387791	1.00(0.93-1.08)	0.920717	0.996694
ARHGEF1	Sun_1	Wald ratio	1	0.00871539	0.0999615	1.01(0.83-1.23)	0.930523	0.996694
ARHGEF10	Sun_1	Wald ratio	1	-0.0917903	0.0803806	0.91(0.78-1.07)	0.253477	0.752242
ARHGEF2	Pietzner	Wald ratio	1	-0.26515	0.167564	0.77(0.55-1.07)	0.113563	0.595928
ARHGEF25	Pietzner	Wald ratio	1	-0.0130833	0.111657	0.99(0.79-1.23)	0.906722	0.996694
ARHGEF7	Pietzner	Wald ratio	1	0.117445	0.066031	1.12(0.99-1.28)	0.0753003	0.501554
ARID3A	Pietzner	Wald ratio	1	-0.34016	0.19177	0.71(0.49-1.04)	0.0760976	0.501554
ARL1	Sun_1	Wald ratio	1	0.24868	0.0947767	1.28(1.06-1.54)	0.00869414	0.501554
ARL11	Ferkingstad	Wald ratio	1	0.353009	0.213145	1.42(0.94-2.16)	0.0976836	0.56294
ARL14	Ferkingstad	Wald ratio	1	0.270015	0.147777	1.31(0.98-1.75)	0.0676724	0.501554
ARL15	Ferkingstad	Inverse variance weighted	2	0.264248	0.153165	1.30(0.96-1.76)	0.0844831	0.52772
ARL2	Pietzner	Wald ratio	1	-0.00820933	0.0315733	0.99(0.93-1.06)	0.794857	0.996694
ARL3	Sun_1	Wald ratio	1	0.00445862	0.0447966	1.00(0.92-1.10)	0.920717	0.996694
ARL4D	Pietzner	Wald ratio	1	-0.35102	0.19211	0.70(0.48-1.03)	0.0676724	0.501554
ARL5A	Ferkingstad	Inverse variance weighted	2	0.442399	0.167557	1.56(1.12-2.16)	0.00828331	0.501554
ARL6	Pietzner	Wald ratio	1	0.292111	0.214867	1.34(0.88-2.04)	0.173988	0.659013
ARL8B	Pietzner	Wald ratio	1	-0.160026	0.111703	0.85(0.68-1.06)	0.151972	0.659013
ARL9	Pietzner	Wald ratio	1	-0.212581	0.119587	0.81(0.64-1.02)	0.0754661	0.501554
ARMC10	Pietzner	Wald ratio	1	-0.146312	0.129494	0.86(0.67-1.11)	0.25853	0.752386
ARPC1B	Pietzner	Wald ratio	1	0.00842143	0.163979	1.01(0.73-1.39)	0.959041	0.996694
ARPC3	Pietzner	Wald ratio	1	-0.0400385	0.172846	0.96(0.68-1.35)	0.816816	0.996694
ARPC5	Pietzner	Wald ratio	1	0.2629	0.19338	1.30(0.89-1.90)	0.173988	0.659013
ARPP19	Sun_1	Wald ratio	1	0.00487924	0.0490226	1.00(0.91-1.11)	0.920717	0.996694
ARRB1	Sun_1	Wald ratio	1	0.00581026	0.066641	1.01(0.88-1.15)	0.930523	0.996694
ARSA	Sun_2	Weighted median	6	0.00472587	0.0312616	1.00(0.95-1.07)	0.87984	0.996694
ARSA	Sun_2	Inverse variance weighted	6	0.0168099	0.0382653	1.02(0.94-1.10)	0.660446	0.981793
ARSB	Sun_2	Weighted median	8	0.0260442	0.0608412	1.03(0.91-1.16)	0.668601	0.984842
ARSB	Sun_2	Inverse variance weighted	8	0.00453004	0.0538653	1.00(0.90-1.12)	0.932977	0.996694
ARSK	Pietzner	Weighted median	5	-0.127255	0.0548727	0.88(0.79-0.98)	0.0203897	0.501554
ARSK	Pietzner	Inverse variance weighted	5	-0.0992966	0.0509709	0.91(0.82-1.00)	0.0514027	0.501554
ART3	Sun_1	Wald ratio	1	0.0106412	0.0664882	1.01(0.89-1.15)	0.872845	0.996694
ART4	Pietzner	Wald ratio	1	-0.01786	0.0216856	0.98(0.94-1.02)	0.410173	0.873223
ARTN	Ferkingstad	Wald ratio	1	0.585033	0.320183	1.80(0.96-3.36)	0.0676724	0.501554
AS3MT	Ferkingstad	Wald ratio	1	0.219388	0.120069	1.25(0.98-1.58)	0.0676724	0.501554
ASAH1	Sun_1	Wald ratio	1	0.00612432	0.0702432	1.01(0.88-1.15)	0.930523	0.996694
ASAH2	Sun_1	Wald ratio	1	-0.0766194	0.0347119	0.93(0.87-0.99)	0.0272936	0.501554
ASAP2	Sun_1	Wald ratio	1	0.01133	0.12995	1.01(0.78-1.30)	0.930523	0.996694
ASB9	Pietzner	Wald ratio	1	-0.116229	0.115659	0.89(0.71-1.12)	0.314929	0.807228
ASF1A	Pietzner	Wald ratio	1	-0.162304	0.09295	0.85(0.71-1.02)	0.0807869	0.517338
ASGR1	Sun_2	Weighted median	5	0.00980404	0.10318	1.01(0.82-1.24)	0.9243	0.996694
ASGR1	Sun_2	Inverse variance weighted	5	0.00586859	0.0908234	1.01(0.84-1.20)	0.94848	0.996694
ASH1L	Pietzner	Wald ratio	1	-0.34422	0.1918	0.71(0.49-1.03)	0.0727044	0.501554
ASIC4	Pietzner	Wald ratio	1	0.175267	0.12892	1.19(0.93-1.53)	0.173988	0.659013
ASL	Pietzner	Wald ratio	1	-0.219807	0.130553	0.80(0.62-1.04)	0.0922485	0.560826
ASMTL	Pietzner	Wald ratio	1	0.292111	0.214867	1.34(0.88-2.04)	0.173988	0.659013
ASNA1	Ferkingstad	Wald ratio	1	0.194155	0.11723	1.21(0.97-1.53)	0.0976836	0.56294
ASPA	Ferkingstad	Inverse variance weighted	2	0.218485	0.0985491	1.24(1.03-1.51)	0.0266216	0.501554
ASPH	Pietzner	Inverse variance weighted	2	-0.0571981	0.160376	0.94(0.69-1.29)	0.721353	0.996694
ASPN	Sun_1	Wald ratio	1	0.0118723	0.0420511	1.01(0.93-1.10)	0.777689	0.996694
ASPRV1	Ferkingstad	Weighted median	4	0.204558	0.119093	1.23(0.97-1.55)	0.0858645	0.534834
ASPRV1	Ferkingstad	Inverse variance weighted	4	0.225476	0.107055	1.25(1.02-1.55)	0.0351895	0.501554
ASRGL1	Pietzner	Weighted median	3	0.044791	0.132304	1.05(0.81-1.36)	0.734951	0.996694
ASRGL1	Pietzner	Inverse variance weighted	3	0.0234121	0.137495	1.02(0.78-1.34)	0.864793	0.996694
ASTL	Ferkingstad	Inverse variance weighted	2	0.518709	0.214051	1.68(1.10-2.56)	0.0153801	0.501554
ATAD1	Pietzner	Wald ratio	1	-0.0085	0.0663419	0.99(0.87-1.13)	0.898051	0.996694
ATF6	Pietzner	Weighted median	4	-0.0194429	0.0744928	0.98(0.85-1.13)	0.79409	0.996694
ATF6	Pietzner	Inverse variance weighted	4	-0.0188548	0.0686672	0.98(0.86-1.12)	0.783638	0.996694
ATF6B	Pietzner	Weighted median	5	0.0163263	0.08023	1.02(0.87-1.19)	0.838749	0.996694
ATF6B	Pietzner	Inverse variance weighted	5	0.0388721	0.0666105	1.04(0.91-1.18)	0.559507	0.946247
ATG3	Ferkingstad	Wald ratio	1	0.655133	0.341583	1.93(0.99-3.76)	0.0551197	0.501554
ATG4A	Sun_2	Weighted median	3	0.476315	0.258963	1.61(0.97-2.67)	0.0658689	0.501554
ATG4A	Sun_2	Inverse variance weighted	3	0.272241	0.270545	1.31(0.77-2.23)	0.314285	0.806281
ATOX1	Pietzner	Inverse variance weighted	2	-0.191793	0.138939	0.83(0.63-1.08)	0.16746	0.659013
ATP13A1	Pietzner	Inverse variance weighted	2	-0.0308224	0.174877	0.97(0.69-1.37)	0.860096	0.996694
ATP1B2	Sun_1	Wald ratio	1	0.0370241	0.0676379	1.04(0.91-1.18)	0.584113	0.95831
ATP1B3	Ferkingstad	Inverse variance weighted	2	0.13263	0.109682	1.14(0.92-1.42)	0.226577	0.721406
[truncated: 5,103 more rows]

## Sheet: TableS7 MR for LUAD in FinnGen
Table S7: Mendelian randomization results of 8 proteins with lung adenocarcinoma risk in replication group.
[truncated: 29 more rows]

[truncated: 5 more sheets: TableS8 MR for LUSC in FinnGen, TableS9 Colocalization, TableS10 Bidirectional MR, TableS11 Druggability, TableS12 pLI and PheWAS]
